# Supplementary material for: Deep mutational learning for the selection of therapeutic antibodies resistant to the evolution of Omicron variants of SARS-CoV-2
Source: Nat Biomed Eng. 2025 Mar 5;9(4):552–65. doi: 10.1038/s41551-025-01353-4 (PMC12003156; doi:10.1038/s41551-025-01353-4)
Supplement: Supplementary file 4 — Supplementary Data Tables 1 and 2. [file 41551_2025_1353_MOESM4_ESM.xlsx]

## Sheet: Supplementary Data 1
Supplementary Data: Baseline Model Performance Details
MCC
seq-library A	2_7	A23581	ACE2	ADG20	BRII198	Cov22196	S2H97	S2X259	ZCB11
KNN	0.864±0.008	0.771±0.008	0.887±0.002	0.774±0.013	0.943±0.004	0.618±0.013	0.756±0.009	0.564±0.017	0.837±0.015
Naive Bayes	0.85±0.014	0.798±0.011	0.9±0.005	0.874±0.009	0.936±0.007	0.665±0.027	0.816±0.008	0.639±0.007	0.863±0.012
Logistic Regression	0.867±0.008	0.81±0.011	0.934±0.004	0.873±0.01	0.946±0.002	0.69±0.02	0.811±0.005	0.657±0.015	0.873±0.006
Random Forest	0.849±0.01	0.801±0.014	0.893±0.004	0.844±0.015	0.928±0.01	0.701±0.016	0.783±0.015	0.638±0.007	0.831±0.01
XGBoost	0.878±0.009	0.843±0.012	0.96±0.003	0.882±0.009	0.942±0.005	0.723±0.018	0.827±0.007	0.667±0.021	0.878±0.016
SVM	0.885±0.007	0.809±0.019	0.939±0.013	0.873±0.011	0.948±0.006	0.654±0.031	0.784±0.037	0.647±0.029	0.872±0.01
MLP	0.887±0.015	0.804±0.02	0.948±0.003	0.871±0.011	0.951±0.018	0.68±0.019	0.841±0.022	0.676±0.018	0.87±0.009
CNN	0.911±0.017	0.848±0.001	0.946±0.002	0.894±0.003	0.967±0.008	0.653±0.001	0.835±0.021	0.829±0.001	0.869±0.015
seq-library B	2_7	A23581	ACE2	ADG20	BRII198	Cov22196	S2H97	S2X259	ZCB11
KNN	0.815±0.006	0.937±0.004	0.927±0.002	0.916±0.006	0.888±0.004	0.66±0.006	0.933±0.004	0.646±0.009	0.96±0.002
Naive Bayes	0.841±0.006	0.963±0.004	0.938±0.002	0.947±0.004	0.907±0.008	0.709±0.023	0.945±0.004	0.708±0.012	0.967±0.002
Logistic Regression	0.864±0.004	0.977±0.003	0.963±0.001	0.944±0.005	0.908±0.005	0.723±0.019	0.955±0.003	0.737±0.013	0.974±0.003
Random Forest	0.865±0.008	0.973±0.002	0.919±0.002	0.935±0.006	0.881±0.005	0.71±0.01	0.953±0.002	0.722±0.014	0.966±0.003
XGBoost	0.908±0.006	0.975±0.002	0.971±0.002	0.952±0.003	0.928±0.007	0.798±0.01	0.955±0.004	0.787±0.013	0.973±0.003
SVM	0.863±0.01	0.98±0.003	0.962±0.003	0.953±0.004	0.915±0.005	0.709±0.019	0.959±0.008	0.709±0.04	0.976±0.003
MLP	0.875±0.011	0.977±0.002	0.964±0.011	0.951±0.01	0.917±0.011	0.747±0.019	0.96±0.005	0.727±0.039	0.974±0.01
CNN	0.884±0.004	0.983±0.002	0.962±0.004	0.959±0.001	0.926±0.005	0.791±0.006	0.965±0.002	0.74±0.022	0.977±0.002
Accuracy
seq-library A	2_7	A23581	ACE2	ADG20	BRII198	Cov22196	S2H97	S2X259	ZCB11
KNN	0.947±0.003	0.886±0.004	0.967±0.001	0.91±0.006	0.974±0.002	0.812±0.007	0.92±0.003	0.804±0.01	0.933±0.006
Naive Bayes	0.943±0.006	0.899±0.005	0.969±0.002	0.947±0.004	0.971±0.003	0.835±0.013	0.936±0.003	0.837±0.007	0.944±0.005
Logistic Regression	0.947±0.004	0.905±0.006	0.98±0.001	0.946±0.004	0.976±0.001	0.847±0.011	0.929±0.003	0.838±0.008	0.946±0.002
Random Forest	0.941±0.004	0.9±0.007	0.969±0.001	0.935±0.006	0.967±0.005	0.853±0.008	0.926±0.005	0.833±0.005	0.929±0.004
XGBoost	0.952±0.004	0.921±0.006	0.988±0.001	0.95±0.004	0.973±0.002	0.863±0.009	0.939±0.003	0.845±0.012	0.949±0.007
SVM	0.955±0.003	0.904±0.008	0.982±0.005	0.947±0.004	0.976±0.003	0.823±0.022	0.914±0.025	0.825±0.02	0.947±0.005
MLP	0.954±0.006	0.903±0.01	0.984±0.001	0.946±0.004	0.978±0.008	0.84±0.011	0.944±0.011	0.854±0.008	0.943±0.005
CNN	0.964±0.007	0.923±0.001	0.983±0.001	0.955±0.002	0.985±0.003	0.83±0.001	0.936±0.012	0.926±0.002	0.939±0.009
seq-library B	2_7	A23581	ACE2	ADG20	BRII198	Cov22196	S2H97	S2X259	ZCB11
KNN	0.925±0.003	0.971±0.002	0.97±0.001	0.968±0.002	0.945±0.002	0.833±0.003	0.968±0.002	0.827±0.004	0.981±0.001
Naive Bayes	0.933±0.003	0.983±0.002	0.974±0.001	0.979±0.001	0.954±0.004	0.857±0.011	0.974±0.002	0.856±0.006	0.984±0.001
Logistic Regression	0.941±0.002	0.99±0.001	0.985±0.001	0.977±0.002	0.954±0.002	0.863±0.009	0.978±0.002	0.87±0.006	0.988±0.001
Random Forest	0.945±0.003	0.988±0.001	0.967±0.001	0.974±0.002	0.941±0.003	0.857±0.005	0.978±0.001	0.864±0.007	0.984±0.001
XGBoost	0.961±0.002	0.988±0.001	0.988±0.001	0.981±0.001	0.964±0.003	0.9±0.005	0.978±0.002	0.895±0.006	0.987±0.002
SVM	0.944±0.004	0.991±0.001	0.984±0.001	0.981±0.001	0.958±0.003	0.854±0.012	0.98±0.004	0.853±0.022	0.989±0.001
MLP	0.952±0.002	0.992±0.001	0.984±0.001	0.983±0	0.963±0.003	0.9±0.003	0.983±0.001	0.872±0.02	0.989±0.001
CNN	0.949±0.005	0.989±0.001	0.985±0.005	0.981±0.004	0.958±0.006	0.873±0.012	0.981±0.002	0.865±0.019	0.988±0.005
F1
seq-library A	2_7	A23581	ACE2	ADG20	BRII198	Cov22196	S2H97	S2X259	ZCB11
KNN	0.965±0.002	0.877±0.005	0.907±0.002	0.828±0.01	0.962±0.002	0.782±0.008	0.801±0.008	0.703±0.008	0.883±0.011
Naive Bayes	0.962±0.004	0.892±0.006	0.917±0.004	0.91±0.007	0.958±0.005	0.81±0.015	0.857±0.006	0.749±0.004	0.901±0.009
Logistic Regression	0.963±0.003	0.898±0.006	0.945±0.003	0.909±0.008	0.965±0.001	0.829±0.009	0.851±0.005	0.785±0.007	0.91±0.004
Random Forest	0.96±0.003	0.893±0.007	0.912±0.003	0.889±0.01	0.953±0.007	0.832±0.009	0.83±0.012	0.767±0.006	0.881±0.007
XGBoost	0.967±0.003	0.916±0.006	0.967±0.002	0.916±0.006	0.962±0.003	0.845±0.011	0.866±0.005	0.79±0.01	0.914±0.011
SVM	0.969±0.002	0.896±0.014	0.95±0.011	0.909±0.009	0.966±0.004	0.788±0.022	0.826±0.032	0.779±0.017	0.909±0.007
MLP	0.968±0.003	0.89±0.016	0.957±0.002	0.907±0.009	0.967±0.013	0.81±0.019	0.874±0.018	0.783±0.018	0.91±0.007
CNN	0.975±0.004	0.92±0.001	0.956±0.002	0.925±0.003	0.978±0.005	0.785±0.004	0.869±0.018	0.881±0.001	0.91±0.011
seq-library B	2_7	A23581	ACE2	ADG20	BRII198	Cov22196	S2H97	S2X259	ZCB11
KNN	0.948±0.002	0.959±0.002	0.948±0.002	0.937±0.004	0.937±0.002	0.801±0.004	0.96±0.003	0.786±0.007	0.976±0.001
Naive Bayes	0.952±0.002	0.976±0.003	0.956±0.002	0.961±0.003	0.949±0.005	0.835±0.015	0.967±0.003	0.835±0.007	0.98±0.001
Logistic Regression	0.958±0.001	0.985±0.002	0.974±0.001	0.958±0.004	0.949±0.003	0.845±0.012	0.973±0.002	0.852±0.008	0.984±0.002
Random Forest	0.961±0.002	0.983±0.001	0.942±0.002	0.952±0.004	0.934±0.003	0.834±0.005	0.972±0.002	0.841±0.009	0.979±0.002
XGBoost	0.972±0.002	0.984±0.002	0.979±0.001	0.964±0.002	0.96±0.004	0.887±0.006	0.973±0.002	0.879±0.007	0.983±0.002
SVM	0.961±0.002	0.987±0.002	0.973±0.002	0.965±0.003	0.953±0.003	0.832±0.014	0.975±0.005	0.824±0.046	0.986±0.002
MLP	0.966±0.001	0.989±0.002	0.973±0.003	0.97±0	0.96±0.003	0.871±0.004	0.979±0.001	0.82±0.018	0.986±0.001
CNN	0.965±0.003	0.985±0.002	0.974±0.008	0.963±0.008	0.955±0.007	0.835±0.018	0.976±0.003	0.83±0.032	0.984±0.007
Precision
seq-library A	2_7	A23581	ACE2	ADG20	BRII198	Cov22196	S2H97	S2X259	ZCB11
KNN	0.957±0.005	0.867±0.008	0.91±0.005	0.912±0.013	0.955±0.004	0.8±0.017	0.881±0.008	0.775±0.026	0.901±0.012
Naive Bayes	0.944±0.006	0.874±0.007	0.869±0.005	0.87±0.009	0.961±0.007	0.824±0.022	0.836±0.006	0.841±0.021	0.929±0.009
Logistic Regression	0.975±0.003	0.873±0.009	0.912±0.007	0.864±0.009	0.95±0.006	0.816±0.015	0.781±0.015	0.752±0.014	0.883±0.009
Random Forest	0.957±0.004	0.873±0.013	0.925±0.006	0.856±0.015	0.943±0.007	0.836±0.014	0.829±0.008	0.772±0.023	0.862±0.012
XGBoost	0.977±0.002	0.896±0.011	0.96±0.004	0.881±0.008	0.944±0.006	0.84±0.015	0.834±0.007	0.772±0.022	0.895±0.014
SVM	0.973±0.003	0.879±0.019	0.927±0.028	0.889±0.024	0.953±0.008	0.849±0.089	0.765±0.101	0.72±0.051	0.904±0.013
MLP	0.963±0.02	0.911±0.011	0.948±0.008	0.891±0.028	0.964±0.012	0.874±0.029	0.853±0.059	0.816±0.03	0.882±0.026
CNN	0.971±0.016	0.892±0.015	0.939±0.001	0.891±0.02	0.977±0.002	0.862±0.012	0.795±0.043	0.888±0.031	0.859±0.032
seq-library B	2_7	A23581	ACE2	ADG20	BRII198	Cov22196	S2H97	S2X259	ZCB11
KNN	0.941±0.002	0.981±0.003	0.937±0.002	0.968±0.006	0.938±0.002	0.844±0.011	0.954±0.004	0.839±0.009	0.981±0.002
Naive Bayes	0.966±0.003	0.982±0.003	0.937±0.003	0.952±0.005	0.941±0.005	0.849±0.018	0.966±0.005	0.819±0.008	0.98±0.003
Logistic Regression	0.979±0.002	0.978±0.005	0.961±0.002	0.931±0.005	0.932±0.005	0.843±0.019	0.96±0.005	0.83±0.007	0.982±0.003
Random Forest	0.96±0.004	0.978±0.002	0.942±0.002	0.94±0.004	0.923±0.003	0.856±0.008	0.964±0.004	0.844±0.007	0.981±0.001
XGBoost	0.985±0.003	0.976±0.003	0.972±0.002	0.948±0.002	0.949±0.006	0.89±0.01	0.959±0.004	0.87±0.007	0.98±0.003
SVM	0.958±0.008	0.98±0.004	0.958±0.006	0.952±0.009	0.936±0.011	0.853±0.053	0.962±0.012	0.841±0.055	0.985±0.002
MLP	0.956±0.002	0.985±0.003	0.969±0.011	0.958±0.002	0.941±0.01	0.902±0.006	0.966±0.006	0.732±0.052	0.981±0.003
CNN	0.953±0.01	0.985±0.003	0.98±0.006	0.97±0.008	0.958±0.011	0.942±0.012	0.969±0.007	0.909±0.014	0.994±0.004
Recall
seq-library A	2_7	A23581	ACE2	ADG20	BRII198	Cov22196	S2H97	S2X259	ZCB11
KNN	0.972±0.002	0.887±0.01	0.903±0.003	0.758±0.014	0.97±0.004	0.766±0.017	0.733±0.01	0.643±0.007	0.866±0.016
Naive Bayes	0.98±0.002	0.91±0.007	0.971±0.005	0.953±0.006	0.955±0.005	0.797±0.021	0.879±0.01	0.676±0.019	0.876±0.019
Logistic Regression	0.952±0.004	0.925±0.007	0.98±0.002	0.96±0.007	0.98±0.004	0.842±0.008	0.937±0.014	0.822±0.017	0.94±0.015
Random Forest	0.964±0.002	0.915±0.006	0.899±0.004	0.925±0.008	0.963±0.011	0.828±0.015	0.831±0.024	0.763±0.017	0.902±0.009
XGBoost	0.957±0.004	0.937±0.005	0.974±0.004	0.954±0.006	0.981±0.003	0.851±0.018	0.9±0.011	0.809±0.016	0.934±0.015
SVM	0.966±0.005	0.916±0.047	0.974±0.011	0.931±0.032	0.98±0.006	0.754±0.098	0.919±0.07	0.857±0.051	0.915±0.019
MLP	0.974±0.015	0.871±0.039	0.968±0.007	0.926±0.043	0.971±0.035	0.759±0.053	0.902±0.044	0.756±0.053	0.942±0.023
CNN	0.98±0.008	0.949±0.018	0.974±0.003	0.961±0.017	0.979±0.01	0.722±0.016	0.962±0.02	0.876±0.033	0.969±0.019
seq-library B	2_7	A23581	ACE2	ADG20	BRII198	Cov22196	S2H97	S2X259	ZCB11
KNN	0.954±0.002	0.938±0.003	0.959±0.003	0.908±0.005	0.936±0.005	0.762±0.008	0.965±0.003	0.739±0.008	0.97±0.004
Naive Bayes	0.939±0.003	0.971±0.003	0.975±0.001	0.97±0.004	0.956±0.005	0.822±0.015	0.967±0.002	0.853±0.01	0.98±0.003
Logistic Regression	0.938±0.003	0.993±0.001	0.987±0.001	0.987±0.003	0.968±0.005	0.847±0.007	0.986±0.001	0.876±0.013	0.987±0.003
Random Forest	0.962±0.003	0.987±0.002	0.942±0.004	0.964±0.005	0.945±0.004	0.813±0.005	0.98±0.003	0.838±0.015	0.977±0.003
XGBoost	0.96±0.002	0.991±0.001	0.987±0.002	0.981±0.003	0.972±0.004	0.884±0.003	0.986±0.004	0.889±0.008	0.987±0.001
SVM	0.963±0.004	0.994±0.001	0.988±0.003	0.979±0.008	0.971±0.008	0.819±0.066	0.988±0.003	0.826±0.119	0.986±0.001
MLP	0.976±0.002	0.994±0.001	0.977±0.017	0.983±0.002	0.98±0.006	0.842±0.002	0.993±0.003	0.938±0.039	0.991±0.002
CNN	0.977±0.005	0.986±0.004	0.969±0.021	0.957±0.023	0.952±0.021	0.751±0.034	0.983±0.004	0.766±0.052	0.974±0.016

## Sheet: Supplementary Data 2
Supplementary Data: Published Antibody Affinity and Neutralisation Data
* All
	BA.1	BA.1.1	BA.3	BA.2	BA.2.12.2	BA.4	BQ.1	BA.2.75	XBB.1
A23-58.1	44	114	103.1	19.9	25.3	251.3	238.3	7.3	>100
COV2-2196 (TIX)	508.3	604.7	129	150.1	28.9	323.3	347.7	11.5	10
ZCB11	0.003	0.003		0.01	0.006	1.351	10	0.007	10
2-7	278.3	73.9	313.3	1.8	6.2	66	>100	116.7	>100
Brii-198 (ROM)	1.17	10	1.69	8.99	10	10	(30-fold)	1.016	(51-fold)
ADG20 (ADI)	87	42.3	144.2	126.3	159	179.1	240	105.1	305.7
S2X259	3.6	2.1	3.2	5.3	12.9	52.6	43.4	17.9	85.9
S2X259 (Cao et al)	1.57	2.34	1.68	10	10	10	2.695	0.177	>100
S2H97	0.18	0.004	0.72	0.3	0.006	0.18	0.03	0.0009	0.02
All Kd measurements are in nM, "--" indicates Kd not determined
Criteria: >100nM = non-binding
Citations:
He et al. "An updated atlas of antibody evasion by SARS-CoV-2 Omicron sub-variants including BQ.1.1 and XBB", Cell Rep. Med. (2023)
Wang Q et al. "Antibody evasion by SARS-CoV-2 Omicron subvariants BA.2.12.1, BA.4 and BA.5", Nature (2022)
Wang Q et al. "Alarming antibody evasion properties of rising SARS-CoV-2 BQ and XBB subvariants", Cell (2023)
Wang Q et al. "Antigenic characterization of the SARS-CoV-2 Omicron subvariant BA.2.75", Cell Host Microbe (2022)
Cao Y et al. "BA.2.12.1, BA.4. and BA.5 escape antibodies elicited by Omicron infection", Nature. (2022)
Tzou PL et al. "Coronavirus Resistance Database (CoV-RBD): SARS-CoV-2 susceptibility to monoclonal antibodies, convalescent plasma, and plasma from vaccinated persons", PLoS One. (2022)
