# Supplementary material for: Deep mutational learning for the selection of therapeutic antibodies resistant to the evolution of Omicron variants of SARS-CoV-2
Source: Nat Biomed Eng. 2025 Mar 5;9(4):552–65. doi: 10.1038/s41551-025-01353-4 (PMC12003156; doi:10.1038/s41551-025-01353-4)
Supplement: Supplementary file 5 — Source data for Supplementary Figs. 4–10. [file 41551_2025_1353_MOESM5_ESM.xlsx]

## Sheet: Fig 3cd
ACE2
	0	1	2	3	4	5	6	7	8	9	10	11	12	13	14	15	16	17	18	19	20	21	22	23	24	25	26	27	28	29	30	31	32	33	34	35	36	37	38	39	40	41	42	43	44	45	46	47	48
R	0.0532994	-0.551294	5.29505	0.987751	-0.16463	-2.76723	-3.89366	-4.08453	3.04903	0.0532994	-5.30486	-1.98358	1.15191	0.458765	0.458765		1.15191	1.15191	1.15191	-4.5552	-4.45389	0.458765	-1.74138	-4.31192		0.763425		-4.72862	0.940603	-4.59748	-1.82832	-0.755571	-4.62264	-0.457526	0.458765	0.960856	1.15191	-4.86668	-0.659164	0.599505	0.0532994	-0.444021	-0.255348	5.68451	5.86144	-1.9653	3.43769	-0.525734	0.186831
K	1.55738	-3.86537	4.03831	0.633118	4.48412	-3.87197	4.61765	-0.639848	0.928768	0.592296	-0.234383	1.15191	1.37506	0.0532994	1.84506	-2.35664	1.15191	0.458765	1.15191	1.15191	-4.91883	0.458765	-5.08836	0.641086	0.612915		3.97031	-5.38912	0.641086	1.81116	-0.234383	-4.46486	-5.04657	-1.84382	0.458765	0.458765	-3.77534	-5.0384	-4.73973	2.10392	-0.477329	1.15191	-4.96839	2.33754	1.84506	0.980061	-0.793998		-4.42404
H	0.458765	0.0532994	5.04373	2.76135	4.83578	1.15191	1.27327	-0.234383	3.60292	1.15191	-2.87344	1.15191	2.25052	1.15191	1.15191	2.25052	1.15191	1.15191	1.15191	-2.06696	0.612915	0.0532994	0.458765	1.91917	1.15191	-0.457526	-0.92753	-2.60929	1.15191	1.89913	-3.29074	2.81014	1.15191	0.699927	-1.5173	1.15191	-4.59109	0.86423	-0.834272	-1.1569	5.98023	1.15191	-0.976594	1.84506	6.47003	-1.71029	1.15191	-5.11149	0.458765
D	-0.368579	5.3263	1.15191	2.77377	-3.01475	1.15191	0.70315	1.15191		0.117015	-0.862991	1.15191	0.699927	-3.73718	-3.66027	1.15191	1.15191	-2.97522	-4.65322	-4.93259	-5.9034	-0.457526	0.458765	1.93467	-2.79933	1.15191	1.15191	-2.71092	-1.15067	0.768919	-1.15067	-4.46668	0.304614		-3.61026	1.15191	-4.36554	-4.41643	0.276443	1.02761	1.15191	-0.423625	-2.09328	0.171082	2.25052	-4.8295	-2.37445	-0.234383	1.15191
E	1.84506	0.140311	2.76135	-4.07024	5.16829	1.15191	-0.457526	0.458765	1.64146		-3.78973	1.15191	-0.457526	-5.30956	5.1409	1.15191	1.15191	0.363454	-4.32455	-1.22763	-0.457526	-3.13702	0.458765	-1.15067	-0.457526	-2.90161	1.15191	-3.36988	-4.95511	-0.793998	1.15191	-3.44724	-1.70312	-2.73582	-1.55614	1.15191	-4.5435	-1.89261	-2.39266	0.0532994	0.458765	-2.8146	-4.74524	0.218743	-4.33703	4.89552	1.15191	1.09475	1.15191
Q	1.15191	-3.89151	0.532872	6.12173	-0.0620114	0.458765	-3.1037	-0.457526	1.84506	-0.639848	0.0532994	0.458765	1.15191	-0.639848	1.15191	4.22769	1.15191	1.15191	-0.92753	0.458765	-4.25973	-5.17245	0.0532994	-0.234383	0.458765	1.678	4.44775	-5.42734	1.15191	1.15191	-4.42024	-3.78256	1.15191	-4.94841	-4.63805	1.15191	-0.234383	-1.62068	4.26543	0.0532994	4.70726	1.84506	-4.35342	5.06393	2.53821	1.15191	1.15191	-1.53367	1.15191
N		0.641086	2.25052		2.76135	0.0532994	5.98819	-4.60699	1.15191	1.15191	-4.51451	1.15191		0.458765	2.49309	-1.24598	-5.23497	1.15191	1.15191	0.458765	-0.457526	-3.27891	-0.234383		-4.29483	0.199903	1.84506	-0.0520611	-0.234383		1.15191	-4.51797	-3.78973	-3.19837	1.15191	-0.710906	-0.234383	-0.457526	1.72833		-3.36625	1.15191	-0.100851	-5.16886	-3.68833	0.235621	0.458765	-1.17349	-4.54182
S	1.15191	-4.1198	1.8839	0.244895	0.748311	-3.01217	-0.0718637	-0.435053	0.458765	1.15191	-5.46949	-2.60505	1.43959	2.16597	2.19134	-1.09587	-1.95417	-0.968352		-5.11339	-4.14056	-0.0159324	-4.04989	-0.751639	0.797367	-0.311075	-2.92563	-5.15436		0.235621	-2.70882	-3.93568	-2.65475	-5.24001	0.96959		-3.29855	-0.457526	1.51191	0.13026	-1.61231	-1.85748	3.4545	1.05954	1.23038	-0.280903	3.33671	-2.18029	-2.07493
T	1.15191	0.740349		-2.93238	6.08639	-3.92949	0.608296	-4.14139	6.04975	-4.51797	0.0532994	1.15191	1.15191	-2.16227		-2.7433	1.15191	-0.0445328	0.592296	0.458765	-5.25166	0.768919	0.458765	1.64146	-3.11545	2.587	0.592296	-0.0376724	0.746447	1.15191	-5.14335	-0.457526	-1.02284	1.15191	0.0447887	-3.6314	1.15191	-3.36988	-0.793998	-1.87869	-4.9142	1.15191	-1.1569	-3.98682	3.85996		-4.72862	1.16139	-5.16525
Y	0.523303	1.84506	1.15191	-2.03888	1.84506	0.729055	-4.45021	0.900597	-2.60929	-0.234383	0.458765	-2.74398	0.746447	0.458765	1.15191	1.15191	0.340981	1.15191	-1.29663	-2.60929		1.15191	1.15191	1.27707	1.15191	1.15191	1.15191	1.06153	-3.49248	0.641086	0.1964	-2.02614	5.08374	0.402675		1.15191	-4.27304	0.458765		0.0532994	1.19529	-1.33299	-1.79253	0.276443	1.84506	1.15191	-1.47689	-1.24598	-3.60168
W	-0.639848	2.25052	1.15191	0.0532994	1.84506	-0.234383	0.0532994	-5.2299	0.123014	-0.639848	0.458765	-4.45021	1.15191	1.15191	1.15191	1.15191	-0.793998	1.15191	0.746447	-0.793998	-3.23011	0.0532994		-2.06696	-0.639848	-3.89151	0.458765	4.11374	-1.6813	0.458765	-0.793998	0.290884	-0.961327	0.458765	1.15191	-4.64718	3.15725	-4.93713	-4.05209	-1.24598	3.02371	-1.92386	-0.234383	5.9641	1.84506	-1.79253	3.09782	-4.76698	1.15191
F	-2.18029	-2.16681	1.15191	-3.74593	-0.672638	-2.09883	0.458765		1.15191	0.458765	-2.46797		1.15191	-4.58466	0.0532994	-0.935312		-2.51165	0.140311	0.0532994	-2.06296	1.15191	-3.19189	0.458765	0.458765	1.15191	-4.37752	3.66035	1.15191	1.15191	0.666404	-5.08446	1.15191	-4.67113	0.735018	0.0532994	-0.639848	0.621283	-1.65447	-4.54182	0.886804	-3.51153	-4.68582			1.15191		-5.44387	0.220354
A	1.15191	-4.1952	0.532274	4.74235	0.805961	1.15191	-1.15598	-3.39138	-1.40338	0.815439	-2.37445	1.15191	-4.49		2.78604	5.42858	1.15191		-2.97522	0.150463	0.458765		-4.58466	-5.94066	0.0532994	0.96959	0.0532994	-4.58466	1.15191	-0.457526	-5.00507	-2.90277		-0.406233	1.15191	1.84506	0.523303	0.458765	3.99972	1.15191	-2.53697		-3.6903	0.0161599	3.61435	2.31208	1.15191	0.458765	1.15191
I	0.96959		-4.52141	-2.3086	-0.782504	-3.61026	-4.53506	-3.11077	0.458765	1.15191	-3.04077	-2.84934	1.37506	0.458765	1.50859	-1.19946	0.276443	1.15191	1.15191	-0.457526	1.15191	1.84506	-4.77234	0.325233	-2.33073	1.15191	-2.24672		-0.329693	-2.76344	-0.234383	0.842295	1.15191	0.458765	-0.234383	-0.129022	1.47037	-0.0267433	3.63682	-2.1932	-4.49	1.55738	0.0532994	-0.639848	0.746447	0.96267	-1.48715	-0.234383	-3.87197
L	3.63682	-0.258807	0.0532994	-4.6652		-5.25332	-1.8185	-0.174279	0.223925	-1.93913	-0.783226	-2.04676	1.15191	0.458765	-4.29913	-3.61877	-1.80694	1.15191	-4.38935	-3.90433	-4.84205	-2.76011	-3.30823	-4.94166	-4.63499	-3.30244	3.56783	1.94771	0.0532994	1.15191	-1.15067	-2.0884	0.556063	-4.63805	-0.270192	1.15191	-2.18386		-1.12598	-3.95706		4.07865	-2.93266	2.18153	0.914782	-3.6962	0.687535	-4.08984	-4.34115
M	1.84506	0.458765	0.304614	-4.34935	1.84506	-4.46849	-0.457526	-1.41304	-4.97496	1.15191	0.0532994	-0.457526	1.15191	-3.66837	0.0532994	1.15191	1.15191	1.15191	1.15191	-4.13319	-3.92949	5.04373	-4.21406	-4.64718	-4.34115	0.0532994	0.0532994	-0.406233	1.15191	0.458765	-4.78033	-0.639848	3.14434	1.15191	-4.69453	1.15191	-0.234383	-0.234383	-2.3446	-0.457526	1.15191	1.678	-5.12285	1.99921	2.25052	-0.552836	-4.00714	-2.44082	0.458765
V	1.15191	-0.285044	0.0532994	-5.63481	-0.614846	-5.14151	-5.29698	-3.25785	3.52045	1.01215		-3.94184	1.15191	0.363454	0.0532994	0.86423	-5.32352	-2.16722	1.15191		0.0532994	-2.08526	-5.21284	-3.24254	-4.56512	1.55738	-0.639848	-2.05893	1.15191	0.458765	1.15191		1.70691	0.581367	-4.97714	1.15191		0.1964	-1.3996	-2.92563	-0.352166	2.80417	-5.69609	1.22236	5.05186	-3.67239	-3.11077	-4.04659	-4.88834
G	4.67827	-0.00528248	2.53821	-3.73844	1.15191	-4.98582	-5.18137	2.53821	0.389772	-3.68324	-2.90853	-1.93913	1.15191	-0.639848	1.15191	0.681908	1.15191	-4.48288	1.15191	-2.53118	-4.94391	-1.53139	-4.50128	-0.793998	-2.25758	-2.28208	-1.86035	-3.5333	2.2235	-5.35238	1.15191	-4.37354	-0.374145	0.651136	1.15191	1.24722	0.746447	-4.65923	1.49568	0.644977	-5.88248	-0.469109	-5.33577	5.36651	1.75467	-3.05278	-4.01857	-1.04531	-1.24598
P	1.15191	-0.0267433	0.343289	0.458765	-1.68293	1.15191		-3.65211	1.84506	1.15191	-4.21873	-4.60699	1.15191	-0.92753	1.96284	-3.41244	1.15191	0.0532994	3.35765	-3.44321	-2.71929	-3.42965	-4.84702	-4.49706	-4.71739	-4.70887	-3.60168	-4.19042	-4.36554	-4.46849	-4.69741	-6.18372	0.633118	1.15191	1.15191	-1.93913	0.458765	-2.81693	-4.00427	1.15191	1.15191	-2.96983		0.204122	5.42858	1.29674	0.746447	-4.05757	1.15191
C	-3.92326	5.88811	1.15191	-4.50058	1.84506		0.0532994	-5.54389	-4.44651	-4.63499	1.15191	-0.234383	1.15191	1.15191	1.15191	0.458765	-4.66817	1.15191	2.53821	0.0532994	-2.58209	-4.39327	-0.0888751	1.15191	0.458765	1.15191	-0.639848	1.15191	1.84506	-4.4428		-3.7079	-3.94184	0.0532994	1.61144	1.18581	-4.6411	0.0532994	-1.90612	-4.27304	1.15191	-1.04531	-0.457526	5.89684	1.60793	0.458765	3.94512	-4.6829
ZCB11
	0	1	2	3	4	5	6	7	8	9	10	11	12	13	14	15	16	17	18	19	20	21	22	23	24	25	26	27	28	29	30	31	32	33	34	35	36	37	38	39	40	41	42	43	44	45	46	47	48
R	0.527099	2.31886	1.62571	4.24067	1.47156	0.0162729	0.997102	0.527099	1.91339	2.60654	0.527099	0.527099	0.932564	0.527099	3.23515		0.527099	0.527099	-0.859196	0.527099	0.527099	0.527099	-1.08234	-2.53317		-2.67835		1.22025	2.41417	1.91339	-0.389192	3.7852	0.527099	0.527099	-0.166049	-0.389192	-2.30611	-1.97434	-1.35563	0.0162729	2.13654	-1.44171	1.5387	2.13654	4.24067	-0.571514	-0.522724	2.542	0.239416
K	-1.24939	2.13654	-0.571514	2.72432	3.52283	0.527099	2.13654	0.527099	0.527099	-3.92142	-0.859196	0.527099	0.527099	1.22025	0.527099	1.08671	0.527099	0.527099	0.527099	0.527099	0.527099	0.527099	0.527099	-0.571514	-0.389192		0.814781	-0.166049	-2.51742	-1.41881	0.527099	0.527099	0.527099	1.22025	0.527099	0.527099	0.527099	0.527099	3.36031	-2.7094	1.22025	2.42422	-3.66256	0.778413	1.62571	0.372948	1.22025		0.527099
H	-0.166049	0.527099	0.527099	-0.166049	-0.389192	0.527099	1.35378	0.527099	-0.571514	0.527099	0.527099	0.527099	-0.571514	0.527099	0.527099	2.60654	0.527099	0.527099	0.527099	0.527099	0.932564	0.527099	0.527099	0.0162729	0.527099	0.527099	0.527099	0.527099	0.527099	-0.859196	-3.2341	0.527099	0.527099	-0.571514	-0.571514	0.527099	0.527099	0.527099	-3.83217	0.239416	-0.166049	-3.76336	-3.89174	0.527099	3.47154	2.47301	-1.15466	3.01201	0.527099
D	1.40257	1.22025	0.527099	2.542	1.62571	0.527099	0.527099	-1.26466		-3.82961	-0.859196	-3.69241	-0.166049	-1.26466	-0.571514	0.527099	0.527099	0.527099	0.527099	0.527099	-0.571514	0.527099	0.527099	-0.571514	0.527099	-0.859196	0.527099	1.62571	0.527099	0.814781	0.527099	0.527099	0.527099		0.527099	2.60654	0.527099	0.527099	1.22025	2.23185	0.527099	1.15571	3.61814	3.29969	-1.38244	3.57162	-0.166049	-2.731	0.527099
E	-0.166049	0.527099	0.527099	0.527099	0.527099	0.527099	0.527099	0.527099	-0.2105		-4.56665	-1.41881	0.527099	-0.166049	0.527099	-2.11196	0.527099	-0.859196	0.527099	-0.571514	0.527099	1.70575	0.527099	0.527099	0.527099	-0.571514	0.527099	0.527099	0.527099	0.527099	0.527099	-0.166049	-1.67013	0.0162729	0.527099	0.527099	-0.859196	0.527099	1.91339	1.22025	0.527099	0.527099	-1.16458	2.72432	-0.466153	3.47154	0.527099	1.22025	0.527099
Q	0.527099	0.527099	0.527099	3.01201	3.01201	0.527099	2.13654	0.527099	-3.38492	0.121633	0.527099	0.527099	0.527099	2.92499	0.527099	-0.166049	0.527099	0.527099	0.527099	0.527099	0.527099	1.62571	0.527099	0.527099	0.527099	0.447056	0.527099	0.527099	0.527099	0.527099	0.527099	0.527099	0.527099	0.527099	0.527099	0.527099	0.527099	0.527099	0.527099	2.82968	2.60654	1.55672	-0.571514	2.72432	3.47154	1.91339	0.527099	-2.24549	0.527099
N		-0.571514	0.527099		2.82968	0.527099	3.36031	0.527099	-0.166049	-0.166049	0.527099	0.527099		0.527099	-1.08234	-0.166049	0.527099	0.527099	0.527099	0.527099	-0.166049	0.527099	-0.859196		0.527099	-1.41881	0.527099	-0.389192	-0.389192		0.527099	0.527099	0.527099	0.979084	-0.571514	1.82638	0.527099	0.527099	-2.14705		0.527099	1.44339	1.44339	0.239416	1.62571	0.527099	-0.166049	-1.08234	0.527099
S	-0.571514	3.05283	2.31886	1.22025	2.72432	-0.389192	0.190626	-2.49333	-0.166049	0.527099	0.527099	-0.166049	0.527099	-0.725664	0.326428	-1.01335	-0.725664	-1.08234		-0.859196	-1.52059	-1.99863	-0.571514	-0.389192	0.208645	0.527099	-0.389192	2.60654		-1.08234	0.0162729	2.31886	-0.571514	0.527099	-1.55234		1.91339	-0.166049	-1.55234	1.5387	-2.03785	-1.79529	1.72335	-0.255661	-1.2075	1.01261	-0.571514	-0.502521	0.121633
T	0.932564	2.31886		3.20125	1.22025	0.527099	0.997102	-3.38492	0.527099	0.527099	0.527099	0.527099	-0.34837	-0.859196		2.09571	0.527099	-0.0325172	-0.166049	0.527099	0.527099	0.681249	0.527099	0.632459	0.527099	0.997102	0.932564	-0.166049	-0.166049	-1.55234	0.527099	2.82968	-3.22241	0.527099	0.121633	-0.166049	0.527099	0.527099	3.36031	-0.166049	0.527099	-1.26466	-2.41734	-4.36325	2.96945		-1.51598	-0.486956	0.527099
Y	0.121633	2.31886	0.527099	-2.56394	2.82968	0.527099	0.527099	0.527099	-1.41881	0.527099	0.527099	-1.08234	-0.320199	0.527099	0.527099	1.91339	-0.166049	0.527099	-1.08234	-2.36327		0.527099	0.527099	-2.30611	0.527099	0.527099	0.527099	2.92499	0.527099	0.527099	-0.571514	0.527099	2.13654	-1.55234		0.527099	1.22025	0.527099		-0.571514	-2.02061	0.932564	0.527099	0.527099	1.44339	0.527099	-0.389192	-0.166049	-1.26466
W	0.527099	1.22025	0.527099	1.22025	0.527099	1.22025	-0.166049	1.62571	0.527099	0.527099	0.527099	-0.859196	1.62571	0.527099	0.527099	0.527099	0.527099	0.527099	-1.08234	0.527099	0.527099	0.527099		0.527099	0.527099	0.527099	0.527099	3.16616	0.527099	0.527099	-0.166049	0.527099	2.31886	-3.27956	-2.43473	0.527099	3.01201	0.527099	1.62571	0.527099	-2.59747	1.22025	0.527099	2.31886	2.72432	0.527099	1.22025	0.527099	-0.571514
F	-0.166049	-0.389192	0.527099	0.527099	-0.29958	-0.283832	0.527099		0.527099	0.527099	-1.14688		1.62571	0.527099	0.527099	0.527099		0.527099	-0.859196	-0.166049	-1.04152	2.31886	0.527099	0.527099	-2.30611	0.527099	0.527099	1.8621	0.527099	0.527099	-0.859196	0.527099	3.52283	0.527099	1.50793	0.527099	0.527099	1.44339	0.239416	-1.08234	-1.08234	1.91339	-0.166049			0.527099		-3.30154	0.0162729
A	0.527099	0.527099	1.44339	-0.484502	1.22025	0.527099	2.03118	0.527099	0.239416	-1.95781	-1.26466	0.527099	0.527099		-1.98521	2.47301	0.527099		-2.80511	0.344777	0.527099		0.527099	0.527099	0.527099	-0.166049	0.527099	1.22025	3.70515	0.527099	0.527099	-0.571514		0.121633	-0.571514	0.527099	2.56398	0.527099	0.527099	1.22025	0.527099		1.27431	-1.93675	0.630895	1.33803	3.36031	0.527099	0.527099
I	-0.166049		0.527099	0.527099	-0.166049	0.527099	0.527099	0.527099	-2.41734	2.13654	3.49751	-0.166049	1.77986	0.527099	-1.08234	-1.41881	0.527099	0.527099	0.527099	0.527099	0.527099	0.527099	0.527099	0.527099	-0.389192	0.527099	-0.166049		-1.41881	0.932564	0.527099	0.121633	2.47301	0.527099	0.527099	-0.389192	-0.166049	1.08671	0.527099	-0.859196	3.47154	1.44339	0.527099	0.121633	-0.676874	0.344777	0.814781	2.60654	0.527099
L	0.527099	1.3744	0.527099	0.527099		0.527099	-0.166049	0.311987	1.22025	0.527099	-0.859196	0.932564	3.66259	0.527099	0.527099	0.121633	-0.571514	0.527099	0.527099	-2.18095	0.527099	0.527099	-1.72419	-0.571514	-0.571514	-0.166049	0.527099	0.319459	0.527099	0.527099	0.527099	-0.571514	-0.380458	0.527099	2.72432	0.527099	-0.166049		3.01201	2.82968		-0.166049	0.527099	0.0162729	-1.67934	0.527099	1.15125	1.22025	0.527099
M	0.527099	3.01201	-0.389192	0.527099	0.527099	-0.571514	0.527099	-0.571514	0.527099	1.22025	1.62571	0.527099	1.31556	0.527099	0.527099	0.527099	0.527099	0.527099	0.527099	0.0162729	0.527099	0.527099	0.527099	0.527099	0.527099	1.44339	0.527099	-1.28528	0.527099	0.527099	0.527099	1.22025	2.31886	0.527099	1.91339	0.527099	3.01201	0.527099	-0.166049	0.527099	2.47301	1.44339	0.670199	2.68658	-1.29206	0.527099	-1.48112	-0.389192	0.527099
V	0.527099	3.14206	0.527099	0.527099	2.89422	0.527099	-0.166049	-0.166049	0.932564	-0.166049		-0.571514	0.527099	-0.166049	0.527099	1.91339	-0.571514	-1.08234	0.527099		0.527099	-0.453731	-0.166049	0.527099	-0.571514	-2.11196	1.56855	0.239416	0.527099	0.527099	0.527099		1.94416	-0.725664	0.527099	0.527099		0.121633	3.01201	0.527099	1.97402	3.21268	0.527099	-0.976979	0.61411	0.527099	0.405738	1.62571	0.527099
G	0.527099	3.74597	0.527099	2.60654	-2.41734	0.527099	-3.46189	0.527099	0.121633	0.121633	-0.166049	0.527099	0.527099	-3.27956	-0.166049	-0.166049	0.527099	-0.166049	0.527099	-0.166049	0.527099	-0.571514	-2.89063	0.527099	-0.976979	-1.26466	0.239416	1.62571	-1.41881	0.527099	-0.166049	0.527099	3.23515	-1.26466	-1.26466	-0.166049	-0.859196	0.527099	1.91339	1.91339	-2.46863	0.239416	-1.26466	-2.54095	0.774507	0.527099	1.22025	1.22025	-1.50978
P	0.527099	2.47301	-0.571514	1.44339	-1.21059	0.527099		-2.11196	1.91339	0.527099	0.527099	0.527099	-0.166049	-1.08234	0.303955	-0.166049	0.527099	-0.571514	-0.725664	0.527099	0.527099	-0.571514	0.527099	-0.389192	0.527099	-0.166049	0.527099	0.527099	0.527099	0.527099	2.72432	0.527099	2.47301	0.527099	-3.3441	0.527099	0.527099	0.121633	0.527099	0.527099	0.527099	-2.11442		1.82638	0.190626	-0.129681	0.527099	0.527099	0.527099
C	0.527099	2.60654	0.527099	0.527099	0.527099		0.527099	0.527099	0.527099	0.527099	0.527099	-1.95781	0.527099	0.527099	0.527099	-2.51742	0.527099	0.527099	-3.02825	0.527099	0.527099	1.22025	-0.389192	0.527099	-1.67013	0.527099	0.527099	1.22025	0.814781	0.527099		2.72432	0.527099	0.527099	-0.166049	0.814781	0.527099	0.527099	-0.320199	0.527099	0.527099	0.527099	-2.65096	-0.571514	-1.26466	0.527099	1.82638	-1.41881
[truncated: 152 more columns]

## Sheet: Fig 5a
seq	dis_BA.1	Cov22196	X2_7	ZCB11	ADG20	BRII198	A23581	S2X259	S2H97
NITNLCPFDEVFNATRFASVYAWNRTRISNCVADYSVLYNLAPFFTFKCYGVSPTKLNDLCFTNVYADSFVIRGDEVRQIAPGQTGNIADYNYKLPDDFTGCVIAWNSNKLDSKVSGNYNYLYRLFRKSNLKPFERDISTEIYQAGNKPCNGVAGANCYFPLRSYSFRPTYGVGHQPYRVVVLSFELLHAPATVCGPKKST	2	0	0	0	0	0	0	0	1
NITNLCPFREVFNATRFASVYAWNRKRISNCVADYSVLYNLAPFFTFKCYGVSPTKLNDLCFTNVYADSFVIRGDEVRQIAPGQTGNIADYNYKLPDDFTGCVIAWNSNKLDSKVSGNYNYLYRLFRKSNLKPFERDISTEIYQAGNKPCNGVAGANCYFPLRSYSFRPTYGVGHQPYRVVVLSFELLHAPATVCGPKKST	2	0	0	0	0	1	0	0	0
NITNLCPFDEVFNATRFASVYAWNRKRISNCVADYSVLYNLAPFPTFKCYGVSPTKLNDLCFTNVYADSFVIRGDEVRQIAPGQTGNIADYNYKLPDDFTGCVIAWNSNKLDSKVSGNYNYLYRLFRKSNLKPFERDISTEIYQAGNKPCNGVAGANCYFPLRSYSFRPTYGVGHQPYRVVVLSFELLHAPATVCGPKKST	2	0	1	0	0	1	0	0	1
NITNLCPFDEVFNATRFASVYAWNRKRISNCVADYSVLYNLAPFFTFKCYGVSPTKLNDLCFTNVYADSFVIRGDEVRQIAPGQTGNIADYNYKLPDDFTGCVIAWNSNKLDSKVSGNYNYLYRLFRKSNLKPFERDISTEIYQAGNKPCNGVAGANCYFPLRSYSFRPTYGVGHQPYRVVVLSFELLHAPATVCGPKKST	1	0	0	0	0	1	0	1	1
NITNLCPFREVFNATRFASVYAWNRTRISNCVADYSVLYNLAPFPTFKCYGVSPTKLNDLCFTNVYADSFVIRGDEVRQIAPGQTGNIADYNYKLPDDFTGCVIAWNSNKLDSKVSGNYNYLYRLFRKSNLKPFERDISTEIYQAGNKPCNGVAGANCYFPLRSYSFRPTYGVGHQPYRVVVLSFELLHAPAPVCGPKKST	5	0	0	0	0	0	0	0	0
NITNLCPFREVFNATRFASVYAWNRTRISNCVADYSVLYNLAPFVTFKCYGVSPTKLNDLCFTNVYADSFVIRGDEVRQIAPGQTGNIADYNYKLPDDFTGCVIAWNSNKLDSKVSGNYNYLYRLFRKSNLKPFERDISTEIYQAGNKPCNGVAGANCYFPLRSYSFRPTYGVGHQPYRVVVLSFELLHAPAPVCGPKKST	5	0	0	0	0	0	0	0	0
NITNLCPFREVFNATRFASVYAWNRKRISNCVADYSVLYNLAPFPTFKCYGVSPTKLNDLCFTNVYADSFVIRGDEVRQIAPGQTGNIADYNYKLPDDFTGCVIAWNSNKLDSKVSGNYNYLYRLFRKSNLKPFERDISTEIYQAGNKPCNGVAGANCYFPLRSYSFRPTYGVGHQPYRVVVLSFELLHAPAPVCGPKKST	4	0	0	0	0	1	0	0	0
NITNLCPFREVFNATRFASVYAWNRKRISNCVADYSVLYNLAPFVTFKCYGVSPTKLNDLCFTNVYADSFVIRGDEVRQIAPGQTGNIADYNYKLPDDFTGCVIAWNSNKLDSKVSGNYNYLYRLFRKSNLKPFERDISTEIYQAGNKPCNGVAGANCYFPLRSYSFRPTYGVGHQPYRVVVLSFELLHAPAPVCGPKKST	4	0	0	0	0	1	0	0	0
NITNLCPFREVFNATRFASVYAWNRTRISNCVADYSVLYNLAPFFTFKCYGVSPTKLNDLCFTNVYADSFVIRGDEVRQIAPGQTGNIADYNYKLPDDFTGCVIAWNSNKLDSKQSGNYNYLYRLFRKSNLKPFERDISTEIYQAGNKPCNGVAGFNCYFPLRSYSFRPTYGVGHQPYRVVVLSFELLHAPAPVCGPKKST	4	0	0	1	0	0	1	0	0
NITNLCPFREVFNATRFASVYAWNRTRISNCVADYSVLYNLAPFPTFKCYGVSPTKLNDLCFTNVYADSFVIRGDEVRQIAPGQTGNIADYNYKLPDDFTGCVIAWNSNKLDSKVSGNYNYLYRLFRKSNLKPFERDISTEIYQAGNKPCNGVAGFNCYFPLRSYSFRPTYGVGHQPYRVVVLSFELLHAPAPVCGPKKST	4	0	0	1	0	0	0	0	0
NITNLCPFDEVFNATRFASVYAWNRTRISNCVADYSVLYNLAPFVTFKCYGVSPTKLNDLCFTNVYADSFVIRGDEVRQIAPGQTGNIADYNYKLPDDFTGCVIAWNSNKLDSKVSGNYNYLYRLFRKSNLKPFERDISTEIYQAGNKPCNGVAGANCYFPLRSYSFRPTYGVGHQPYRVVVLSFELLHAPAPVCGPKKST	4	0	0	0	0	0	0	0	0
NITNLCPFREVFNATRFASVYAWNRTRISNCVADYSVLYNLAPFVTFKCYGVSPTKLNDLCFTNVYADSFVIRGDEVRQIAPGQTGNIADYNYKLPDDFTGCVIAWNSNKLDSKVSGNYNYLYRLFRKSNLKPFERDISTEIYQAGNKPCNGVAGFNCYFPLRSYSFRPTYGVGHQPYRVVVLSFELLHAPAPVCGPKKST	4	0	0	1	1	0	1	0	0
NITNLCPFREVFNATRFASVYAWNRTRISNCVADYSVLYNLAPFFTFKCYGVSPTKLNDLCFTNVYADSFVIRGDEVRQIAPGQTGNIADYNYKLPDDFTGCVIAWNSNKLDSKVSGNYNYLYRLFRKSNLKPFERDISTEIYQAGNKPCNGVAGANCYFPLRSYSFRPTYGVGHQPYRVVVLSFELLHAPAPVCGPKKST	4	0	0	0	0	0	0	0	0
NITNLCPFDEVFNATRFASVYAWNRTRISNCVADYSVLYNLAPFPTFKCYGVSPTKLNDLCFTNVYADSFVIRGDEVRQIAPGQTGNIADYNYKLPDDFTGCVIAWNSNKLDSKVSGNYNYLYRLFRKSNLKPFERDISTEIYQAGNKPCNGVAGANCYFPLRSYSFRPTYGVGHQPYRVVVLSFELLHAPAPVCGPKKST	4	0	0	0	0	0	0	0	0
NITNLCPFDEVFNATRFASVYAWNRTRISNCVADYSVLYNLAPFPTFKCYGVSPTKLNDLCFTNVYADSFVIRGDEVRQIAPGQTGNIADYNYKLPDDFTGCVIAWNSNKLDSKQSGNYNYLYRLFRKSNLKPFERDISTEIYQAGNKPCNGVAGFNCYFPLRSYSFRPTYGVGHQPYRVVVLSFELLHAPAPVCGPKKST	4	0	0	1	1	0	1	0	0
NITNLCPFREVFNATRFASVYAWNRKRISNCVADYSVLYNLAPFPTFKCYGVSPTKLNDLCFTNVYADSFVIRGDEVRQIAPGQTGNIADYNYKLPDDFTGCVIAWNSNKLDSKVSGNYNYLYRLFRKSNLKPFERDISTEIYQAGNKPCNGVAGFNCYFPLRSYSFRPTYGVGHQPYRVVVLSFELLHAPAPVCGPKKST	3	0	0	1	0	1	1	0	0
NITNLCPFREVFNATRFASVYAWNRKRISNCVADYSVLYNLAPFVTFKCYGVSPTKLNDLCFTNVYADSFVIRGDEVRQIAPGQTGNIADYNYKLPDDFTGCVIAWNSNKLDSKVSGNYNYLYRLFRKSNLKPFERDISTEIYQAGNKPCNGVAGFNCYFPLRSYSFRPTYGVGHQPYRVVVLSFELLHAPAPVCGPKKST	3	0	0	1	0	1	1	0	0
NITNLCPFDEVFNATRFASVYAWNRTRISNCVADYSVLYNLAPFVTFKCYGVSPTKLNDLCFTNVYADSFVIRGDEVRQIAPGQTGNIADYNYKLPDDFTGCVIAWNSNKLDSKVSGNYNYLYRLFRKSNLKPFERDISTEIYQAGNKPCNGVAGFNCYFPLRSYSFRPTYGVGHQPYRVVVLSFELLHAPAPVCGPKKST	3	0	0	1	1	0	1	0	0
NITNLCPFREVFNATRFASVYAWNRTRISNCVADYSVLYNLAPFFTFKCYGVSPTKLNDLCFTNVYADSFVIRGDEVRQIAPGQTGNIADYNYKLPDDFTGCVIAWNSNKLDSKVSGNYNYLYRLFRKSNLKPFERDISTEIYQAGNKPCNGVAGFNCYFPLRSYSFRPTYGVGHQPYRVVVLSFELLHAPAPVCGPKKST	3	0	0	1	0	0	1	0	0
NITNLCPFDEVFNATRFASVYAWNRTRISNCVADYSVLYNLAPFPTFKCYGVSPTKLNDLCFTNVYADSFVIRGDEVRQIAPGQTGNIADYNYKLPDDFTGCVIAWNSNKLDSKVSGNYNYLYRLFRKSNLKPFERDISTEIYQAGNKPCNGVAGFNCYFPLRSYSFRPTYGVGHQPYRVVVLSFELLHAPAPVCGPKKST	3	0	0	1	1	0	0	0	0
NITNLCPFDEVFNATRFASVYAWNRKRISNCVADYSVLYNLAPFVTFKCYGVSPTKLNDLCFTNVYADSFVIRGDEVRQIAPGQTGNIADYNYKLPDDFTGCVIAWNSNKLDSKVSGNYNYLYRLFRKSNLKPFERDISTEIYQAGNKPCNGVAGANCYFPLRSYSFRPTYGVGHQPYRVVVLSFELLHAPAPVCGPKKST	3	0	0	0	0	1	0	0	0
NITNLCPFDEVFNATRFASVYAWNRKRISNCVADYSVLYNLAPFPTFKCYGVSPTKLNDLCFTNVYADSFVIRGDEVRQIAPGQTGNIADYNYKLPDDFTGCVIAWNSNKLDSKVSGNYNYLYRLFRKSNLKPFERDISTEIYQAGNKPCNGVAGANCYFPLRSYSFRPTYGVGHQPYRVVVLSFELLHAPAPVCGPKKST	3	0	0	0	0	1	0	0	0
NITNLCPFREVFNATRFASVYAWNRKRISNCVADYSVLYNLAPFFTFKCYGVSPTKLNDLCFTNVYADSFVIRGDEVRQIAPGQTGNIADYNYKLPDDFTGCVIAWNSNKLDSKVSGNYNYLYRLFRKSNLKPFERDISTEIYQAGNKPCNGVAGANCYFPLRSYSFRPTYGVGHQPYRVVVLSFELLHAPAPVCGPKKST	3	0	0	0	0	1	0	0	0
NITNLCPFDEVFNATRFASVYAWNRTRISNCVADYSVLYNLAPFFTFKCYGVSPTKLNDLCFTNVYADSFVIRGDEVRQIAPGQTGNIADYNYKLPDDFTGCVIAWNSNKLDSKVSGNYNYLYRLFRKSNLKPFERDISTEIYQAGNKPCNGVAGANCYFPLRSYSFRPTYGVGHQPYRVVVLSFELLHAPAPVCGPKKST	3	0	0	0	0	0	0	0	0
NITNLCPFDEVFNATRFASVYAWNRKRISNCVADYSVLYNLAPFVTFKCYGVSPTKLNDLCFTNVYADSFVIRGDEVRQIAPGQTGNIADYNYKLPDDFTGCVIAWNSNKLDSKVSGNYNYLYRLFRKSNLKPFERDISTEIYQAGNKPCNGVAGFNCYFPLRSYSFRPTYGVGHQPYRVVVLSFELLHAPAPVCGPKKST	2	0	0	1	1	1	1	0	0
NITNLCPFREVFNATRFASVYAWNRKRISNCVADYSVLYNLAPFFTFKCYGVSPTKLNDLCFTNVYADSFVIRGDEVRQIAPGQTGNIADYNYKLPDDFTGCVIAWNSNKLDSKVSGNYNYLYRLFRKSNLKPFERDISTEIYQAGNKPCNGVAGFNCYFPLRSYSFRPTYGVGHQPYRVVVLSFELLHAPAPVCGPKKST	2	0	0	1	0	1	1	0	0
NITNLCPFDEVFNATRFASVYAWNRKRISNCVADYSVLYNLAPFPTFKCYGVSPTKLNDLCFTNVYADSFVIRGDEVRQIAPGQTGNIADYNYKLPDDFTGCVIAWNSNKLDSKVSGNYNYLYRLFRKSNLKPFERDISTEIYQAGNKPCNGVAGFNCYFPLRSYSFRPTYGVGHQPYRVVVLSFELLHAPAPVCGPKKST	2	0	0	1	0	1	0	0	0
NITNLCPFDEVFNATRFASVYAWNRTRISNCVADYSVLYNLAPFFTFKCYGVSPTKLNDLCFTNVYADSFVIRGDEVRQIAPGQTGNIADYNYKLPDDFTGCVIAWNSNKLDSKVSGNYNYLYRLFRKSNLKPFERDISTEIYQAGNKPCNGVAGFNCYFPLRSYSFRPTYGVGHQPYRVVVLSFELLHAPAPVCGPKKST	2	0	0	1	1	0	1	0	0
NITNLCPFDEVFNATRFASVYAWNRKRISNCVADYSVLYNLAPFVTFKCYGVSPTKLNDLCFTNVYADSFVIRGDEVRQIAPGQTGNIADYNYKLPDDFTGCVIAWNSNKLDSKVSGNYNYLYRLFRKSNLKPFERDISTEIYQAGNKPCNGVAGANCYFPLRSYSFRPTYGVGHQPYRVVVLSFELLHAPATVCGPKKST	2	0	1	0	0	1	0	0	0
NITNLCPFDEVFNATRFASVYAWNRKRISNCVADYSVLYNLAPFFTFKCYGVSPTKLNDLCFTNVYADSFVIRGDEVRQIAPGQTGNIADYNYKLPDDFTGCVIAWNSNKLDSKVSGNYNYLYRLFRKSNLKPFERDISTEIYQAGNKPCNGVAGANCYFPLRSYSFRPTYGVGHQPYRVVVLSFELLHAPAPVCGPKKST	2	0	0	0	0	1	0	1	0
NITNLCPFDEVFNATRFASVYAWNRKRISNCVADYSVLYNLAPFFTFKCYGVSPTKLNDLCFTNVYADSFVIRGDEVRQIAPGQTGNIADYNYKLPDDFTGCVIAWNSNKLDSKVSGNYNYLYRLFRKSNLKPFERDISTEIYQAGNKPCNGVAGFNCYFPLRSYSFRPTYGVGHQPYRVVVLSFELLHAPAPVCGPKKST	1	0	0	1	1	1	1	1	0
NITNLCPFREVFNATRFASVYAWNRTRISNCVADYSVLYNLAPFVTFKCYGVSPTKLNDLCFTNVYADSFVIRGDEVRQIAPGQTGNIADYNYKLPDDFTGCVIAWNSNKLDSKQSGNYNYLYRLFRKSNLKPFERDISTEIYQAGNKPCNGVAGFNCYFPLRSYSFRPTYGVGHQPYRVVVLSFELLHAPAPVCGPKKST	5	0	0	1	1	0	1	0	0
NITNLCPFREVFNATRFASVYAWNRKRISNCVADYSVLYNLAPFVTFKCYGVSPTKLNDLCFTNVYADSFVIRGDEVRQIAPGQTGNIADYNYKLPDDFTGCVIAWNSNKLDSKQSGNYNYLYRLFRKSNLKPFERDISTEIYQAGNKPCNGVAGANCYFPLRSYSFRPTYGVGHQPYRVVVLSFELLHAPAPVCGPKKST	5	0	0	0	1	1	0	0	0
NITNLCPFREVFNATRFASVYAWNRKRISNCVADYSVLYNLAPFVTFKCYGVSPTKLNDLCFTNVYADSFVIRGDEVRQIAPGQTGNIADYNYKLPDDFTGCVIAWNSNKLDSKQSGNYNYLYRLFRKSNLKPFERDISTEIYQAGNKPCNGVAGFNCYFPLRSYSFRPTYGVGHQPYRVVVLSFELLHAPAPVCGPKKST	4	0	0	1	1	1	1	0	0
NITNLCPFDEVFNATRFASVYAWNRTRISNCVADYSVLYNLAPFVTFKCYGVSPTKLNDLCFTNVYADSFVIRGDEVRQIAPGQTGNIADYNYKLPDDFTGCVIAWNSNKLDSKQSGNYNYLYRLFRKSNLKPFERDISTEIYQAGNKPCNGVAGFNCYFPLRSYSFRPTYGVGHQPYRVVVLSFELLHAPAPVCGPKKST	4	0	0	1	1	0	1	0	0
NITNLCPFREVFNATRFASVYAWNRTRISNCVADYSVLYNLAPFPTFKCYGVSPTKLNDLCFTNVYADSFVIRGDEVRQIAPGQTGNIADYNYKLPDDFTGCVIAWNSNKLDSKQSGNYNYLYRLFRKSNLKPFERDISTEIYQAGNKPCNGVAGFNCYFPLRSYSFRPTYGVGHQPYRVVVLSFELLHAPAPVCGPKKST	5	0	0	1	0	0	1	0	0
NITNLCPFREVFNATRFASVYAWNRKRISNCVADYSVLYNLAPFPTFKCYGVSPTKLNDLCFTNVYADSFVIRGDEVRQIAPGQTGNIADYNYKLPDDFTGCVIAWNSNKLDSKQSGNYNYLYRLFRKSNLKPFERDISTEIYQAGNKPCNGVAGANCYFPLRSYSFRPTYGVGHQPYRVVVLSFELLHAPAPVCGPKKST	5	0	0	0	0	1	0	0	0
NITNLCPFREVFNATRFASVYAWNRKRISNCVADYSVLYNLAPFPTFKCYGVSPTKLNDLCFTNVYADSFVIRGDEVRQIAPGQTGNIADYNYKLPDDFTGCVIAWNSNKLDSKQSGNYNYLYRLFRKSNLKPFERDISTEIYQAGNKPCNGVAGFNCYFPLRSYSFRPTYGVGHQPYRVVVLSFELLHAPAPVCGPKKST	4	0	0	1	0	1	1	0	0
NITNLCPFDEVFNATRFASVYAWNRTRISNCVADYSVLYNLAPFVTFKCYGVSPTKLNDLCFTNVYADSFVIRGDEVRQIAPGQTGNIADYNYKLPDDFTGCVIAWNSNKLDSKQSGNYNYLYRLFRKSNLKPFERDISTEIYQAGNKPCNGVAGANCYFPLRSYSFRPTYGVGHQPYRVVVLSFELLHAPATVCGPKKST	4	0	0	0	1	0	0	0	1
NITNLCPFREVFNATRFASVYAWNRKRISNCVADYSVLYNLAPFVTFKCYGVSPTKLNDLCFTNVYADSFVIRGDEVRQIAPGQTGNIADYNYKLPDDFTGCVIAWNSNKLDSKQSGNYNYLYRLFRKSNLKPFERDISTEIYQAGNKPCNGVAGANCYFPLRSYSFRPTYGVGHQPYRVVVLSFELLHAPATVCGPKKST	4	0	0	0	1	1	0	0	0
NITNLCPFDEVFNATRFASVYAWNRKRISNCVADYSVLYNLAPFVTFKCYGVSPTKLNDLCFTNVYADSFVIRGDEVRQIAPGQTGNIADYNYKLPDDFTGCVIAWNSNKLDSKQSGNYNYLYRLFRKSNLKPFERDISTEIYQAGNKPCNGVAGANCYFPLRSYSFRPTYGVGHQPYRVVVLSFELLHAPATVCGPKKST	3	0	0	0	1	1	0	1	0
NITNLCPFDEVFNATRFASVYAWNRKRISNCVADYSVLYNLAPFVTFKCYGVSPTKLNDLCFTNVYADSFVIRGDEVRQIAPGQTGNIADYNYKLPDDFTGCVIAWNSNKLDSKQSGNYNYLYRLFRKSNLKPFERDISTEIYQAGNKPCNGVAGFNCYFPLRSYSFRPTYGVGHQPYRVVVLSFELLHAPAPVCGPKKST	3	0	0	1	1	0	1	1	0
NITNLCPFDEVFNATRFASVYAWNRTRISNCVADYSVLYNLAPFFTFKCYGVSPTKLNDLCFTNVYADSFVIRGDEVRQIAPGQTGNIADYNYKLPDDFTGCVIAWNSNKLDSKQSGNYNYLYRLFRKSNLKPFERDISTEIYQAGNKPCNGVAGANCYFPLRSYSFRPTYGVGHQPYRVVVLSFELLHAPATVCGPKKST	3	0	0	0	1	0	0	1	1
NITNLCPFDEVFNATRFASVYAWNRKRISNCVADYSVLYNLAPFFTFKCYGVSPTKLNDLCFTNVYADSFVIRGDEVRQIAPGQTGNIADYNYKLPDDFTGCVIAWNSNKLDSKQSGNYNYLYRLFRKSNLKPFERDISTEIYQAGNKPCNGVAGANCYFPLRSYSFRPTYGVGHQPYRVVVLSFELLHAPATVCGPKKST	2	0	0	0	1	1	0	1	1
NITNLCPFREVFNATRFASVYAWNRKRISNCVADYSVLYNLAPFPTFKCYGVSPTKLNDLCFTNVYADSFVIRGDEVRQIAPGQTGNIADYNYKLPDDFTGCVIAWNSNKLDSKQSGNYNYLYRLFRKSNLKPFERDISTEIYQAGNKPCNGVAGANCYFPLRSYSFRPTYGVGHQPYRVVVLSFELLHAPATVCGPKKST	4	0	0	0	0	1	0	0	0
NITNLCPFDEVFNATRFASVYAWNRTRISNCVADYSVLYNLAPFPTFKCYGVSPTKLNDLCFTNVYADSFVIRGDEVRQIAPGQTGNIADYNYKLPDDFTGCVIAWNSNKLDSKQSGNYNYLYRLFRKSNLKPFERDISTEIYQAGNKPCNGVAGANCYFPLRSYSFRPTYGVGHQPYRVVVLSFELLHAPATVCGPKKST	4	0	0	0	1	0	0	0	1
NITNLCPFDEVFNATRFASVYAWNRKRISNCVADYSVLYNLAPFPTFKCYGVSPTKLNDLCFTNVYADSFVIRGDEVRQIAPGQTGNIADYNYKLPDDFTGCVIAWNSNKLDSKQSGNYNYLYRLFRKSNLKPFERDISTEIYQAGNKPCNGVAGANCYFPLRSYSFRPTYGVGHQPYRVVVLSFELLHAPATVCGPKKST	3	0	0	0	1	1	0	0	1
NITNLCPFDEVFNATRFASVYAWNRKRISNCVADYSVLYNLAPFPTFKCYGVSPTKLNDLCFTNVYADSFVIRGDEVRQIAPGQTGNIADYNYKLPDDFTGCVIAWNSNKLDSKQSGNYNYLYRLFRKSNLKPFERDISTEIYQAGNKPCNGVAGFNCYFPLRSYSFRPTYGVGHQPYRVVVLSFELLHAPAPVCGPKKST	3	0	0	1	1	1	1	0	0
NITNLCPFREVFNATRFASVYAWNRTRISNCVADYSVLYNLAPFFTFKCYGVSPTKLNDLCFTNVYADSFVIRGDEVRQIAPGQTGNIADYNYKLPDDFTGCVIAWNSNKLDSKQSGNYNYLYRLFRKSNLKPFERDISTEIYQAGNKPCNGVAGANCYFPLRSYSFRPTYGVGHQPYRVVVLSFELLHAPATVCGPKKST	4	0	0	0	0	0	0	0	1
NITNLCPFDEVFNATRFASVYAWNRTRISNCVADYSVLYNLAPFFTFKCYGVSPTKLNDLCFTNVYADSFVIRGDEVRQIAPGQTGNIADYNYKLPDDFTGCVIAWNSNKLDSKQSGNYNYLYRLFRKSNLKPFERDISTEIYQAGNKPCNGVAGFNCYFPLRSYSFRPTYGVGHQPYRVVVLSFELLHAPAPVCGPKKST	3	0	0	1	1	0	1	1	0
NITNLCPFDEVFNATRFASVYAWNRKRISNCVADYSVLYNLAPFFTFKCYGVSPTKLNDLCFTNVYADSFVIRGDEVRQIAPGQTGNIADYNYKLPDDFTGCVIAWNSNKLDSKQSGNYNYLYRLFRKSNLKPFERDISTEIYQAGNKPCNGVAGFNCYFPLRSYSFRPTYGVGHQPYRVVVLSFELLHAPAPVCGPKKST	2	0	0	1	1	1	1	1	0

## Sheet: Fig 5b
mAb1	A23581	Cov22196	ZCB11	2_7	BRII198	ADG20	S2X259	S2H97
A23581	0.667911	0.703279	0.893374	0.693495	0.846334	0.787317	0.7234	0.765054
Cov22196	0.703279	0.161604	0.852273	0.216677	0.662547	0.531531	0.424537	0.4086
ZCB11	0.893374	0.852273	0.834365	0.850635	0.927464	0.898447	0.882484	0.891194
2_7	0.693495	0.216677	0.850635	0.0851863	0.61633	0.504856	0.36695	0.383431
BRII198	0.846334	0.662547	0.927464	0.61633	0.574184	0.783334	0.688165	0.709106
ADG20	0.787317	0.531531	0.898447	0.504856	0.783334	0.458091	0.547182	0.571357
S2X259	0.7234	0.424537	0.882484	0.36695	0.688165	0.547182	0.296998	0.463678
S2H97	0.765054	0.4086	0.891194	0.383431	0.709106	0.571357	0.463678	0.324496

## Sheet: Supplementary Fig 4
2-7
	0	1	2	3	4	5	6	7	8	9	10	11	12	13	14	15	16	17	18	19	20	21	22	23	24	25	26	27	28	29	30	31	32	33	34	35	36	37	38	39	40	41	42	43	44	45	46	47	48
R	-0.895736	0.746492	-2.6875	-0.765683	0.347457	-0.202589	0.713702	-0.895736	0.0205547	-2.84165	-0.895736	-0.895736	0.202876	-0.895736	-3.66832		-0.895736	-0.895736	-0.895736	-0.895736	-0.895736	1.81231	1.05017	1.24433		-0.297899		-0.895736	-0.615434	-0.33612	0.0205547	-1.58888	-0.895736	-0.895736	1.18371	0.274335	1.74332	-1.99435	0.490558	0.037084	-1.07806	0.305006	0.36993	0.853464	2.2354	1.50216	-1.36574	-0.219396	-0.895736
K	-1.73652	-0.895736	-0.608054	-1.26346	-0.749133	-0.895736	0.0597754	-0.895736	-0.895736	-0.202589	-0.895736	-0.895736	-0.895736	-1.58888	-0.895736	-1.45535	-0.895736	-0.895736	-0.895736	-0.895736	-0.895736	-0.895736	-0.895736	0.608341	-0.202589		0.267415	-0.895736	1.66921	0.490558	-0.895736	1.50216	-0.895736	-0.895736	-0.895736	-0.895736	0.490558	-0.895736	-0.158137	0.419941	0.896023	0.0916506	1.77841	1.97594	2.70158	0.853464	1.30149		-0.895736
H	-0.895736	-0.895736	-0.895736	-0.895736	1.24433	-0.895736	-0.895736	-0.895736	-1.58888	-0.895736	-0.895736	-0.895736	0.490558	-1.58888	-0.895736	-2.97518	-0.895736	-0.895736	-0.895736	-0.895736	-0.672593	-0.895736	-0.895736	1.40685	-0.895736	-0.895736	1.93748	-0.202589	-0.895736	1.58917	-0.895736	1.99464	-0.895736	-0.895736	0.0205547	-0.895736	-0.895736	-0.202589	-0.762205	1.561	2.88845	1.87685	1.50216	3.2474	1.88165	0.0205547	-0.0848059	-1.18342	-0.895736
D	-0.245149	-1.58888	-0.895736	-2.21749	-1.3012	-0.895736	2.65961	-0.895736		2.47156	0.202876	-0.895736	-0.202589	0.202876	-0.895736	-0.895736	-0.895736	-0.895736	-0.895736	-0.895736	-0.895736	0.896023	-0.895736	-0.672593	-0.895736	-1.58888	-0.895736	0.490558	1.87685	0.42602	-0.895736	-0.895736	0.202876		-1.18342	-2.97518	-0.895736	-0.895736	0.256943	-0.991046	1.40685	-0.372488	-1.3012	1.17228	3.40833	-2.79286	-0.895736	1.18371	-0.895736
E	1.74332	0.490558	0.490558	1.74332	-0.895736	-0.895736	-0.895736	-0.895736	-1.51742		-0.895736	-0.895736	-0.895736	-0.895736	0.713702	0.976066	-0.895736	-0.202589	-0.895736	0.202876	-0.895736	-3.46069	-0.895736	2.86546	-0.895736	-0.608054	-0.895736	-0.895736	0.202876	-0.895736	-0.895736	0.202876	1.18371	-0.895736	-0.895736	-0.895736	0.202876	-0.895736	1.69453	1.81231	-0.895736	2.50546	0.45881	3.16471	4.21866	-1.18342	-0.895736	0.570601	-0.895736
Q	-0.895736	-0.895736	-0.895736	-3.38064	-2.6875	-0.895736	0.585868	-0.895736	-0.895736	-0.895736	-0.895736	-0.895736	1.58917	-3.29363	0.713702	1.18371	-0.895736	-0.895736	-0.895736	-0.895736	-0.895736	-0.895736	-0.895736	1.40685	-0.895736	1.51003	0.713702	-0.895736	-0.895736	-0.895736	-0.895736	-0.895736	-0.895736	-0.895736	-0.895736	0.202876	2.28232	-0.895736	2.97546	-0.38491	0.154086	0.608341	2.14879	3.02953	2.42208	1.02119	-0.895736	1.05017	-0.895736
N		2.28232	-0.895736		-3.19832	-0.895736	0.202876	-0.895736	1.93748	-0.895736	-0.895736	-0.895736		-0.895736	0.896023	-0.895736	-0.895736	-0.895736	-0.895736	-0.895736	-1.58888	-0.895736	-0.895736		-0.895736	0.490558	-0.202589	-0.895736	-0.895736		1.50216	-0.895736	-0.895736	-1.58888	-0.895736	-1.06279	1.30149	-0.895736	1.05017		0.713702	-1.81203	1.32889	1.72166	3.39472	1.05017	-0.490271	1.37295	-0.895736
S	0.202876	-3.016	-1.3012	1.05017	-0.490271	0.809012	1.79551	0.357027	-1.99435	0.0850932	-0.895736	-0.202589	-0.490271	-0.895736	-0.0972284	1.9569	0.0205547	2.17232		-0.895736	0.490558	1.74332	-0.202589	0.570601	0.357027	0.713702	1.58917	-2.1485		1.30149	-1.58888	0.608341	0.809012	-0.895736	1.50216		-0.0848059	-0.895736	0.880756	0.150232	2.07468	1.5787	-0.99839	1.84357	3.25793	0.0656751	0.357027	0.608341	-0.895736
T	-0.38491	-1.89426		-1.33757	1.66921	-0.895736	-0.267127	-0.895736	-0.895736	-0.895736	-0.895736	-0.895736	1.50216	-0.895736		-1.16767	-0.895736	-1.18342	-1.58888	-0.895736	-0.895736	-0.2896	-0.895736	1.50216	-2.28203	-0.800426	0.976066	0.202876	0.490558	0.115865	-0.895736	1.22453	-2.28203	-0.895736	-1.58888	-1.58888	2.4001	-0.895736	-0.315918	0.328039	1.05017	3.5929	2.75492	2.08319	2.60509		0.551183	0.801075	-0.895736
Y	-0.895736	-2.6875	-0.895736	0.896023	-0.0019182	-0.895736	-0.895736	-1.99435	0.896023	-0.895736	-0.895736	-0.895736	-1.18342	-0.895736	-0.895736	-1.99435	-0.202589	-0.895736	0.896023	-0.895736		-0.895736	-0.895736	1.05017	-0.895736	-0.202589	-0.895736	1.13241	-0.895736	-0.490271	-0.672593	0.202876	1.27332	0.202876		-0.895736	-1.58888	-0.895736		-0.895736	0.738394	0.202876	-0.895736	1.50216	0.833503	0.490558	1.54661	-0.895736	1.05017
W	-0.895736	-0.895736	-0.895736	-1.58888	1.05017	-0.895736	-0.202589	-0.895736	-0.895736	-0.895736	-0.895736	-0.895736	-1.99435	-0.202589	-0.895736	-0.895736	2.84193	-0.895736	-0.895736	-0.895736	-0.895736	-0.895736		-0.895736	-0.895736	-0.895736	-0.895736	0.644709	-0.895736	1.50216	-0.895736	-0.895736	1.89747	-0.895736	2.27535	0.896023	-0.815693	-0.895736	0.77824	2.1	-1.81203	1.40685	-0.895736	0.0385732	-0.539061	1.30149	-0.539061	-0.202589	-0.490271
F	-0.895736	0.809012	-0.895736	-0.895736	-0.895736	-0.33612	-0.895736		-0.895736	-0.895736	-0.895736		-1.99435	-0.895736	-0.895736	-0.895736		-0.895736	0.202876	-1.58888	-0.202589	-2.6875	-0.895736	-0.895736	-0.895736	-0.895736	-0.895736	1.89747	0.713702	-0.895736	1.40685	-0.895736	0.851173	-0.895736	-0.267127	-0.895736	3.96408	-1.14705	-0.202589	-0.895736	0.862122	1.30149	-0.895736			-0.895736		-0.895736	1.01381
A	-0.895736	2.14879	0.67288	-0.790376	-0.895736	1.30149	-0.202589	-0.895736	-0.202589	1.05017	-0.202589	-0.895736	-0.895736		-0.777953	-1.07806	-0.895736		-0.895736	-1.40656	-0.895736		-0.895736	1.58917	-0.895736	-0.895736	-0.895736	0.608341	-0.895736	-0.895736	-0.895736	-0.608054		1.54661	-0.895736	-0.895736	-0.991046	-0.895736	2.86546	0.713702	2.43647		0.41645	2.07833	2.11488	0.298186	-0.372488	0.202876	-0.895736
I	-0.895736		-0.895736	-1.18342	0.608341	-0.895736	1.18371	-1.58888	-0.895736	-2.50517	-3.86615	-0.895736	-0.895736	-0.895736	1.05017	0.896023	-1.58888	-0.895736	-0.895736	-0.895736	-0.895736	-0.895736	-0.895736	0.490558	0.490558	-0.895736	1.50216		-0.202589	-0.895736	-0.895736	-0.895736	-0.133596	-0.895736	-0.895736	-0.202589	-0.608054	0.336408	2.23976	0.713702	-1.53172	-0.895736	0.490558	1.58917	0.956648	-0.895736	0.392118	-2.97518	-0.895736
L	-0.895736	0.249396	-0.895736	0.896023		-0.895736	0.976066	-1.41898	-1.58888	1.18371	-1.58888	-1.87657	-4.03123	-0.895736	-0.895736	-1.58888	-0.0484382	-0.895736	-0.895736	-0.895736	-0.895736	1.81231	-0.202589	0.202876	-0.895736	1.18371	0.202876	0.46524	-0.895736	-0.895736	-0.895736	0.896023	-0.342351	-0.895736	-1.53172	-0.895736	0.862122		0.380557	-2.50517		0.25417	0.439265	1.53788	0.834654	2.23976	-0.577282	1.05017	-0.895736
M	-0.895736	-3.016	-0.0848059	-0.895736	1.87685	-0.895736	-0.895736	-0.895736	-0.895736	-1.58888	-1.99435	-0.895736	-1.45535	-0.895736	-0.895736	-0.202589	-0.895736	-0.895736	-0.895736	0.0850932	-0.895736	1.66921	-0.895736	-0.895736	-0.895736	-1.11888	-0.202589	3.39472	-0.895736	-0.895736	-0.895736	-0.202589	0.862122	-0.895736	-0.672593	-0.895736	-0.991046	-0.895736	0.896023	0.490558	0.271869	-1.99435	-0.777953	-0.416163	1.00138	1.05017	-0.690942	0.490558	-0.895736
V	-0.895736	-1.3012	-0.895736	1.66921	-1.90338	-0.895736	0.490558	-0.895736	-0.608054	-0.608054		1.05017	-0.895736	1.93748	-0.895736	-1.81203	-1.58888	0.713702	-0.895736		-0.895736	-0.38491	-0.895736	-0.202589	-0.895736	-0.895736	0.374726	0.570601	-0.895736	-0.895736	-0.895736		0.249396	-0.490271	0.713702	-0.895736		-0.895736	-0.158137	-0.895736	-1.42636	-0.0586947	-0.202589	1.78529	2.74185	1.30149	-0.299753	-0.202589	-0.895736
G	1.30149	-1.95179	1.50216	0.570601	1.40685	-1.58888	2.47156	-0.895736	0.0205547	-0.895736	-0.895736	-0.895736	-0.895736	1.74332	-0.895736	0.838865	-0.895736	-0.895736	-0.895736	-0.608054	-0.895736	-0.202589	-0.490271	1.50216	0.0205547	-0.490271	0.490558	0.202876	2.43647	1.05017	-1.58888	-1.99435	-2.50517	0.202876	-0.895736	-0.895736	-0.672593	-0.895736	1.37295	-0.202589	1.50216	1.37786	1.93748	4.74499	2.06459	-0.202589	1.45564	-0.202589	-1.58888
P	1.58917	-2.84165	-0.202589	-2.50517	-0.721383	-0.895736		-0.895736	-2.28203	-0.895736	-0.895736	-0.895736	-1.58888	-0.895736	1.18371	-0.895736	-0.895736	2.14879	0.896023	-0.895736	-0.895736	0.202876	-0.895736	-0.490271	-0.895736	-1.99435	0.202876	-0.895736	-0.202589	2.23976	-3.09296	-0.895736	-0.372488	1.50216	-0.895736	-0.895736	-0.895736	-0.38491	0.357027	1.87685	3.35276	0.701123		2.38768	1.49455	0.367956	-0.895736	-0.895736	-0.895736
C	-0.895736	-0.133596	-0.895736	-0.895736	-0.895736		-0.895736	-1.58888	-0.895736	-0.895736	-0.895736	-0.895736	-0.895736	-0.895736	-0.895736	-0.895736	-0.202589	-0.895736	-1.58888	-0.895736	-0.895736	-1.58888	-0.713415	-0.895736	-0.895736	0.202876	-0.895736	0.202876	-0.895736	-0.895736		0.320659	-0.202589	-0.895736	-0.202589	-0.559264	-0.895736	-0.895736	-0.202589	-0.895736	1.05017	-0.895736	-0.895736	2.84193	3.21514	-0.895736	-1.09641	-0.895736
A23-58.1
	0	1	2	3	4	5	6	7	8	9	10	11	12	13	14	15	16	17	18	19	20	21	22	23	24	25	26	27	28	29	30	31	32	33	34	35	36	37	38	39	40	41	42	43	44	45	46	47	48
R	0.468609	-0.775715	-0.224538	1.87143	0.886344	0.805081	1.56722	0.468609	-0.447682	0.468609	0.468609	1.56722	0.468609	-0.224538	3.72671		0.468609	0.468609	0.468609	-0.224538	0.468609	3.03356	-0.224538	-2.91578		-0.123895		-2.07036	2.15501	-0.0703874	-0.51222	2.66583	-2.09634	-3.8752	0.468609	1.09722	3.76445	-0.224538	4.05213	0.863603	3.76445	-1.07953	0.468609	-0.102983	-0.342321	0.787063	0.468609	0.335078	-0.224538
K	0.979435	4.05213	0.874074	0.738273	1.16176	0.468609	0.468609	0.468609	0.468609	0.468609	0.468609	0.468609	0.274453	-0.224538	2.41452	1.21582	0.468609	0.468609	0.468609	0.468609	0.468609	0.468609	0.468609	2.7199	0.979435		-1.54629	-0.630003	0.468609	0.874074	0.468609	2.54805	0.468609	0.468609	0.468609	1.8549	0.468609	0.468609	-2.96538	1.52466	0.468609	-0.133566	0.468609	1.06645	-0.342321	0.468609	1.56722		0.468609
H	0.468609	2.66583	0.468609	2.41452	-0.51222	0.468609	1.63176	0.468609	0.468609	0.468609	0.468609	0.468609	-0.224538	-0.224538	0.468609	2.77119	0.468609	0.468609	0.468609	-0.224538	-0.224538	-2.75027	0.468609	-1.14083	0.468609	0.468609	1.16176	0.468609	0.468609	0.874074	0.468609	2.41452	0.468609	-0.630003	0.180927	0.468609	-0.224538	0.063144	0.267938	-0.224538	3.41305	-4.14651	1.36655	1.12785	0.468609	3.2412	3.03356	0.468609	0.468609
D	-0.469661	1.16176	2.07805	1.0564	-0.710046	0.468609	3.17666	0.468609		-0.51222	-0.224538	0.468609	0.132137	0.063144	-0.630003	1.16176	0.468609	0.468609	0.468609	-2.70944	-2.09634	-0.917685	0.468609	1.27954	0.468609	0.468609	0.468609	0.468609	0.468609	0.063144	0.468609	1.56722	0.468609		0.468609	1.16176	0.468609	0.468609	0.874074	-1.72862	0.468609	-0.416429	3.55965	3.2412	-0.25531	3.41305	0.468609	0.468609	0.468609
E	0.468609	3.76445	0.468609	0.468609	1.16176	0.468609	-1.61083	0.468609	1.56722		0.468609	0.468609	0.468609	-1.92929	-2.42176	4.07953	0.468609	-0.224538	0.468609	-1.14083	0.468609	-3.8881	0.468609	0.468609	0.468609	-0.630003	0.468609	0.468609	0.468609	0.468609	0.468609	-1.14083	-0.0422165	0.468609	0.468609	3.55965	-0.224538	0.468609	-1.72862	1.16176	-0.630003	0.468609	2.26037	2.77119	-0.144495	-0.990006	1.56722	0.363249	0.468609
Q	2.41452	2.41452	0.468609	2.77119	2.66583	0.468609	2.07805	0.468609	1.56722	0.468609	0.468609	0.468609	0.468609	-3.07235	0.468609	0.468609	0.468609	0.468609	0.468609	0.468609	0.468609	-2.30398	0.468609	-4.3912	0.468609	0.343446	0.468609	0.468609	1.16176	0.468609	0.468609	0.468609	0.468609	0.468609	0.468609	0.468609	-1.4773	-2.0163	-3.62574	0.468609	0.468609	2.66583	1.16176	3.6041	-0.630003	3.17666	4.81241	0.468609	0.468609
N		1.97269	0.468609		0.468609	0.468609	-0.784154	0.468609	-0.526819	2.07805	0.468609	0.468609		0.468609	0.468609	-0.630003	0.468609	0.468609	0.468609	0.468609	0.468609	0.468609	0.468609		0.468609	0.286288	0.468609	-0.224538	0.874074		0.468609	0.468609	0.468609	-3.46322	-0.224538	-2.11539	2.26037	0.468609	0.468609		1.16176	-1.97374	0.468609	2.72739	0.468609	2.26037	-0.224538	1.24877	0.468609
S	-0.630003	0.271899	-0.18817	0.354199	1.16176	-1.14083	-1.03905	0.468609	3.86981	0.468609	0.468609	0.468609	-0.224538	-0.259629	0.863922	1.67258	-0.00139455	-0.0910067		0.468609	0.874074	0.180927	-0.630003	2.47394	0.831515	-2.09634	0.874074	-0.224538		-0.676523	-0.0422165	-1.14083	0.805081	0.468609	-0.0422165		3.17666	0.468609	-0.213609	2.50549	2.17336	0.468609	2.54805	-0.064908	0.493302	2.58887	1.09722	3.30182	-0.735364
T	0.468609	1.16176		2.48351	3.41305	0.468609	-3.29259	0.468609	1.8549	0.468609	0.468609	0.468609	0.979435	0.335078		-1.14083	0.468609	-0.51222	-0.224538	0.468609	0.468609	0.468609	0.468609	1.90897	-0.224538	0.62276	0.063144	0.468609	1.3849	-0.224538	0.468609	-2.70944	-0.119178	0.468609	-1.61083	3.14276	0.468609	0.468609	0.666435	-0.0058489	-1.67146	1.95021	0.132137	-1.68121	-2.58775		-0.909027	1.26494	0.468609
Y	0.874074	2.77119	0.468609	0.874074	0.468609	-0.630003	0.468609	-0.630003	0.468609	0.468609	0.468609	-0.447682	-0.224538	0.468609	0.468609	0.468609	-0.224538	0.468609	-1.56827	-2.23944		0.468609	0.468609	-0.917685	0.468609	0.468609	0.468609	3.2412	0.468609	0.468609	-1.4773	0.468609	3.35898	-0.784154		0.468609	2.54805	0.468609		-0.224538	-2.41059	-0.630003	2.95352	0.979435	1.56722	4.27527	-0.0620192	0.468609	-0.917685
W	0.468609	2.07805	0.468609	0.468609	0.468609	-0.224538	0.468609	2.41452	0.468609	0.468609	0.468609	0.468609	0.468609	0.468609	0.468609	0.468609	0.468609	0.468609	-1.32315	0.468609	0.468609	0.468609		0.468609	0.468609	0.468609	0.468609	0.988485	0.468609	0.468609	0.468609	0.468609	3.68748	0.468609	-2.00902	0.468609	2.07805	0.468609	1.56722	0.468609	-1.4773	2.95352	0.0939156	2.95352	2.57882	2.54805	-1.1561	0.468609	2.66583
F	0.468609	0.468609	0.468609	-2.52712	2.49676	-0.866392	0.468609		0.468609	0.468609	-0.917685		0.468609	-0.630003	0.468609	-0.224538		0.468609	0.063144	0.468609	0.468609	0.468609	0.468609	0.468609	0.468609	0.468609	0.468609	-1.27663	0.468609	0.468609	0.874074	0.468609	-0.500791	-0.224538	0.468609	0.468609	-0.425209	1.79036	0.063144	0.468609	0.525767	-0.224538	1.16176			0.468609		0.468609	-0.0422165
A	0.468609	0.468609	1.79036	2.26037	2.8665	0.468609	1.67845	0.468609	0.979435	-0.224538	0.063144	0.468609	0.468609		0.468609	0.468609	0.468609		-2.09634	-0.475853	0.468609		-3.24496	0.468609	0.468609	0.468609	-0.224538	0.468609	-2.09634	0.468609	0.468609	1.02822		0.874074	0.468609	0.468609	2.54805	-0.630003	1.97269	1.16176	-3.29259		2.00905	1.44944	-0.869367	-0.137527	3.55965	0.468609	0.468609
I	0.063144		-0.224538	0.756291	1.19074	0.468609	-0.224538	0.756291	0.468609	0.468609	2.00905	0.468609	0.063144	0.468609	0.874074	-1.32315	0.468609	0.468609	0.468609	0.468609	0.468609	0.468609	0.468609	0.468609	0.063144	0.468609	-0.40686		-0.917685	-1.14083	0.468609	1.91553	-2.30398	0.468609	1.8549	0.468609	1.76789	-0.447682	0.468609	0.245466	3.10767	1.16176	1.16176	-1.32315	2.30119	-0.224538	2.54805	1.8549	0.468609
L	0.468609	-1.37722	0.468609	0.468609		-2.09634	-0.630003	2.12403	1.56722	0.468609	-0.56101	0.063144	2.77119	-2.42176	0.468609	0.468609	-0.224538	0.468609	0.468609	-2.26142	-2.52712	0.468609	-1.32315	0.468609	0.468609	-3.65853	-2.70944	1.29529	0.468609	1.16176	-0.224538	0.593772	1.72137	-0.630003	-0.0321662	0.468609	0.063144		2.95352	0.874074		2.07805	1.22238	0.950447	0.432241	-1.46291	1.64726	2.77119	0.468609
M	0.468609	-0.224538	2.7022	-3.11491	-0.224538	0.468609	0.468609	0.468609	-0.0910067	0.468609	0.468609	0.468609	0.468609	0.468609	0.468609	0.468609	0.468609	0.468609	-0.224538	0.874074	0.468609	0.468609	0.468609	0.468609	0.468609	1.93495	0.468609	-2.63534	0.468609	0.468609	-1.83398	-0.224538	3.46434	0.468609	2.8665	0.468609	2.54805	2.66583	3.03356	1.16176	-0.0422165	2.41452	1.3849	1.3849	-0.200441	1.97269	-0.201549	1.25707	0.468609
V	0.468609	1.46714	1.56722	-1.25416	1.08625	0.468609	0.468609	0.468609	0.468609	1.04397		0.468609	0.468609	-2.47583	0.468609	-2.07692	-0.630003	0.180927	0.468609		0.468609	-0.486902	0.468609	0.468609	0.468609	-1.32315	-1.43846	-0.917685	0.468609	0.468609	0.468609		3.28999	-3.30415	2.54805	0.468609		1.16176	-2.65596	-2.52712	-3.42321	-0.15043	0.468609	0.063144	0.716445	2.77119	-0.0559154	0.468609	1.16176
G	1.8549	2.78224	0.468609	2.95352	4.52905	-2.47583	-0.97831	-1.72862	1.44944	0.756291	0.180927	-2.3646	0.468609	-0.917685	1.16176	-1.95914	0.468609	-2.17045	0.468609	0.468609	0.468609	-0.224538	-1.4773	4.33981	-1.32315	0.468609	0.468609	0.468609	-1.43756	0.468609	-0.224538	-0.224538	-4.04225	-1.44093	0.468609	1.16176	1.16176	0.468609	-0.245157	3.2412	0.063144	2.15501	2.54805	-0.450576	0.245466	1.56722	-1.25861	1.16176	-0.630003
P	0.468609	1.8549	1.16176	0.468609	0.534567	0.468609		0.468609	1.56722	0.468609	0.468609	0.468609	0.468609	-0.630003	-0.97831	0.468609	0.468609	3.35898	0.132137	0.468609	0.468609	-1.14083	-0.224538	0.468609	0.468609	-0.224538	-0.224538	0.468609	-0.917685	1.16176	0.468609	0.468609	2.77119	-0.224538	1.8549	0.468609	1.16176	-0.447682	0.468609	0.063144	0.468609	0.108606		0.356131	-1.27663	0.063144	3.27197	0.468609	0.468609
C	0.468609	1.16176	1.56722	0.468609	-0.630003		0.468609	0.468609	0.468609	0.468609	0.468609	-0.224538	0.468609	0.468609	1.16176	0.468609	0.468609	0.468609	-0.224538	0.468609	0.691753	0.468609	0.063144	0.468609	0.468609	0.468609	0.468609	0.468609	0.180927	0.468609		0.468609	-1.92929	0.468609	-0.447682	0.150155	0.468609	0.468609	0.468609	0.468609	1.16176	-0.224538	0.874074	0.468609	1.11375	0.468609	-0.111209	2.66583
ADG20
	0	1	2	3	4	5	6	7	8	9	10	11	12	13	14	15	16	17	18	19	20	21	22	23	24	25	26	27	28	29	30	31	32	33	34	35	36	37	38	39	40	41	42	43	44	45	46	47	48
R	0.994473	1.65483	-1.8959	-0.506014	-0.531583	-0.0351462	0.471225	0.994473	-2.93735	-2.7432	0.994473	-1.83874	0.994473	0.994473	0.994473		-1.57048	0.994473	0.994473	0.994473	0.994473	-2.56087	0.483648	-0.0759682		-0.232756		-0.614965	2.15762	0.994473	0.206016	1.39994	0.994473	0.994473	0.994473	1.63961	3.82769	0.994473	0.434857	2.76518	0.743159	0.865261	-2.56087	-0.365153	1.6279	-1.6911	3.1917	2.03057	-0.951437
K	-0.614965	1.68762	1.5053	-0.150659	-0.391821	0.994473	3.63353	0.994473	-0.797286	-2.53189	0.994473	0.994473	1.58754	0.994473	3.63353	-0.104139	0.994473	0.994473	0.994473	0.994473	1.68762	0.994473	0.994473	-0.563671	-0.614965		0.55264	0.994473	1.68762	0.301326	0.994473	4.12997	0.994473	0.994473	0.994473	0.994473	0.301326	0.994473	4.46021	1.9753	3.47938	1.27319	-2.40672	-0.199449	-0.497182	2.24724	0.994473		0.994473
H	1.68762	-1.8959	2.38077	-0.997957	0.301326	0.994473	0.87669	0.994473	0.0781825	0.994473	0.994473	0.994473	0.52447	0.994473	0.994473	-0.763385	0.994473	0.994473	0.994473	0.994473	-1.44787	0.994473	0.994473	1.8567	0.994473	0.994473	0.994473	0.994473	3.29706	1.77463	-1.64458	0.994473	0.994473	0.706791	0.206016	0.994473	0.301326	2.38077	0.0781825	2.00607	-0.589647	3.07391	1.37747	-1.32464	1.61863	-0.144961	0.994473	-1.71358	0.994473
D	0.589008	-1.49043	0.388337	-0.368832	1.68762	-2.26362	-1.64458	0.994473		1.8054	0.301326	0.994473	0.812152	1.68762	-1.57048	3.1917	0.994473	0.994473	0.994473	0.994473	0.994473	-0.951437	0.994473	0.55264	0.994473	0.994473	0.994473	0.994473	0.994473	0.994473	0.994473	1.68762	0.994473		1.39994	0.994473	0.994473	-0.797286	2.09309	-0.614965	0.994473	-0.360072	3.76706	-1.44164	0.890483	-0.769115	0.994473	-1.30811	0.994473
E	0.994473	3.07391	0.994473	0.0781825	0.301326	0.994473	0.167795	0.994473	2.0443		0.994473	0.994473	0.994473	1.68762	3.07391	-2.40672	0.994473	-0.104139	0.994473	-0.25829	1.68762	-1.16501	0.994473	0.455477	0.994473	-1.49043	-2.40672	0.994473	0.358484	0.994473	0.994473	-1.08497	0.483648	1.36604	0.994473	0.994473	-0.997957	0.994473	1.28216	3.29706	3.55942	2.38077	0.147175	0.411327	1.11343	3.29706	1.68762	0.013644	0.994473
Q	0.994473	2.38077	0.994473	3.39237	3.1917	0.994473	-1.57048	-1.49043	2.09309	-0.104139	0.994473	0.994473	0.994473	-1.94997	2.94038	1.72844	0.994473	0.994473	0.994473	0.994473	0.994473	0.994473	0.994473	1.76766	0.994473	2.05595	1.68762	0.994473	-1.94997	0.994473	-2.47126	-2.09657	0.994473	0.994473	0.994473	0.994473	-2.83417	0.994473	-0.104139	2.38077	3.07391	0.301326	0.301326	-0.821678	3.39237	-1.30811	-1.57048	0.663116	0.994473
N		-2.00126	0.994473		-1.8959	0.994473	0.158225	0.994473	-0.951437	-1.49043	0.994473	0.994473		0.994473	-0.104139	-2.46079	0.994473	0.994473	-1.08497	0.994473	2.09309	0.994473	0.994473		0.994473	0.483648	0.994473	0.301326	1.31293		0.994473	0.994473	0.994473	0.637798	-0.104139	0.706791	1.84177	0.994473	-2.05005		0.206016	2.60391	-0.104139	2.60391	2.38077	1.68762	1.68762	0.831954	0.994473
S	-0.614965	1.88829	1.94998	1.13424	3.29706	-0.25829	1.9753	-0.104139	-0.525353	0.994473	0.994473	0.301326	0.301326	0.119004	1.61863	1.27073	0.589008	0.147175		0.994473	2.35091	0.743159	0.994473	2.3444	1.72152	-1.77812	1.21762	0.994473		-0.797286	-0.614965	0.994473	-0.2095	0.994473	2.00607		-0.907634	0.994473	2.21187	3.16353	0.158225	0.181367	-0.0702375	-0.655171	-0.0643988	0.44793	0.793803	3.07391	1.128
T	0.589008	3.63353		0.945683	0.363201	0.994473	-0.697203	0.994473	0.994473	1.68762	0.994473	0.994473	2.03057	-0.797286		-2.05005	0.994473	-0.710275	-0.104139	0.994473	0.994473	-0.391821	0.994473	1.88178	0.301326	2.00128	-0.440611	0.706791	1.21762	1.55409	0.994473	-2.37282	1.68762	0.994473	-2.64311	-0.797286	2.49855	0.994473	1.58652	1.62912	1.68762	-0.0718782	0.640833	1.95273	1.33622		0.53185	1.89423	0.994473
Y	-0.797286	-2.61644	-2.00126	0.52447	2.09309	0.301326	0.994473	-0.104139	-1.40342	0.994473	0.994473	0.0781825	0.812152	0.994473	0.994473	0.994473	0.483648	0.994473	0.589008	0.994473		0.994473	2.78623	1.08148	0.994473	0.994473	0.994473	2.94038	0.994473	1.21762	0.658001	2.94038	0.301326	0.221283		0.994473	0.994473	0.994473		-0.877329	0.483648	3.29706	-2.78972	-4.13246	0.589008	3.39237	-0.391821	0.994473	0.840323
W	0.994473	0.994473	-0.614965	0.994473	2.24724	0.994473	1.68762	-2.93735	0.994473	0.994473	-3.06597	0.994473	0.994473	0.994473	0.994473	0.994473	3.24577	0.994473	0.994473	0.994473	0.994473	0.994473		0.994473	0.994473	0.301326	0.994473	0.211714	0.994473	0.994473	0.994473	0.994473	-1.77812	0.994473	-1.64458	0.994473	3.29706	0.994473	0.994473	0.994473	-0.245218	0.994473	0.994473	-0.432643	1.68762	0.994473	-0.663755	0.994473	0.994473
F	0.994473	-0.391821	0.994473	0.994473	1.25684	1.89241	0.994473		3.1917	0.994473	-0.614965		0.994473	0.994473	0.994473	0.994473		0.994473	-1.08497	0.994473	0.0781825	0.994473	0.994473	0.994473	0.994473	0.994473	0.994473	0.192127	0.994473	0.994473	1.17679	-0.327283	-0.274038	0.994473	1.20805	0.994473	3.28267	0.434857	0.994473	0.994473	-0.424611	0.994473	-0.000954844			0.994473		0.994473	2.09309
A	2.38077	0.508965	2.17313	1.7894	0.994473	0.994473	-1.14559	0.994473	1.08409	1.57762	-2.33773	0.994473	0.994473		-2.11161	0.994473	0.994473		2.38077	-0.30481	0.994473		0.994473	-2.14102	0.994473	0.994473	0.994473	0.994473	0.994473	-1.20275	0.994473	-0.2095		2.32947	0.994473	0.994473	0.860942	0.994473	2.05535	1.98772	1.31293		0.994473	0.77133	0.328978	-1.16501	3.1917	0.994473	0.994473
I	-0.391821		0.994473	-2.18358	1.73641	0.994473	-1.49043	-0.797286	0.994473	0.994473	0.0389618	0.994473	0.301326	0.994473	0.0781825	0.147175	0.994473	0.994473	0.994473	0.994473	0.994473	0.994473	0.994473	1.08978	0.434857	0.994473	0.649633		0.301326	-0.614965	0.994473	-0.838108	-1.57048	0.994473	1.68762	-0.104139	0.301326	-0.452446	0.994473	0.183543	3.07391	0.994473	0.994473	2.78623	-0.168678	1.35115	-1.10267	0.994473	0.994473
L	0.994473	-0.563671	0.994473	0.994473		0.994473	-1.94997	0.7677	0.301326	0.994473	-0.797286	-0.104139	1.68762	0.994473	0.994473	0.994473	-0.168678	0.994473	0.994473	1.31293	-0.797286	0.994473	-1.08497	0.994473	0.994473	-0.614965	0.301326	1.95273	0.994473	0.994473	0.994473	1.018	-1.20275	0.994473	-0.00405562	0.994473	1.16632		0.134272	1.68762		0.112084	1.14862	0.994473	-0.859418	-1.10559	1.4714	0.994473	0.994473
M	0.994473	0.351336	-0.2095	0.301326	0.994473	0.994473	0.994473	-0.293381	-0.391821	0.994473	0.994473	0.994473	0.994473	0.994473	0.994473	0.994473	0.994473	0.994473	0.994473	-0.104139	0.994473	0.994473	0.994473	0.994473	0.994473	-0.104139	0.994473	3.75131	0.994473	0.994473	0.994473	-0.391821	-1.79873	0.994473	1.3199	0.994473	0.263586	0.994473	-0.509604	1.68762	3.00938	-1.57048	3.63353	0.301326	3.13454	3.07391	3.63353	1.78293	0.994473
V	0.994473	0.368767	0.994473	1.38014	0.319345	0.994473	-2.61644	-0.951437	0.183543	1.7136		-2.09657	0.994473	0.434857	-1.77812	-0.951437	2.09309	-0.391821	0.994473		0.994473	0.206016	-1.40342	0.994473	0.994473	0.706791	0.53185	2.02409	0.994473	0.994473	0.994473		0.684318	0.434857	-1.40342	0.994473		-0.104139	1.68762	-1.77812	-0.15415	-1.81493	1.68762	0.301326	1.38752	-2.01779	0.788137	0.994473	2.09309
G	2.60391	1.5053	2.38077	1.11226	2.38077	-0.951437	4.63206	0.994473	0.147175	-0.509604	-0.104139	1.68762	0.994473	0.994473	-0.104139	0.899163	0.994473	-1.94997	0.994473	-0.184182	0.994473	-0.104139	1.68762	0.994473	0.301326	0.994473	0.637798	0.994473	0.0040745	0.994473	0.994473	-1.49043	3.82769	0.221283	0.994473	0.206016	-0.460814	-1.40342	-3.08306	2.09309	-0.104139	0.555107	0.994473	1.63498	1.40376	-1.71358	2.60391	0.994473	0.77133
P	0.994473	0.994473	0.589008	0.994473	-0.457779	0.994473		0.994473	0.994473	0.994473	0.994473	0.994473	0.994473	0.0781825	2.15762	0.994473	0.994473	1.46448	-0.951437	0.994473	0.994473	-0.797286	0.994473	-1.94997	0.994473	0.994473	0.301326	0.994473	0.994473	-3.03088	0.994473	0.994473	-1.38043	3.70252	0.994473	0.994473	0.301326	0.147175	0.994473	2.78623	0.994473	0.706791		1.90333	0.631568	1.53639	0.994473	1.68762	0.994473
C	0.994473	-0.982689	0.994473	0.994473	0.994473		2.38077	1.68762	0.994473	0.994473	0.994473	1.68762	0.994473	0.994473	0.994473	0.994473	1.68762	0.994473	0.994473	0.994473	-0.2095	0.994473	-0.2095	0.994473	0.994473	0.994473	0.994473	0.301326	0.147175	-1.08497		4.12997	0.994473	0.994473	-0.614965	1.56782	0.994473	0.994473	-0.25829	0.994473	0.994473	1.68762	3.39237	2.24724	0.50612	0.994473	0.732109	0.994473
Brii-198
	0	1	2	3	4	5	6	7	8	9	10	11	12	13	14	15	16	17	18	19	20	21	22	23	24	25	26	27	28	29	30	31	32	33	34	35	36	37	38	39	40	41	42	43	44	45	46	47	48
R	-3.16639	0.807278	-1.24947	-0.049606	0.0234937	-0.556325	-3.08205	0.359966	1.3408	-3.57186	-2.81809	0.359966	0.359966	-3.51124	-1.24947		0.359966	-2.85891	0.359966	-1.58594	-0.333181	-1.02633	0.647648	-0.320911		-1.74417		0.359966	1.13316	-0.333181	-1.34478	0.359966	-0.333181	-0.333181	0.359966	1.05311	1.45858	2.75786	0.311176	-1.13825	-2.06778	-1.18048	3.85647	-0.500235	-3.40123	3.57884	4.27199	-1.9173	1.27626
K	0.79283	0.556676	-2.41262	-0.509072	-1.43179	0.359966	-1.34478	0.359966	-3.19538	-0.844007	0.359966	0.359966	1.05311	-4.07085	-2.81809	-5.9572	0.359966	-0.333181	0.359966	0.359966	0.359966	-2.41262	0.359966	1.55389	0.765431		-1.51184	0.359966	0.359966	0.765431	0.359966	0.359966	0.359966	0.359966	0.359966	0.359966	0.359966	0.359966	-1.94262	0.52702	3.53802	2.84487	3.88633	0.870792	1.45858	0.389819	1.05311		0.359966
H	1.45858	1.05311	0.359966	1.05311	-0.0920192	0.359966	0.359966	0.359966	0.765431	-1.71948	-0.333181	0.359966	1.45858	-2.03793	0.359966	-5.68741	0.359966	0.359966	-0.333181	0.359966	-0.487332	-3.00733	0.359966	1.40979	0.359966	-2.20498	-0.333181	0.359966	0.359966	1.27626	0.359966	0.359966	0.359966	-0.333181	0.359966	0.359966	0.359966	1.05311	-0.618502	0.136822	-0.333181	0.359966	1.23543	-3.59128	-2.20498	1.45858	-1.71948	0.359966	0.359966
D	-0.651635	-0.892797	-1.71948	-1.75025	0.359966	-0.333181	-2.68456	0.359966		-1.90872	-1.02633	0.359966	-0.689856	-0.892797	0.359966	-4.68989	0.359966	-2.12494	0.359966	0.359966	0.359966	-5.02911	-0.738646	-3.88853	0.359966	-1.02633	-1.43179	-2.89813	-1.71948	1.05311	0.359966	0.359966	1.05311		1.74626	0.359966	0.359966	0.359966	0.359966	1.20726	0.359966	-0.700906	4.09764	-1.76827	0.238076	1.27626	0.359966	1.45858	0.359966
E	0.359966	-2.72194	0.359966	-0.510112	3.3557	0.359966	-0.542902	0.359966	-0.129198		0.359966	0.359966	0.359966	-2.97224	-0.669654	-6.36627	0.359966	-2.97224	0.359966	1.45858	0.359966	-5.92603	-5.49511	-3.49018	0.359966	-0.0454992	-1.02633	0.359966	-0.738646	0.359966	-2.03793	-0.413224	0.0722838	0.870792	0.359966	0.359966	-2.97224	0.359966	-2.47325	0.886059	1.05311	2.99902	1.05311	-0.86381	-1.16473	1.45858	1.45858	0.716641	0.359966
Q	0.359966	3.3557	0.359966	-2.34808	-0.738646	0.359966	-3.51124	0.359966	4.18861	-1.83726	-0.333181	-2.85891	-0.738646	-6.2641	1.74626	-6.08257	0.359966	-1.94262	0.359966	0.359966	0.359966	0.359966	0.359966	2.88569	-0.333181	0.209684	0.359966	0.359966	-0.268643	0.359966	0.359966	2.75786	0.359966	0.359966	0.359966	0.359966	0.359966	0.359966	-0.428491	1.05311	2.55719	3.25034	2.66255	-0.286661	-2.47325	2.30588	-1.99141	1.05311	0.359966
N		-0.556325	0.359966		-1.24947	0.359966	-0.949955	0.359966	0.647648	0.359966	0.359966	0.359966		-3.22355	-2.20498	-6.13227	0.359966	-3.93049	0.359966	0.359966	0.359966	-0.333181	0.359966		0.359966	-1.65494	-2.68456	-1.02633	1.05311		-1.43179	0.359966	0.359966	0.359966	0.359966	0.583109	0.359966	0.359966	-2.27909		1.9694	1.05311	-0.15086	0.0190393	-1.7603	1.9694	1.05311	0.136822	0.359966
S	1.45858	-1.82484	-0.233809	-1.43179	2.3524	-1.83726	-1.48586	0.0722838	-0.136471	-0.939317	0.359966	0.765431	0.0722838	-1.97541	0.0314618	-5.33601	-1.83726	-1.24947		-0.333181	2.30588	0.739456	0.359966	0.898962	1.38959	-3.32891	-0.487332	0.359966		0.359966	0.359966	-3.66539	-0.939317	0.359966	0.696438		3.13255	0.359966	-0.0256966	1.229	0.359966	0.214254	1.12722	-0.48988	0.0432963	2.40766	1.11374	0.359966	1.05311
T	0.359966	-0.979808		0.992488	-3.3777	0.359966	-0.234741	0.359966	0.359966	-1.43179	0.359966	0.359966	1.01675	-0.738646		-6.79309	0.359966	-2.68456	1.74626	0.359966	0.359966	-1.4077	0.359966	0.569058	-1.43179	-6.44686	-1.19818	-0.556325	1.61273	1.74626	0.359966	0.870792	-1.34478	0.359966	0.359966	-0.738646	3.19318	0.359966	-0.210579	0.870792	1.05311	1.31548	1.05311	0.108651	-3.51124		0.522485	1.02136	0.359966
Y	0.765431	-3.19538	0.359966	-0.333181	0.493497	-1.58594	2.43941	1.05311	-1.3628	0.359966	0.359966	0.359966	-1.51184	0.359966	0.359966	-4.31286	0.359966	-0.738646	-0.487332	0.359966		-0.333181	-2.58447	2.30588	0.359966	0.359966	-1.24947	-1.94262	0.359966	0.359966	-0.15086	0.359966	2.55719	0.61128		0.359966	1.45858	0.359966		1.05311	3.3557	1.05311	2.15173	0.0234937	0.716641	0.414033	-1.65494	3.13255	1.05311
W	0.359966	-1.51184	0.359966	0.359966	-2.53041	1.45858	0.359966	-3.70048	0.359966	-2.12494	-2.97224	0.359966	-0.333181	0.359966	0.359966	-3.00733	-1.58594	0.359966	0.359966	0.359966	0.359966	-0.333181		0.359966	0.359966	0.359966	0.359966	0.359966	0.359966	1.3408	1.05311	0.359966	-3.98384	-2.47325	0.359966	0.359966	0.359966	0.359966	3.94348	-2.93587	-1.24947	-1.58594	0.359966	-1.02633	1.45858	0.359966	-1.01586	0.359966	0.359966
F	1.05311	-2.20498	0.359966	2.66255	-1.10637	0.226434	0.359966		0.359966	0.359966	0.647648		-1.58594	0.359966	0.359966	-3.85954		0.359966	-0.0454992	1.45858	0.359966	0.359966	0.359966	0.359966	0.359966	-0.333181	0.359966	0.567605	0.359966	0.359966	-0.0454992	0.359966	1.59673	-0.333181	1.23543	0.359966	-1.83726	3.2126	0.424504	0.359966	0.765431	-0.856429	0.359966			0.359966		0.359966	0.205815
A	0.359966	-0.589901	2.26951	-3.3036	1.05311	-2.20498	-1.96242	0.359966	-1.14411	0.647648	0.542287	0.359966	0.359966		0.136822	-4.67047	0.359966		1.05311	0.359966	0.359966		-0.333181	-1.24947	0.359966	-1.02633	0.359966	0.359966	-0.333181	0.359966	0.359966	0.359966		2.15173	0.359966	0.359966	-1.48586	0.359966	0.234803	-1.71948	0.359966		1.05311	0.489178	-0.279114	0.0722838	0.954673	1.05311	-2.03793
I	-0.333181		-0.333181	-0.333181	0.177644	-0.333181	-2.12494	-1.51184	0.359966	-2.41262	-2.53041	1.05311	-0.556325	0.359966	0.359966	-5.12275	0.359966	0.359966	0.359966	0.359966	0.359966	0.359966	0.359966	0.359966	-0.333181	-3.04123	-1.58594		-0.0454992	-0.0454992	0.359966	-3.25095	-3.49018	0.359966	2.92492	0.359966	1.59211	-1.24947	0.359966	0.765431	1.05311	-0.333181	0.359966	-0.19965	2.06471	0.82997	0.704806	0.359966	0.359966
L	-0.738646	-0.450964	0.359966	1.05311		0.359966	-0.892797	-1.96953	-0.333181	-0.333181	-3.53185	1.69497	-1.89133	-0.333181	-1.24947	-1.94262	-0.259073	0.359966	0.359966	-0.892797	0.359966	-2.81809	-0.620863	0.359966	0.359966	-2.77553	-0.738646	-0.669654	0.359966	-0.333181	0.359966	0.67842	-0.681488	0.359966	1.30905	0.359966	0.136822		2.66255	-0.333181		0.523595	0.0234937	-0.641483	1.40593	0.549208	0.661441	-0.333181	0.359966
M	0.359966	-2.06778	0.136822	-1.58594	-2.41262	0.359966	0.359966	-0.333181	0.359966	-0.333181	-1.71948	-1.02633	0.359966	-1.71948	0.359966	-4.47632	0.359966	0.359966	0.359966	0.514117	0.359966	0.359966	0.359966	0.359966	0.359966	-3.62902	0.359966	-2.89813	0.359966	-1.24947	0.359966	0.359966	-2.77553	0.359966	-0.975035	0.359966	-0.487332	0.359966	-1.58594	-2.20498	-0.0320762	2.55719	0.359966	0.359966	-2.73108	1.10718	-0.15086	-1.3628	0.359966
V	-1.24947	-2.05595	-2.89813	-3.10577	-0.910069	0.359966	-0.333181	-1.58594	1.51265	1.3408		-2.03793	0.359966	1.05311	-2.03793	-6.19254	-0.818689	1.05311	0.359966		-1.24947	0.0722838	0.359966	0.359966	0.359966	-4.54531	-3.07402	-0.333181	-2.20498	0.359966	0.359966		-0.689856	-0.227821	0.359966	0.359966		-1.94262	1.05311	0.359966	2.20579	0.438131	-2.34808	2.52902	1.30443	-0.24617	-0.1555	0.359966	0.359966
G	4.02353	-1.46816	-2.03793	0.242183	-0.0454992	-1.34478	-0.738646	-1.02633	0.596355	-0.450964	-0.333181	0.359966	-2.68456	-0.738646	0.359966	-4.23009	0.359966	1.05311	0.359966	2.30588	0.359966	-1.65494	-0.556325	0.359966	0.177644	-2.20498	-0.556325	0.359966	-1.55696	0.359966	1.05311	-2.73108	2.40766	0.583109	0.359966	2.96266	1.86404	0.359966	0.359966	1.05311	-3.04123	-0.771436	1.05311	0.134416	1.29951	0.359966	1.27626	0.359966	0.359966
P	1.05311	1.9694	3.8257	-2.16576	0.778676	0.359966		0.359966	0.359966	0.359966	0.359966	0.359966	1.9694	-2.16576	-2.42151	-0.738646	0.359966	-2.07145	-1.46458	0.359966	0.359966	-1.24947	0.359966	1.45858	-0.333181	0.765431	-2.12494	0.359966	0.359966	2.55719	0.359966	-1.83726	-2.58447	0.359966	0.359966	0.359966	2.55719	0.765431	0.359966	-0.333181	1.9694	0.465326		1.12211	-0.0147276	1.48056	1.05311	0.359966	0.359966
C	0.359966	-1.7947	0.359966	1.45858	-0.333181		0.359966	-4.73071	0.359966	0.359966	0.359966	1.05311	-0.333181	0.359966	0.359966	-2.81809	0.359966	0.359966	1.05311	0.359966	1.61273	0.359966	-0.527337	0.359966	0.359966	-1.43179	0.359966	0.359966	-0.15086	1.05311		0.359966	0.359966	-2.47325	0.359966	-0.19965	-1.02633	0.359966	0.765431	-0.333181	0.359966	-4.60985	0.359966	1.45858	1.05311	0.359966	1.9694	0.359966
COV2-2196
	0	1	2	3	4	5	6	7	8	9	10	11	12	13	14	15	16	17	18	19	20	21	22	23	24	25	26	27	28	29	30	31	32	33	34	35	36	37	38	39	40	41	42	43	44	45	46	47	48
R	0.377181	-0.234288	0.377181	-0.449497	0.923725	0.377181	1.33269	0.377181	-1.55273	1.07033	0.377181	0.377181	0.377181	0.377181	0.377181		0.377181	0.377181	0.377181	0.377181	0.377181	2.32309	0.0894994	-2.37435		2.88271		0.377181	-2.61855	0.377181	0.377181	0.0670266	1.76348	-2.51319	1.47579	0.00945671	0.451289	-1.82004	-0.630459	0.748745	3.3476	1.27327	-0.634419	0.428475	3.09353	-0.220656	-3.87131	2.06358	0.0894994
K	0.267982	-0.148912	1.07033	-0.854962	2.57441	0.377181	-0.721431	0.377181	1.98662	-0.539109	0.377181	0.377181	0.377181	0.377181	3.37291	-0.315966	0.377181	0.377181	0.377181	0.377181	0.377181	0.377181	0.377181	-2.69087	-0.0282836		0.377181	0.377181	-0.315966	-0.539109	0.377181	1.47579	0.377181	0.377181	1.07033	0.377181	1.07033	0.377181	-1.56873	0.215913	0.970245	0.510713	-1.54463	1.56281	-0.279598	-1.82004	-2.56726		0.377181
H	-0.315966	1.07033	0.377181	2.77508	-0.115295	0.377181	-0.315966	0.377181	0.888007	0.377181	0.377181	0.377181	1.47579	0.377181	0.377181	0.377181	0.377181	0.377181	2.32309	0.377181	0.936797	0.377181	0.377181	-1.51994	0.377181	0.377181	0.377181	0.377181	0.377181	0.888007	0.377181	0.377181	0.377181	1.07033	-0.721431	0.377181	0.377181	-0.721431	-1.39048	1.85879	2.16894	-1.56873	0.186126	3.51268	0.927228	1.07033	-0.539109	1.07033	0.377181
D	0.664864	0.377181	0.377181	0.577852	-0.721431	-0.721431	1.86884	0.377181		0.936797	-0.721431	0.377181	-0.721431	-0.539109	2.32309	1.47579	0.377181	0.377181	0.377181	0.377181	-0.721431	2.32309	0.377181	0.996221	0.377181	0.377181	0.377181	1.47579	1.07033	-0.470116	0.377181	0.377181	0.377181		-1.00911	0.377181	0.377181	0.377181	2.51725	0.259398	2.32309	1.74667	-1.39048	1.32816	-0.137483	0.618344	0.377181	-2.66734	0.377181
E	0.377181	-1.56873	0.377181	0.377181	-2.51319	0.377181	-2.33087	0.377181	-0.494657		0.377181	0.377181	0.377181	0.377181	-1.00911	-2.88092	0.377181	0.377181	0.377181	0.154038	0.377181	0.782647	0.377181	2.32309	0.377181	0.664864	0.377181	0.377181	2.86209	0.377181	-2.02071	-2.33087	0.0894994	-0.315966	0.377181	0.377181	0.377181	0.377181	0.888007	-2.71386	-0.315966	-0.470116	1.76348	0.941711	1.26966	1.07033	0.377181	0.494965	0.377181
Q	0.377181	-0.264672	0.377181	2.90291	1.07033	0.377181	2.16894	0.377181	-3.45146	-2.51319	0.377181	0.377181	0.377181	1.76348	-0.721431	1.47579	0.377181	0.377181	1.07033	0.377181	0.377181	0.377181	0.377181	-1.23226	0.377181	0.639546	0.377181	0.377181	-1.00911	0.377181	0.377181	-0.133644	0.377181	0.377181	1.07033	0.377181	2.32309	0.377181	-0.411276	3.87369	-0.315966	-0.353706	0.271821	2.03973	2.67977	0.531332	1.22448	-0.0928221	0.377181
N		1.29347	0.377181		2.16894	0.377181	-0.491856	0.377181	-2.59323	0.377181	0.377181	0.377181		0.377181	-0.315966	0.377181	0.377181	0.377181	0.377181	0.377181	1.07033	2.45662	0.377181		0.377181	0.0894994	0.377181	0.377181	-0.0282836		0.377181	0.377181	0.377181	0.154038	1.07033	-0.57833	0.377181	0.377181	-1.76288		0.847185	2.32309	1.84352	1.86356	0.531332	-1.9254	-0.721431	1.271	0.377181
S	-2.45603	-0.258807	0.409971	-0.0708432	-1.00911	0.0894994	-0.169362	0.154038	-1.00911	-0.315966	0.377181	-0.0282836	-1.23226	-1.97419	0.649115	1.01904	-0.133644	-0.161815		0.377181	0.377181	-1.46865	1.07033	-1.44737	0.0587278	0.377181	-0.775498	-0.721431		0.377181	-1.1269	-1.23226	0.584821	0.377181	0.377181		-0.68369	0.377181	-1.20327	0.0407092	2.44087	0.680368	1.02073	0.549032	1.07547	0.112489	-0.944574	3.26755	0.664864
T	0.377181	0.695635		0.154038	-0.652438	0.377181	-1.85641	0.377181	1.07033	1.07033	0.377181	0.377181	0.297139	-0.603648		1.35801	0.377181	0.0407092	-1.23226	0.377181	0.377181	-0.0581366	0.377181	0.0984681	-0.315966	-1.44198	-1.82004	0.377181	-2.10773	0.0894994	0.377181	2.71256	0.782647	2.57441	1.07033	0.377181	0.510713	0.377181	0.520282	-0.0748036	1.29347	-0.0187142	-0.539109	0.523785	4.47153		-0.470116	0.345929	0.377181
Y	-0.433749	0.377181	0.377181	1.47579	-0.944574	-0.315966	-1.70226	-0.0282836	0.0407092	0.377181	0.377181	1.76348	-0.603648	2.32309	0.377181	0.377181	1.98662	0.377181	-0.315966	0.377181		0.377181	0.377181	0.0407092	0.377181	0.377181	0.377181	2.94213	0.377181	2.62847	-0.875581	0.377181	1.98662	-0.241858		0.377181	1.47579	0.377181		0.782647	-1.23226	-0.315966	-0.0282836	0.40893	1.01317	-0.621347	1.07033	-2.39541	-0.0282836
W	1.07033	-0.826791	0.377181	0.377181	0.377181	-0.721431	1.07033	2.32309	0.377181	0.377181	0.377181	0.377181	0.377181	0.377181	0.377181	0.377181	1.62994	0.377181	0.377181	0.377181	0.377181	0.377181		0.377181	0.377181	0.377181	0.377181	-1.95819	1.07033	-1.70226	0.377181	0.377181	2.79011	0.377181	1.76348	2.32309	-0.938495	0.377181	-2.16179	0.0894994	-1.30922	1.29347	1.07033	3.59606	1.90324	0.377181	-0.0477017	0.377181	0.377181
F	-0.315966	1.07033	0.377181	-1.82004	0.377181	-1.1269	0.377181		0.377181	0.377181	-0.539109		0.377181	0.377181	0.377181	0.377181		0.377181	-0.539109	-0.721431	0.0894994	0.377181	0.377181	0.377181	0.377181	0.377181	1.07033	0.636693	0.377181	0.377181	-0.133644	1.07033	-0.690659	0.377181	-0.228954	0.377181	1.16564	-2.47545	-0.95782	-1.70226	-0.721431	-1.56873	0.377181			0.377181		2.32309	0.0894994
A	0.377181	-2.08667	-0.759897	2.32309	-0.687529	0.377181	1.13932	0.377181	-2.36366	1.07033	-0.875581	0.377181	0.377181		1.07033	-1.82004	0.377181		0.377181	-0.721431	0.377181		0.377181	0.377181	0.377181	1.47579	1.76348	0.377181	1.07033	0.377181	-0.721431	0.0407092		-0.0282836	0.377181	1.47579	1.22448	0.377181	-0.931151	2.90291	-2.56726		-1.18096	-0.0219745	1.24129	-0.182434	0.478964	-0.315966	0.377181
I	-1.23226		0.377181	0.0894994	-0.859581	0.377181	1.07033	-0.0282836	0.377181	1.98662	1.10542	1.07033	0.782647	0.377181	0.600325	0.531332	-0.721431	0.377181	1.76348	0.377181	0.377181	-1.00911	0.377181	0.377181	-1.23226	0.377181	1.07033		-1.00911	-0.315966	0.377181	-0.133644	-2.95502	0.377181	-1.08916	0.600325	-1.7823	0.600325	0.377181	-0.0282836	1.62994	3.70939	1.76348	-0.315966	0.377181	0.782647	0.421633	-0.721431	0.377181
L	0.377181	-0.384959	0.377181	-0.315966		0.377181	-0.539109	0.722022	0.377181	0.377181	-0.0282836	-1.36579	-0.315966	0.377181	0.377181	-0.721431	0.223031	0.377181	0.377181	-0.721431	0.377181	0.377181	-0.539109	-0.315966	-0.315966	0.377181	0.377181	-0.210605	2.57441	1.76348	0.377181	-1.23226	0.522363	-0.721431	0.768048	0.377181	0.29017		-0.951954	0.377181		-1.82004	0.377181	0.92925	0.31049	-0.210605	-1.16702	2.45662	0.377181
M	0.377181	1.29347	0.983317	0.377181	2.57441	0.377181	0.377181	0.377181	0.377181	0.377181	0.377181	0.377181	0.377181	0.377181	0.377181	1.07033	0.377181	0.377181	0.377181	-0.775498	0.377181	-1.00911	0.377181	0.377181	0.377181	-0.721431	0.377181	0.0670266	0.377181	0.377181	0.377181	1.98662	1.07033	-0.315966	1.9458	1.47579	-0.258807	0.377181	-2.10773	0.377181	0.664864	0.577852	0.377181	2.08193	-1.03651	-1.41458	-2.35285	1.07033	0.377181
V	0.377181	0.281871	2.32309	-2.39541	-0.251427	0.377181	3.26755	-0.315966	-1.56873	-0.634419		0.377181	0.377181	-0.721431	0.377181	2.16894	-0.315966	-1.9254	0.377181		0.377181	-1.00911	0.377181	0.377181	0.377181	1.07033	0.566423	-0.315966	0.377181	0.377181	0.377181		-0.0282836	-0.182434	1.76348	0.377181		0.154038	2.45662	-1.70226	0.377181	-1.4876	0.782647	-0.470116	1.05164	1.47579	-1.13541	0.377181	0.377181
G	-1.87411	-0.977364	1.76348	-0.903752	-2.33087	0.377181	0.0587278	0.377181	-2.51319	-1.1269	1.47579	0.377181	0.377181	-0.315966	0.377181	-0.161815	0.377181	0.377181	0.377181	-0.498287	0.377181	0.377181	0.664864	0.377181	-1.00911	0.377181	0.19486	0.377181	-0.0748036	1.07033	-0.315966	-0.315966	-2.45603	-0.315966	0.377181	-0.721431	0.0894994	0.377181	-0.411276	0.377181	2.77508	0.329172	2.39208	-0.0401181	1.00845	0.377181	-1.23226	0.377181	0.377181
P	-0.315966	0.0894994	-1.63772	0.377181	0.170845	0.377181		0.377181	0.377181	0.377181	0.377181	0.377181	-1.00911	-0.721431	1.15037	0.377181	0.377181	-0.315966	0.0894994	0.377181	0.377181	0.377181	0.377181	-0.721431	0.377181	-0.721431	-1.00911	0.377181	0.377181	0.600325	0.377181	0.377181	-3.17817	1.07033	-2.45603	1.07033	-1.82004	-0.470116	0.154038	2.94213	-1.00911	-0.695455		0.199847	2.03907	0.130321	-0.315966	0.377181	0.377181
C	0.377181	2.65956	0.377181	-0.721431	0.377181		-2.10773	0.377181	0.377181	1.07033	0.377181	0.377181	0.377181	0.377181	0.377181	0.377181	1.76348	0.377181	-0.315966	0.377181	-0.315966	0.377181	-0.396008	0.377181	0.377181	0.377181	0.377181	-0.315966	-0.133644	-0.315966		0.377181	3.37291	0.377181	-0.470116	0.664864	-0.315966	0.377181	-0.470116	0.377181	0.377181	0.377181	0.377181	1.47579	1.51216	0.377181	-0.360417	0.377181
S2H97
	0	1	2	3	4	5	6	7	8	9	10	11	12	13	14	15	16	17	18	19	20	21	22	23	24	25	26	27	28	29	30	31	32	33	34	35	36	37	38	39	40	41	42	43	44	45	46	47	48
R	2.82666	-0.258304	-0.351394	-1.49747	1.25804	-0.063712	1.00145	0.747218	-2.26504	-3.36366	0.0540711	-1.33222	0.0540711	-2.14315	0.0540711		0.747218	0.747218	0.747218	0.747218	0.747218	-0.351394	0.236393	0.593068		1.11494		0.747218	0.372525	-2.47166	-0.0259716	0.0540711	0.747218	0.747218	0.747218	2.41223	1.84583	0.747218	1.22414	-0.0200369	-1.60416	1.53568	0.747218	-2.3663	2.03507	1.84583	-0.830131	1.62269	-0.351394
K	-1.94402	-0.187091	0.92954	-0.117779	1.5739	0.747218	-2.38828	-1.19869	0.0540711	-1.19869	0.747218	0.0540711	0.415861	0.0540711	0.747218	1.62269	0.747218	0.747218	0.747218	0.747218	0.747218	0.747218	-1.45001	-0.351394	-2.14315		0.524075	0.0540711	0.0540711	-0.351394	-2.47166	0.0540711	0.747218	0.747218	0.747218	0.747218	2.13351	0.747218	1.72805	0.467633	1.44037	1.66351	1.44037	-1.60416	0.187602	-0.405461	1.08369		-0.86222
H	0.747218	1.44037	0.747218	2.13351	-2.2232	0.747218	-0.208293	0.747218	-0.86222	0.747218	0.747218	0.747218	1.84583	0.747218	0.747218	0.747218	0.747218	0.747218	0.747218	0.747218	-0.639076	1.44037	0.747218	3.14511	0.747218	0.747218	0.0540711	0.747218	-0.505545	2.82666	0.747218	-1.33222	0.747218	-0.639076	-0.169072	1.84583	0.747218	1.84583	-2.34382	1.84583	-0.0412391	1.84583	1.44037	0.141082	0.341753	0.811757	1.44037	3.14511	0.747218
D	-1.53516	-0.169072	2.13351	-0.169072	0.747218	0.747218	1.63452	-2.47166		0.410746	-1.73769	0.747218	-0.587783	0.341753	0.747218	-1.55537	0.747218	0.747218	0.747218	0.747218	-2.74929	-0.169072	0.747218	0.947889	0.747218	0.747218	0.0540711	-1.73769	1.44037	-1.26768	0.747218	-0.86222	0.747218		1.44037	0.747218	0.747218	0.747218	-2.43084	0.341753	2.35666	0.613687	2.94444	1.32258	-3.36366	-1.6864	0.747218	-1.89184	0.747218
E	0.593068	-0.0259716	0.0540711	1.00958	-1.33222	-1.89184	-1.19869	-2.38828	1.23273		0.747218	0.747218	0.747218	0.747218	1.84583	-1.26768	0.747218	-0.351394	0.747218	-2.02537	1.44037	1.25804	0.747218	-0.86222	0.747218	-0.169072	-2.74929	-1.81773	1.44037	0.747218	0.747218	-0.351394	1.44037	1.99998	0.747218	0.747218	0.341753	0.747218	0.970362	0.593068	-0.86222	-0.86222	-1.04454	-1.60943	-0.351394	0.0540711	-0.86222	0.277215	0.747218
Q	-2.51088	3.58043	1.84583	-2.34382	-2.43084	0.747218	-0.351394	0.747218	-3.26011	0.0540711	0.747218	0.747218	0.747218	0.379493	0.747218	-1.25426	-2.77914	0.747218	0.747218	0.747218	0.747218	2.35666	0.747218	0.747218	0.747218	3.46475	-1.89184	0.747218	-2.54862	0.747218	-1.81773	-0.351394	0.747218	0.747218	0.747218	-1.04454	0.159432	-1.04454	-0.294236	-1.45001	1.62269	2.35666	2.13351	1.0349	-1.67632	1.59452	3.74295	-0.169072	0.747218
N		0.341753	1.44037		1.84583	0.747218	2.13351	0.747218	-1.50407	0.747218	0.747218	-1.89184		0.747218	-0.351394	1.0349	0.747218	1.44037	0.747218	0.747218	0.0540711	1.84583	0.747218		0.747218	-0.756859	-0.351394	0.341753	1.0349		0.747218	-0.351394	0.747218	-0.351394	0.747218	1.95119	0.747218	0.747218	-1.33222		1.84583	1.63452	1.44037	-0.438405	0.747218	1.15268	0.0540711	1.50099	0.747218
S	0.747218	1.75882	-1.04454	0.11861	-1.33222	-3.50128	-0.710028	-0.86222	-0.442366	0.0540711	0.747218	-1.60416	-0.351394	-0.10008	-0.744437	0.954858	-0.505545	-2.19722		-0.351394	1.35335	-2.38828	-0.639076	-1.45001	2.27327	-0.719119	-1.6687	-1.73769		0.236393	0.0540711	0.747218	-0.456755	0.747218	3.74295		0.236393	0.747218	2.67511	-0.505545	2.10819	0.256098	-0.91101	-1.1645	-1.1838	-0.719119	-0.29875	-2.71852	0.747218
T	-1.33222	-1.39285		2.13351	2.94444	0.747218	-2.2973	0.747218	-0.86222	-2.65398	0.747218	0.747218	3.27295	-0.86222		1.91037	0.747218	-0.86222	0.341753	0.0540711	0.747218	-2.96635	0.747218	3.46475	0.0540711	3.20395	-2.02537	-0.351394	-1.19869	2.53898	-1.55537	-2.086	0.660207	0.747218	0.747218	0.747218	1.84583	0.747218	-1.89184	1.76314	-1.89184	0.839592	-0.381247	-0.465804	-1.89184		0.542424	2.66204	0.747218
Y	-0.351394	2.69313	0.747218	-1.04454	-1.63233	0.341753	0.747218	0.0540711	0.98838	0.747218	0.747218	0.747218	1.84583	0.747218	2.53898	1.84583	-0.351394	0.747218	-2.65398	0.747218		0.747218	0.747218	1.15268	0.747218	0.747218	0.747218	-2.086	0.747218	0.0540711	-0.351394	0.0540711	2.13351	0.0540711		0.747218	0.747218	0.747218		0.747218	1.44037	0.901369	0.747218	0.0540711	1.63452	-0.505545	-0.351394	-1.55537	-0.169072
W	0.747218	0.0540711	0.747218	0.747218	2.13351	0.747218	0.747218	-1.65068	-2.43084	0.747218	-2.14315	0.747218	0.747218	0.747218	-1.55537	0.747218	-1.33222	0.747218	0.747218	0.747218	0.747218	0.747218		0.747218	0.747218	0.747218	0.0540711	-1.19869	0.747218	0.747218	0.747218	-0.351394	-1.86774	0.747218	-0.705034	0.747218	1.75882	0.747218	1.66351	0.747218	0.0540711	-0.392216	-1.33222	3.71763	-1.33222	0.747218	1.76887	0.747218	-0.351394
F	0.747218	-2.54862	-1.19869	0.747218	1.44037	0.564897	-2.086		0.747218	0.747218	-0.639076		2.13351	0.747218	0.747218	0.747218		0.747218	0.341753	0.747218	-1.73769	0.747218	0.747218	0.747218	0.747218	0.747218	-2.38828	-0.169072	-0.351394	0.747218	1.55815	0.747218	-2.26504	0.0540711	1.39385	0.747218	3.0498	2.02815	0.208222	0.747218	1.32258	2.69313	0.747218			-0.639076		0.747218	2.5798
A	1.44037	-2.35886	-1.45001	-0.756859	-1.45001	0.747218	-3.13435	-2.99045	0.0540711	2.82666	-0.351394	-0.86222	-2.54862		-1.45001	0.747218	0.747218		2.13351	-1.39285	0.0540711		0.747218	-0.456755	0.747218	0.747218	0.747218	-1.89184	2.53898	0.747218	-1.33222	-3.26011		1.78867	0.747218	0.747218	-1.33222	0.747218	-1.50407	2.53898	-2.17055		0.341753	0.651908	-1.35539	0.564897	-1.42501	0.747218	0.747218
I	0.0540711		-1.45001	-0.639076	-0.274433	0.747218	0.747218	-1.33222	0.747218	0.747218	0.747218	0.0540711	0.341753	0.747218	-0.639076	-3.33032	1.44037	0.747218	0.747218	0.747218	0.747218	0.747218	0.747218	0.459536	-0.86222	0.747218	-0.699701		0.0540711	-0.639076	0.747218	-1.45001	-0.719119	0.747218	0.747218	0.0540711	-0.639076	1.06567	0.747218	-0.169072	2.35666	3.38628	0.747218	0.524075	1.44037	1.77684	-0.191051	1.44037	0.0540711
L	0.0540711	4.07942	2.13351	-2.62008		0.747218	-0.86222	0.3119	-2.14315	0.747218	-1.77048	-0.140085	2.13351	0.747218	-1.65068	-2.086	0.236393	0.747218	-0.351394	0.747218	-0.639076	-2.51088	-0.86222	1.44037	0.747218	0.747218	-2.8637	0.452979	-2.58499	-1.33222	0.0540711	2.06897	0.0858198	0.747218	-0.282401	0.747218	1.13021		-0.0412391	-2.19722		0.114696	0.68268	-0.12825	-0.420387	0.0540711	-0.384184	-0.351394	0.747218
M	-0.063712	0.747218	0.128179	-2.58499	-1.96083	0.747218	-1.65068	-3.79608	0.0540711	-0.351394	0.747218	0.747218	2.35666	0.747218	0.747218	0.747218	0.747218	0.747218	0.747218	-2.54862	0.747218	0.747218	0.747218	0.747218	0.747218	-0.86222	-1.55537	-2.8637	0.747218	0.747218	0.747218	0.747218	2.69313	0.747218	0.747218	0.747218	3.38628	2.13351	0.236393	0.747218	-0.86222	2.53898	-1.89184	0.98838	0.236393	-0.744437	-1.26768	1.84583	0.747218
V	-0.282401	-0.607327	0.747218	1.15268	-0.600461	-1.33222	0.0540711	0.747218	-3.39592	1.84583		0.0540711	0.747218	1.15268	0.747218	0.0540711	0.747218	-0.639076	0.747218		-2.47166	-1.65068	0.747218	0.747218	0.747218	0.747218	0.0540711	0.459536	-2.14315	0.747218	0.747218		0.786827	-2.34382	0.524075	0.747218		0.747218	-0.587783	-2.43084	1.61222	-0.800344	0.0540711	2.13351	-2.2232	0.0540711	0.123064	-1.96083	0.747218
G	0.747218	-0.233611	0.747218	-0.351394	0.629435	-1.19869	-0.197243	0.747218	0.495904	0.459536	-1.91537	-0.719119	-2.24851	-2.02537	0.747218	0.747218	0.747218	0.747218	0.747218	-1.86774	0.747218	0.747218	-1.65068	0.747218	-0.639076	0.747218	-0.719119	0.747218	-1.50885	-2.34382	0.341753	-1.19869	-1.04454	0.341753	-1.89184	0.459536	1.84583	0.747218	1.44037	2.21356	-0.86222	-0.12182	-2.62008	-0.404038	-2.43723	-1.55537	0.747218	0.747218	0.747218
P	0.747218	0.747218	1.44037	0.747218	-0.544298	0.747218		-2.38828	-0.86222	0.747218	-2.62008	-1.19869	0.747218	0.0540711	-0.86222	0.747218	0.747218	-0.86222	-0.639076	0.747218	0.747218	-0.639076	0.747218	1.44037	-1.73769	0.341753	-2.086	0.747218	-3.05944	-2.02537	0.747218	-2.2973	-2.60269	-1.04454	0.747218	0.747218	0.747218	-1.04454	2.53898	1.84583	0.747218	0.593068		-2.09852	-0.408552	2.08839	0.747218	-1.45001	-1.65068
C	0.747218	-4.46772	0.747218	0.747218	0.747218		-1.45001	-0.86222	0.747218	0.747218	0.747218	1.44037	0.747218	0.747218	0.747218	0.747218	1.44037	0.747218	0.0540711	0.747218	0.0540711	0.747218	0.495904	0.747218	0.747218	-2.19722	0.747218	0.747218	-0.351394	0.747218		-2.2973	-1.55537	-0.351394	-0.169072	1.87323	-0.86222	0.747218	0.0540711	0.747218	1.44037	-1.19869	2.35666	1.99998	-1.45001	3.0498	-2.14315	0.747218
S2X256
	0	1	2	3	4	5	6	7	8	9	10	11	12	13	14	15	16	17	18	19	20	21	22	23	24	25	26	27	28	29	30	31	32	33	34	35	36	37	38	39	40	41	42	43	44	45	46	47	48
R	-1.26897	-0.21704	1.90909	0.652847	0.117329	0.810476	0.117329	0.810476	-0.170353	0.117329	0.810476	0.810476	0.810476	-1.89757	1.65777		0.810476	0.810476	1.50362	0.810476	0.810476	-2.48536	0.522794	0.340473		-2.02274		-0.288136	2.04724	-0.000453988	1.50362	1.30691	-0.575818	0.810476	-0.575818	0.676945	0.548112	0.810476	0.117329	-1.26897	-1.49211	-0.683449	1.94755	-5.30542	-0.46334	-4.13117	-3.67816	1.59063	1.50362
K	0.22269	0.117329	0.405011	1.13898	0.810476	0.810476	-0.442287	0.810476	0.587333	-1.13543	0.810476	0.810476	0.522794	0.405011	-2.18526	1.98913	0.810476	0.810476	0.810476	0.810476	0.810476	0.810476	0.810476	0.405011	1.50362		-0.693601	0.810476	0.810476	1.03362	0.810476	0.810476	0.810476	0.810476	0.810476	0.810476	0.474004	0.810476	-3.01817	-1.57435	0.986367	0.559162	-1.71525	-5.16841	-0.462489	-3.96021	-3.36391		0.810476
H	0.810476	0.964627	-1.26897	0.810476	0.879469	0.810476	0.330903	0.810476	1.50362	0.810476	0.810476	0.810476	2.88992	0.810476	0.810476	0.810476	0.810476	-1.82858	-1.13543	0.810476	-0.0368216	-1.26897	0.810476	1.21594	0.810476	-0.575818	0.810476	0.810476	0.810476	1.72677	0.810476	0.810476	-1.58742	0.117329	0.587333	2.75639	-0.288136	0.810476	-0.798962	0.117329	-0.0162023	2.6563	-0.953112	-3.10155	-1.01407	-3.58397	-3.37918	-0.981283	0.810476
D	0.299651	-1.38675	2.19677	2.88992	2.19677	0.810476	0.0483362	0.810476		-1.0278	-0.798962	0.810476	1.09816	0.117329	-0.981283	2.88992	0.810476	0.810476	0.810476	0.810476	1.50362	0.810476	0.810476	-1.32959	0.810476	0.810476	0.810476	-0.288136	0.117329	0.810476	0.810476	0.810476	0.810476		1.50362	-0.798962	0.810476	0.810476	-3.49359	0.442751	-1.58742	-1.15896	1.65777	-4.79533	-0.769974	-4.28327	0.117329	-2.52173	0.810476
E	0.810476	-3.02539	1.50362	1.61282	-0.798962	0.810476	2.60224	0.810476	0.502992		0.810476	-0.798962	0.810476	2.60224	-0.254235	1.09816	0.810476	-0.575818	0.810476	1.09816	0.810476	1.72677	0.810476	-1.26897	0.810476	0.810476	0.117329	0.810476	-0.655861	2.19677	0.810476	-0.655861	0.522794	-0.655861	0.117329	0.810476	0.656326	0.810476	-3.87165	-0.393497	-2.02274	1.64672	1.02405	-5.42001	-1.01407	-4.34858	-1.38675	-1.56443	0.810476
Q	0.810476	-0.981283	0.810476	-0.61664	0.915837	0.810476	-0.981283	0.810476	3.29538	-0.170353	0.810476	0.810476	0.810476	1.98913	0.810476	-1.67443	0.810476	0.810476	0.117329	0.810476	-0.981283	-0.798962	0.810476	-2.59072	0.810476	-0.753499	1.50362	0.810476	0.810476	0.810476	0.810476	0.405011	0.810476	-0.288136	0.810476	-0.575818	-0.981283	0.810476	-0.76506	0.117329	2.19677	0.117329	0.279848	-5.33799	-1.08664	-2.71588	-2.92719	-0.575818	0.810476
N		0.91056	-1.13543		0.117329	0.810476	-2.02274	0.810476	0.915837	1.90909	0.810476	0.810476		0.810476	1.03362	1.50362	0.810476	0.810476	0.810476	0.810476	2.41991	-0.488807	0.810476		0.810476	2.41991	0.117329	0.405011	-0.442287		0.810476	-0.798962	0.810476	-0.170353	0.810476	0.741483	-2.44762	0.810476	1.50362		3.0077	-0.655861	0.810476	-6.35579	0.559162	-3.49359	-0.924125	-3.35619	0.810476
S	0.405011	1.18997	0.442751	0.499264	-0.798962	0.117329	-0.5564	0.587333	0.810476	0.117329	0.810476	-0.575818	1.21594	-0.230978	1.03362	-0.96023	0.810476	1.96316		0.810476	0.810476	0.692693	0.810476	-0.462489	0.27148	-0.981283	0.810476	1.90909		1.62141	1.03362	-0.798962	-0.413299	0.810476	-0.442287		0.474004	0.810476	-0.809433	0.322773	0.018889	-0.495775	-0.288136	-1.96434	-1.23875	-0.208093	-2.81386	-2.20179	0.810476
T	0.810476	0.244081		0.401616	1.37009	0.810476	-0.693601	0.810476	2.75639	0.117329	0.810476	0.810476	-1.20443	0.117329		1.68594	0.810476	-0.239346	0.810476	0.810476	0.810476	0.0372863	0.810476	-0.317989	0.810476	-1.08664	0.559162	1.50362	-1.67443	1.98913	0.810476	-0.270436	0.810476	-1.13543	0.810476	0.810476	1.76599	0.810476	0.237957	0.474004	-0.170353	-0.188053	-0.421667	-6.12002	-1.5249		-4.92287	-1.1468	0.810476
Y	0.992798	-1.13543	1.50362	0.299651	2.6563	0.27148	0.117329	-0.288136	1.12063	1.50362	0.117329	-0.288136	2.10976	0.810476	0.810476	0.810476	-0.0368216	0.810476	0.810476	0.810476		0.810476	0.810476	0.405011	0.810476	0.810476	1.50362	0.181868	1.90909	-1.08664	0.587333	1.50362	-0.288136	0.810476		0.810476	-1.82858	0.810476		-1.82858	-1.67443	-1.32959	-1.26897	-1.99288	-2.4084	-4.00981	-1.8751	-2.4084	-0.105815
W	0.810476	0.0632618	0.810476	2.41991	1.90909	1.90909	-0.798962	-0.981283	2.41991	0.810476	-0.575818	0.810476	0.810476	0.810476	0.810476	0.810476	1.21594	0.810476	0.810476	0.810476	0.810476	0.810476		0.810476	0.810476	0.810476	0.810476	0.405011	0.117329	0.810476	1.50362	-1.26897	-1.26897	0.810476	-1.03535	0.810476	0.0632618	1.50362	0.375158	-1.13543	-0.729969	0.676945	0.810476	-0.474722	0.667375	-1.38675	-3.04674	0.810476	0.810476
F	0.810476	-0.201125	0.810476	0.810476	2.96996	1.50362	0.810476		0.810476	-0.288136	1.21594		0.810476	0.810476	0.810476	0.810476		0.810476	1.03362	1.90909	1.65777	0.810476	1.50362	0.810476	0.810476	1.50362	0.117329	0.22269	1.50362	0.810476	1.90909	0.810476	0.405011	0.810476	1.50362	0.810476	-2.16845	-1.06133	-1.13543	-1.49211	0.769654	-0.655861	2.19677			-2.44762		0.810476	0.117329
A	0.810476	0.905786	0.368643	2.19677	-1.24365	0.810476	-0.729969	0.810476	1.75494	2.19677	0.117329	0.810476	0.810476		0.340473	1.50362	0.810476		2.19677	-0.729969	0.810476		0.810476	0.810476	0.810476	-0.288136	2.68228	0.810476	0.810476	0.810476	0.810476	0.587333		0.405011	-1.49211	0.117329	0.117329	-0.288136	-1.24598	-2.8784	0.964627		-0.470458	-3.4522	-0.71558	-1.00481	-2.44334	0.117329	0.810476
I	0.810476		-1.13543	0.522794	0.908916	0.810476	0.117329	1.16715	0.117329	0.117329	0.833466	0.810476	-0.288136	0.810476	1.21594	0.992798	0.810476	0.810476	0.810476	0.810476	0.117329	1.3213	0.810476	-0.288136	0.810476	0.810476	-0.442287		1.50362	1.21594	0.810476	1.29005	1.72677	0.810476	0.810476	2.82538	0.168622	-0.379108	0.810476	0.810476	-1.03535	-1.55665	1.50362	-2.34652	-1.41415	-2.00792	-4.21996	-1.58742	0.810476
L	0.117329	0.515012	0.810476	0.117329		0.810476	-0.000453988	0.198298	2.13223	-0.575818	-0.76506	1.11586	2.19677	0.810476	0.25086	0.810476	0.117329	0.810476	0.810476	1.50362	0.810476	0.810476	-0.693601	0.810476	-0.798962	1.50362	0.810476	-0.0162023	-1.38675	0.405011	0.810476	-0.50171	-0.648139	0.117329	-2.95072	0.810476	-0.230978		0.935639	-2.62351		-1.1895	0.117329	-0.737086	-0.105815	-3.78464	-2.23405	-0.981283	0.810476
M	1.50362	1.85193	-0.105815	-0.798962	-0.798962	0.810476	0.810476	0.117329	1.90909	0.810476	0.810476	0.810476	1.50362	0.810476	0.810476	0.810476	0.810476	0.810476	0.810476	0.0883415	0.810476	0.522794	0.810476	0.810476	0.810476	1.90909	0.810476	-0.677601	0.810476	-0.288136	0.810476	0.810476	0.692693	0.117329	-1.06133	0.810476	0.435783	-2.18526	2.19677	-0.575818	-0.8635	-0.847752	0.810476	-3.06072	-0.219143	0.0632618	-2.68603	-0.575818	0.810476
V	0.810476	-0.288136	-1.13543	-1.58742	1.39541	0.810476	-1.49211	0.117329	0.810476	-2.01618		1.50362	1.50362	1.14695	-1.13543	0.810476	1.90909	0.117329	0.810476		0.810476	-0.257364	0.810476	0.810476	0.810476	1.96316	-0.477378	0.405011	0.810476	-0.288136	0.810476		0.727095	0.944008	-1.75447	0.810476		-2.18526	-0.288136	0.810476	0.769654	-0.989188	-1.67443	-0.798962	-0.375147	-3.23258	-4.16626	-0.288136	0.810476
G	1.90909	-0.225616	-0.288136	0.405011	0.810476	0.117329	0.723465	0.810476	2.4687	-0.50171	1.09816	0.810476	0.810476	-1.13543	2.41991	0.324968	0.810476	1.50362	-0.105815	1.14695	0.810476	0.405011	-0.105815	0.810476	0.20434	0.810476	0.20434	1.50362	-0.924125	-0.575818	1.21594	0.117329	-1.49211	1.37009	-0.575818	0.810476	2.27681	0.810476	0.159889	-0.288136	-0.798962	-1.13543	-2.28057	-5.78667	-0.919914	-2.32502	-3.28387	0.810476	1.50362
P	1.21594	0.522794	1.50362	1.79131	0.383032	0.810476		0.810476	0.810476	0.810476	0.810476	0.810476	2.19677	0.117329	2.10976	0.117329	0.810476	0.766024	-0.368179	0.810476	0.810476	1.50362	0.810476	1.21594	0.810476	0.299651	0.810476	0.810476	1.21594	0.522794	0.810476	0.117329	-1.45821	0.117329	0.810476	1.21594	0.810476	2.06324	-0.729969	-1.58742	-0.894272	-0.534996		-4.88662	-0.575818	-0.308755	-1.67443	0.810476	0.810476
C	0.405011	-2.60725	0.810476	0.810476	1.50362		0.810476	0.810476	0.810476	0.810476	0.810476	1.50362	0.810476	0.810476	0.810476	-1.13543	1.65777	0.810476	1.90909	0.810476	1.09816	0.810476	0.810476	0.810476	0.810476	0.810476	0.810476	0.117329	-0.000453988	0.810476		-0.288136	-1.20443	0.810476	0.656326	0.559162	0.117329	0.810476	-0.368179	1.21594	0.810476	-3.03967	0.810476	-3.53333	-0.0545212	-1.38675	-2.62351	-0.981283
[truncated: 152 more columns]

## Sheet: Supplementary Fig 5
key_mutation	target	lib	label	unique_counts	unique_freq	total_counts	total_freq
D339H	ACE2	seq-lib_A	Bind	494	0.00476691	809	0.000437317
R346K	ACE2	seq-lib_A	Bind	75	0.000723722	86	4.65461e-05
R346T	ACE2	seq-lib_A	Bind	31	0.000299138	37	1.94844e-05
L368I	ACE2	seq-lib_A	Bind	120	0.00115795	134	7.25253e-05
L371F	ACE2	seq-lib_A	Bind	326	0.00314578	490	0.000265204
T376A	ACE2	seq-lib_A	Bind	763	0.00736266	3047	0.00164481
D405N	ACE2	seq-lib_A	Bind	96	0.000926364	107	5.7912e-05
R408S	ACE2	seq-lib_A	Bind	474	0.00457392	1101	0.000594816
K444T	ACE2	seq-lib_A	Bind	173	0.00166938	203	0.00010987
V445P	ACE2	seq-lib_A	Bind	5	4.82481e-05	5	2.70617e-06
S446G	ACE2	seq-lib_A	Bind	183	0.00176588	227	0.00012286
L452Q	ACE2	seq-lib_A	Bind	13	0.000125445	19	9.74221e-06
L452R	ACE2	seq-lib_A	Bind	13	0.000125445	17	9.20097e-06
N460K	ACE2	seq-lib_A	Bind	242	0.00233521	288	0.000155875
F486S	ACE2	seq-lib_A	Bind	0	0	0	0
F486V	ACE2	seq-lib_A	Bind	0	0	0	0
F490S	ACE2	seq-lib_A	Bind	0	0	0	0
R493Q	ACE2	seq-lib_A	Bind	0	0	0	0
S496G	ACE2	seq-lib_A	Bind	0	0	0	0
D339H	ACE2	seq-lib_A	Escape	162	0.000303394	175	0.000103783
R346K	ACE2	seq-lib_A	Escape	2120	0.00397033	4234	0.00250976
R346T	ACE2	seq-lib_A	Escape	2096	0.00392539	4425	0.00262185
L368I	ACE2	seq-lib_A	Escape	378	0.000707918	435	0.000257974
L371F	ACE2	seq-lib_A	Escape	911	0.00170612	1029	0.000610242
T376A	ACE2	seq-lib_A	Escape	622	0.00116488	718	0.000425212
D405N	ACE2	seq-lib_A	Escape	200	0.00037456	219	0.000129877
R408S	ACE2	seq-lib_A	Escape	2827	0.0052944	4845	0.00287092
K444T	ACE2	seq-lib_A	Escape	304	0.000569331	344	0.000204007
V445P	ACE2	seq-lib_A	Escape	3217	0.0060248	5363	0.00317397
S446G	ACE2	seq-lib_A	Escape	429	0.000803431	454	0.000269242
L452Q	ACE2	seq-lib_A	Escape	691	0.0012941	1229	0.000728257
L452R	ACE2	seq-lib_A	Escape	8	1.49824e-05	10	5.93043e-06
N460K	ACE2	seq-lib_A	Escape	486	0.000910181	500	0.000296522
F486S	ACE2	seq-lib_A	Escape	0	0	0	0
F486V	ACE2	seq-lib_A	Escape	0	0	0	0
F490S	ACE2	seq-lib_A	Escape	0	0	0	0
R493Q	ACE2	seq-lib_A	Escape	0	0	0	0
S496G	ACE2	seq-lib_A	Escape	0	0	0	0
D339H	ACE2	seq-lib_B	Bind	0	0	0	0
R346K	ACE2	seq-lib_B	Bind	0	0	0	0
R346T	ACE2	seq-lib_B	Bind	0	0	0	0
L368I	ACE2	seq-lib_B	Bind	0	0	0	0
L371F	ACE2	seq-lib_B	Bind	0	0	0	0
T376A	ACE2	seq-lib_B	Bind	0	0	0	0
D405N	ACE2	seq-lib_B	Bind	126	0.000714492	160	7.1729e-05
R408S	ACE2	seq-lib_B	Bind	1142	0.0064758	3223	0.00144489
K444T	ACE2	seq-lib_B	Bind	519	0.00294303	595	0.000266742
V445P	ACE2	seq-lib_B	Bind	5	2.83529e-05	9	4.03475e-06
S446G	ACE2	seq-lib_B	Bind	71	0.000402611	72	3.2278e-05
L452Q	ACE2	seq-lib_B	Bind	17	9.63998e-05	29	1.30009e-05
L452R	ACE2	seq-lib_B	Bind	3	1.70117e-05	5	2.24153e-06
N460K	ACE2	seq-lib_B	Bind	465	0.00263682	545	0.000244327
F486S	ACE2	seq-lib_B	Bind	569	0.00322656	937	0.000420063
F486V	ACE2	seq-lib_B	Bind	4232	0.0239979	7729	0.00346496
F490S	ACE2	seq-lib_B	Bind	4125	0.0233911	6527	0.00292609
R493Q	ACE2	seq-lib_B	Bind	57	0.000323223	122	5.46933e-05
S496G	ACE2	seq-lib_B	Bind	312	0.00176922	556	0.000249258
D339H	ACE2	seq-lib_B	Escape	0	0	0	0
R346K	ACE2	seq-lib_B	Escape	0	0	0	0
R346T	ACE2	seq-lib_B	Escape	0	0	0	0
L368I	ACE2	seq-lib_B	Escape	0	0	0	0
L371F	ACE2	seq-lib_B	Escape	0	0	0	0
T376A	ACE2	seq-lib_B	Escape	0	0	0	0
D405N	ACE2	seq-lib_B	Escape	2620	0.00414489	4529	0.00296289
R408S	ACE2	seq-lib_B	Escape	365	0.000577438	391	0.000255794
K444T	ACE2	seq-lib_B	Escape	1091	0.00172598	1161	0.00075953
V445P	ACE2	seq-lib_B	Escape	15	2.37303e-05	18	1.17757e-05
S446G	ACE2	seq-lib_B	Escape	87	0.000137636	89	5.82241e-05
L452Q	ACE2	seq-lib_B	Escape	1	1.58202e-06	1	6.54204e-07
L452R	ACE2	seq-lib_B	Escape	16	2.53123e-05	16	1.04673e-05
N460K	ACE2	seq-lib_B	Escape	855	0.00135263	905	0.000592054
F486S	ACE2	seq-lib_B	Escape	568	0.000898588	815	0.000533176
F486V	ACE2	seq-lib_B	Escape	4803	0.00759845	5875	0.00384345
F490S	ACE2	seq-lib_B	Escape	7231	0.0114396	9137	0.00597746
R493Q	ACE2	seq-lib_B	Escape	500	0.00079101	812	0.000531213
S496G	ACE2	seq-lib_B	Escape	2213	0.00350101	4163	0.00272345
D339H	A23581	seq-lib_A	Bind	28	0.000390064	29	2.6041e-05
R346K	A23581	seq-lib_A	Bind	172	0.00239611	192	0.000172409
R346T	A23581	seq-lib_A	Bind	21	0.000292548	21	1.88573e-05
L368I	A23581	seq-lib_A	Bind	55	0.000766198	56	5.0286e-05
L371F	A23581	seq-lib_A	Bind	249	0.00346879	476	0.000427431
T376A	A23581	seq-lib_A	Bind	87	0.00121199	180	0.000161634
D405N	A23581	seq-lib_A	Bind	71	0.000989092	72	6.46535e-05
R408S	A23581	seq-lib_A	Bind	489	0.0068122	762	0.000683351
K444T	A23581	seq-lib_A	Bind	432	0.00601814	696	0.000624086
V445P	A23581	seq-lib_A	Bind	88	0.00122592	241	0.00021641
S446G	A23581	seq-lib_A	Bind	305	0.00424892	746	0.000668984
L452Q	A23581	seq-lib_A	Bind	76	0.00105875	247	0.000221797
L452R	A23581	seq-lib_A	Bind	174	0.00242397	507	0.000453472
N460K	A23581	seq-lib_A	Bind	395	0.0055027	480	0.000431023
F486S	A23581	seq-lib_A	Bind	0	0	0	0
F486V	A23581	seq-lib_A	Bind	0	0	0	0
F490S	A23581	seq-lib_A	Bind	0	0	0	0
R493Q	A23581	seq-lib_A	Bind	0	0	0	0
S496G	A23581	seq-lib_A	Bind	0	0	0	0
D339H	A23581	seq-lib_A	Escape	32	0.000450863	41	4.15684e-05
R346K	A23581	seq-lib_A	Escape	122	0.00171892	185	0.000187565
R346T	A23581	seq-lib_A	Escape	18	0.00025361	26	2.63605e-05
L368I	A23581	seq-lib_A	Escape	82	0.00115534	104	0.000104428
L371F	A23581	seq-lib_A	Escape	263	0.00370553	362	0.000367019
T376A	A23581	seq-lib_A	Escape	145	0.00204297	423	0.000427851
D405N	A23581	seq-lib_A	Escape	74	0.00104262	104	0.000104428
R408S	A23581	seq-lib_A	Escape	303	0.00426911	454	0.000459281
K444T	A23581	seq-lib_A	Escape	92	0.00129623	95	9.63171e-05
V445P	A23581	seq-lib_A	Escape	1	1.40895e-05	1	1.01386e-06
S446G	A23581	seq-lib_A	Escape	652	0.00918633	1058	0.00107267
L452Q	A23581	seq-lib_A	Escape	5	7.04473e-05	8	8.11092e-06
L452R	A23581	seq-lib_A	Escape	6	8.45368e-05	6	6.08319e-06
N460K	A23581	seq-lib_A	Escape	267	0.00376189	352	0.00035688
F486S	A23581	seq-lib_A	Escape	0	0	0	0
F486V	A23581	seq-lib_A	Escape	0	0	0	0
F490S	A23581	seq-lib_A	Escape	0	0	0	0
R493Q	A23581	seq-lib_A	Escape	0	0	0	0
S496G	A23581	seq-lib_A	Escape	0	0	0	0
D339H	A23581	seq-lib_B	Bind	0	0	0	0
R346K	A23581	seq-lib_B	Bind	0	0	0	0
R346T	A23581	seq-lib_B	Bind	0	0	0	0
L368I	A23581	seq-lib_B	Bind	0	0	0	0
L371F	A23581	seq-lib_B	Bind	0	0	0	0
T376A	A23581	seq-lib_B	Bind	0	0	0	0
D405N	A23581	seq-lib_B	Bind	68	0.000652247	70	8.47677e-05
R408S	A23581	seq-lib_B	Bind	571	0.00547696	846	0.00102448
K444T	A23581	seq-lib_B	Bind	749	0.00718431	1142	0.00138292
V445P	A23581	seq-lib_B	Bind	307	0.0029447	383	0.000463801
S446G	A23581	seq-lib_B	Bind	417	0.00399981	600	0.00072658
L452Q	A23581	seq-lib_B	Bind	79	0.000757757	213	0.000257936
L452R	A23581	seq-lib_B	Bind	4	3.83675e-05	7	8.47677e-06
N460K	A23581	seq-lib_B	Bind	595	0.00570716	916	0.00110925
F486S	A23581	seq-lib_B	Bind	42	0.000402858	42	5.08606e-05
F486V	A23581	seq-lib_B	Bind	932	0.00893962	979	0.00118554
F490S	A23581	seq-lib_B	Bind	508	0.00487267	603	0.000730213
R493Q	A23581	seq-lib_B	Bind	222	0.00212939	335	0.000405674
S496G	A23581	seq-lib_B	Bind	357	0.0034243	464	0.000561889
D339H	A23581	seq-lib_B	Escape	0	0	0	0
R346K	A23581	seq-lib_B	Escape	0	0	0	0
R346T	A23581	seq-lib_B	Escape	0	0	0	0
L368I	A23581	seq-lib_B	Escape	0	0	0	0
L371F	A23581	seq-lib_B	Escape	0	0	0	0
T376A	A23581	seq-lib_B	Escape	0	0	0	0
D405N	A23581	seq-lib_B	Escape	358	0.00200474	602	0.000895189
R408S	A23581	seq-lib_B	Escape	983	0.00550463	1506	0.00223946
K444T	A23581	seq-lib_B	Escape	1337	0.00748697	2203	0.00327591
V445P	A23581	seq-lib_B	Escape	188	0.00105277	225	0.00033458
S446G	A23581	seq-lib_B	Escape	782	0.00437906	1389	0.00206548
L452Q	A23581	seq-lib_B	Escape	0	0	0	0
L452R	A23581	seq-lib_B	Escape	2	1.11997e-05	2	2.97405e-06
N460K	A23581	seq-lib_B	Escape	207	0.00115916	251	0.000373243
F486S	A23581	seq-lib_B	Escape	8753	0.0490153	19751	0.0293702
F486V	A23581	seq-lib_B	Escape	19575	0.109617	38526	0.0572891
F490S	A23581	seq-lib_B	Escape	1067	0.00597501	1887	0.00280601
R493Q	A23581	seq-lib_B	Escape	228	0.00127676	415	0.000617115
S496G	A23581	seq-lib_B	Escape	455	0.00254792	779	0.00115839
D339H	ADG20	seq-lib_A	Bind	58	0.000921249	59	7.87555e-05
R346K	ADG20	seq-lib_A	Bind	68	0.00108009	69	9.21039e-05
R346T	ADG20	seq-lib_A	Bind	21	0.000333556	21	2.80316e-05
L368I	ADG20	seq-lib_A	Bind	264	0.00419327	284	0.000379094
L371F	ADG20	seq-lib_A	Bind	292	0.00463801	311	0.000415135
T376A	ADG20	seq-lib_A	Bind	45	0.000714762	47	6.27374e-05
D405N	ADG20	seq-lib_A	Bind	46	0.000730646	46	6.14026e-05
R408S	ADG20	seq-lib_A	Bind	91	0.00144541	91	0.00012147
K444T	ADG20	seq-lib_A	Bind	53	0.000841831	53	7.07465e-05
V445P	ADG20	seq-lib_A	Bind	86	0.00136599	99	0.000132149
S446G	ADG20	seq-lib_A	Bind	314	0.00498745	591	0.00078889
L452Q	ADG20	seq-lib_A	Bind	0	0	0	0
L452R	ADG20	seq-lib_A	Bind	345	0.00547984	834	0.00111192
N460K	ADG20	seq-lib_A	Bind	179	0.00284317	343	0.000456515
F486S	ADG20	seq-lib_A	Bind	0	0	0	0
F486V	ADG20	seq-lib_A	Bind	0	0	0	0
F490S	ADG20	seq-lib_A	Bind	0	0	0	0
R493Q	ADG20	seq-lib_A	Bind	0	0	0	0
S496G	ADG20	seq-lib_A	Bind	0	0	0	0
D339H	ADG20	seq-lib_A	Escape	40	0.000357599	46	5.84176e-05
R346K	ADG20	seq-lib_A	Escape	51	0.000455939	61	7.74668e-05
R346T	ADG20	seq-lib_A	Escape	199	0.00177906	277	0.000351776
L368I	ADG20	seq-lib_A	Escape	631	0.00564113	1275	0.00161664
L371F	ADG20	seq-lib_A	Escape	662	0.00591827	1104	0.00139948
T376A	ADG20	seq-lib_A	Escape	195	0.0017433	402	0.000510519
D405N	ADG20	seq-lib_A	Escape	1532	0.0136961	5198	0.00659865
R408S	ADG20	seq-lib_A	Escape	15832	0.141538	48303	0.061261
K444T	ADG20	seq-lib_A	Escape	290	0.0025926	546	0.000693391
V445P	ADG20	seq-lib_A	Escape	784	0.00700895	1716	0.00217923
S446G	ADG20	seq-lib_A	Escape	513	0.00458621	1096	0.00139059
L452Q	ADG20	seq-lib_A	Escape	244	0.00218136	581	0.00073784
L452R	ADG20	seq-lib_A	Escape	156	0.00139464	340	0.000431782
N460K	ADG20	seq-lib_A	Escape	406	0.00362963	750	0.000951191
F486S	ADG20	seq-lib_A	Escape	0	0	0	0
F486V	ADG20	seq-lib_A	Escape	0	0	0	0
F490S	ADG20	seq-lib_A	Escape	0	0	0	0
R493Q	ADG20	seq-lib_A	Escape	0	0	0	0
S496G	ADG20	seq-lib_A	Escape	0	0	0	0
D339H	ADG20	seq-lib_B	Bind	0	0	0	0
R346K	ADG20	seq-lib_B	Bind	0	0	0	0
R346T	ADG20	seq-lib_B	Bind	0	0	0	0
L368I	ADG20	seq-lib_B	Bind	0	0	0	0
L371F	ADG20	seq-lib_B	Bind	0	0	0	0
T376A	ADG20	seq-lib_B	Bind	0	0	0	0
D405N	ADG20	seq-lib_B	Bind	58	0.000725517	58	6.69775e-05
R408S	ADG20	seq-lib_B	Bind	19	0.000237669	19	2.19409e-05
K444T	ADG20	seq-lib_B	Bind	483	0.0060418	923	0.00106587
V445P	ADG20	seq-lib_B	Bind	191	0.0023892	222	0.000256362
S446G	ADG20	seq-lib_B	Bind	210	0.00262687	395	0.00045614
L452Q	ADG20	seq-lib_B	Bind	129	0.00161365	423	0.000488474
L452R	ADG20	seq-lib_B	Bind	428	0.00535381	736	0.000849922
N460K	ADG20	seq-lib_B	Bind	179	0.0022391	258	0.000297935
F486S	ADG20	seq-lib_B	Bind	96	0.00120086	103	0.000118943
F486V	ADG20	seq-lib_B	Bind	1507	0.0188509	2146	0.00247817
F490S	ADG20	seq-lib_B	Bind	440	0.00550392	535	0.00061781
R493Q	ADG20	seq-lib_B	Bind	14	0.000175125	14	1.6167e-05
S496G	ADG20	seq-lib_B	Bind	652	0.00815581	923	0.00106587
D339H	ADG20	seq-lib_B	Escape	0	0	0	0
R346K	ADG20	seq-lib_B	Escape	0	0	0	0
R346T	ADG20	seq-lib_B	Escape	0	0	0	0
L368I	ADG20	seq-lib_B	Escape	0	0	0	0
L371F	ADG20	seq-lib_B	Escape	0	0	0	0
T376A	ADG20	seq-lib_B	Escape	0	0	0	0
D405N	ADG20	seq-lib_B	Escape	708	0.00342467	1482	0.00178364
R408S	ADG20	seq-lib_B	Escape	22308	0.107906	60074	0.0723011
K444T	ADG20	seq-lib_B	Escape	243	0.00117542	320	0.000385131
V445P	ADG20	seq-lib_B	Escape	267	0.00129151	440	0.000529555
S446G	ADG20	seq-lib_B	Escape	171	0.000827146	241	0.000290052
L452Q	ADG20	seq-lib_B	Escape	0	0	0	0
L452R	ADG20	seq-lib_B	Escape	551	0.00266525	933	0.0011229
N460K	ADG20	seq-lib_B	Escape	91	0.000440177	103	0.000123964
F486S	ADG20	seq-lib_B	Escape	141	0.000682033	161	0.000193769
F486V	ADG20	seq-lib_B	Escape	1785	0.00863424	2433	0.0029282
F490S	ADG20	seq-lib_B	Escape	808	0.00390839	1350	0.00162477
R493Q	ADG20	seq-lib_B	Escape	582	0.0028152	1174	0.00141295
S496G	ADG20	seq-lib_B	Escape	3150	0.0152369	7526	0.0090578
D339H	S2H97	seq-lib_A	Bind	17	0.000369036	17	3.46227e-05
R346K	S2H97	seq-lib_A	Bind	165	0.00358182	302	0.000615061
R346T	S2H97	seq-lib_A	Bind	230	0.00499284	306	0.000623208
L368I	S2H97	seq-lib_A	Bind	182	0.00395085	241	0.000490827
L371F	S2H97	seq-lib_A	Bind	238	0.0051665	262	0.000533596
T376A	S2H97	seq-lib_A	Bind	70	0.00151956	142	0.000289201
D405N	S2H97	seq-lib_A	Bind	86	0.00186689	90	0.000183296
R408S	S2H97	seq-lib_A	Bind	228	0.00494942	266	0.000541743
K444T	S2H97	seq-lib_A	Bind	76	0.00164981	78	0.000158857
V445P	S2H97	seq-lib_A	Bind	80	0.00173664	156	0.000317714
S446G	S2H97	seq-lib_A	Bind	26	0.000564408	61	0.000124234
L452Q	S2H97	seq-lib_A	Bind	46	0.000998567	97	0.000197553
L452R	S2H97	seq-lib_A	Bind	90	0.00195372	246	0.000498974
N460K	S2H97	seq-lib_A	Bind	64	0.00138931	64	0.000130344
F486S	S2H97	seq-lib_A	Bind	0	0	0	0
F486V	S2H97	seq-lib_A	Bind	0	0	0	0
F490S	S2H97	seq-lib_A	Bind	0	0	0	0
R493Q	S2H97	seq-lib_A	Bind	0	0	0	0
S496G	S2H97	seq-lib_A	Bind	0	0	0	0
D339H	S2H97	seq-lib_A	Escape	42	0.000363133	50	7.57038e-05
R346K	S2H97	seq-lib_A	Escape	42	0.000363133	50	7.57038e-05
R346T	S2H97	seq-lib_A	Escape	115	0.000994294	175	0.000264963
L368I	S2H97	seq-lib_A	Escape	149	0.00128826	254	0.000384575
L371F	S2H97	seq-lib_A	Escape	161	0.00139201	189	0.00028616
T376A	S2H97	seq-lib_A	Escape	78	0.00067439	90	0.000136267
D405N	S2H97	seq-lib_A	Escape	166	0.00143524	305	0.000460279
R408S	S2H97	seq-lib_A	Escape	2650	0.022912	8519	0.0128681
K444T	S2H97	seq-lib_A	Escape	359	0.00310393	604	0.000914502
V445P	S2H97	seq-lib_A	Escape	280	0.00242089	469	0.000710101
S446G	S2H97	seq-lib_A	Escape	420	0.00363133	743	0.00112496
L452Q	S2H97	seq-lib_A	Escape	7	6.05222e-05	7	1.05985e-05
L452R	S2H97	seq-lib_A	Escape	12	0.000103752	12	1.81689e-05
N460K	S2H97	seq-lib_A	Escape	494	0.00427114	850	0.00128545
F486S	S2H97	seq-lib_A	Escape	0	0	0	0
F486V	S2H97	seq-lib_A	Escape	0	0	0	0
F490S	S2H97	seq-lib_A	Escape	0	0	0	0
R493Q	S2H97	seq-lib_A	Escape	0	0	0	0
S496G	S2H97	seq-lib_A	Escape	0	0	0	0
D339H	S2H97	seq-lib_B	Bind	0	0	0	0
R346K	S2H97	seq-lib_B	Bind	0	0	0	0
R346T	S2H97	seq-lib_B	Bind	0	0	0	0
L368I	S2H97	seq-lib_B	Bind	0	0	0	0
L371F	S2H97	seq-lib_B	Bind	0	0	0	0
T376A	S2H97	seq-lib_B	Bind	0	0	0	0
D405N	S2H97	seq-lib_B	Bind	50	0.000656211	52	6.7006e-05
R408S	S2H97	seq-lib_B	Bind	436	0.00572216	541	0.00069712
K444T	S2H97	seq-lib_B	Bind	167	0.00219174	233	0.000300238
V445P	S2H97	seq-lib_B	Bind	167	0.00219174	206	0.000265447
S446G	S2H97	seq-lib_B	Bind	296	0.00388477	358	0.00046131
L452Q	S2H97	seq-lib_B	Bind	0	0	0	0
L452R	S2H97	seq-lib_B	Bind	84	0.00110243	92	0.000118549
N460K	S2H97	seq-lib_B	Bind	41	0.000538093	43	5.54088e-05
F486S	S2H97	seq-lib_B	Bind	89	0.00116806	94	0.000121126
F486V	S2H97	seq-lib_B	Bind	1024	0.0134392	1252	0.0016133
F490S	S2H97	seq-lib_B	Bind	474	0.00622088	668	0.000860769
R493Q	S2H97	seq-lib_B	Bind	284	0.00372728	993	0.00127956
S496G	S2H97	seq-lib_B	Bind	543	0.00712645	809	0.00104246
D339H	S2H97	seq-lib_B	Escape	0	0	0	0
R346K	S2H97	seq-lib_B	Escape	0	0	0	0
R346T	S2H97	seq-lib_B	Escape	0	0	0	0
L368I	S2H97	seq-lib_B	Escape	0	0	0	0
L371F	S2H97	seq-lib_B	Escape	0	0	0	0
T376A	S2H97	seq-lib_B	Escape	0	0	0	0
D405N	S2H97	seq-lib_B	Escape	65	0.000362101	66	0.000166015
R408S	S2H97	seq-lib_B	Escape	840	0.00467946	1006	0.00253047
K444T	S2H97	seq-lib_B	Escape	1026	0.00571562	1192	0.00299833
V445P	S2H97	seq-lib_B	Escape	739	0.00411681	946	0.00237955
S446G	S2H97	seq-lib_B	Escape	663	0.00369343	841	0.00211544
L452Q	S2H97	seq-lib_B	Escape	11	6.12786e-05	12	3.01846e-05
L452R	S2H97	seq-lib_B	Escape	356	0.0019832	426	0.00107155
N460K	S2H97	seq-lib_B	Escape	468	0.00260713	575	0.00144634
F486S	S2H97	seq-lib_B	Escape	82	0.000456804	83	0.000208777
F486V	S2H97	seq-lib_B	Escape	3158	0.0175925	3646	0.00917108
F490S	S2H97	seq-lib_B	Escape	924	0.0051474	999	0.00251287
R493Q	S2H97	seq-lib_B	Escape	3	1.67123e-05	3	7.54614e-06
S496G	S2H97	seq-lib_B	Escape	661	0.00368229	898	0.00225881
D339H	2_7	seq-lib_A	Bind	18	0.000231908	18	6.32098e-05
R346K	2_7	seq-lib_A	Bind	64	0.000824562	68	0.000238793
R346T	2_7	seq-lib_A	Bind	240	0.00309211	319	0.00112022
L368I	2_7	seq-lib_A	Bind	292	0.00376206	559	0.00196302
L371F	2_7	seq-lib_A	Bind	360	0.00463816	522	0.00183308
T376A	2_7	seq-lib_A	Bind	333	0.0042903	648	0.00227555
D405N	2_7	seq-lib_A	Bind	169	0.00217736	251	0.000881425
R408S	2_7	seq-lib_A	Bind	691	0.00890269	1153	0.00404192
K444T	2_7	seq-lib_A	Bind	11	0.000141722	11	3.86282e-05
V445P	2_7	seq-lib_A	Bind	0	0	0	0
S446G	2_7	seq-lib_A	Bind	1747	0.022508	2633	0.00924268
L452Q	2_7	seq-lib_A	Bind	201	0.00258964	342	0.00119747
L452R	2_7	seq-lib_A	Bind	400	0.00515351	646	0.00226853
N460K	2_7	seq-lib_A	Bind	1351	0.017406	1839	0.0064474
F486S	2_7	seq-lib_A	Bind	0	0	0	0
F486V	2_7	seq-lib_A	Bind	0	0	0	0
F490S	2_7	seq-lib_A	Bind	0	0	0	0
R493Q	2_7	seq-lib_A	Bind	0	0	0	0
S496G	2_7	seq-lib_A	Bind	0	0	0	0
D339H	2_7	seq-lib_A	Escape	10	0.000303113	26	5.60808e-05
R346K	2_7	seq-lib_A	Escape	58	0.00175806	69	0.00014883
R346T	2_7	seq-lib_A	Escape	237	0.00718378	579	0.00124888
L368I	2_7	seq-lib_A	Escape	51	0.00154588	57	0.000122946
L371F	2_7	seq-lib_A	Escape	78	0.00236428	82	0.00017687
T376A	2_7	seq-lib_A	Escape	53	0.0016065	66	0.000142359
D405N	2_7	seq-lib_A	Escape	47	0.00142463	49	0.000105691
R408S	2_7	seq-lib_A	Escape	127	0.00384953	244	0.000526296
K444T	2_7	seq-lib_A	Escape	123	0.00372829	149	0.000321386
V445P	2_7	seq-lib_A	Escape	1	3.03113e-05	1	2.15695e-06
S446G	2_7	seq-lib_A	Escape	74	0.00224304	81	0.000174713
L452Q	2_7	seq-lib_A	Escape	8	0.00024249	8	1.72556e-05
L452R	2_7	seq-lib_A	Escape	55	0.00166712	131	0.000282561
N460K	2_7	seq-lib_A	Escape	230	0.0069716	402	0.000867095
F486S	2_7	seq-lib_A	Escape	0	0	0	0
F486V	2_7	seq-lib_A	Escape	0	0	0	0
F490S	2_7	seq-lib_A	Escape	0	0	0	0
R493Q	2_7	seq-lib_A	Escape	0	0	0	0
S496G	2_7	seq-lib_A	Escape	0	0	0	0
D339H	2_7	seq-lib_B	Bind	0	0	0	0
R346K	2_7	seq-lib_B	Bind	0	0	0	0
R346T	2_7	seq-lib_B	Bind	0	0	0	0
L368I	2_7	seq-lib_B	Bind	0	0	0	0
L371F	2_7	seq-lib_B	Bind	0	0	0	0
T376A	2_7	seq-lib_B	Bind	0	0	0	0
D405N	2_7	seq-lib_B	Bind	146	0.000978388	181	0.000220876
R408S	2_7	seq-lib_B	Bind	113	0.000757246	123	0.000150098
K444T	2_7	seq-lib_B	Bind	200	0.00134026	204	0.000248943
V445P	2_7	seq-lib_B	Bind	1	6.70129e-06	1	1.22031e-06
S446G	2_7	seq-lib_B	Bind	6848	0.0458904	16972	0.0207111
L452Q	2_7	seq-lib_B	Bind	20	0.000134026	30	3.66093e-05
L452R	2_7	seq-lib_B	Bind	1755	0.0117608	4719	0.00575864
N460K	2_7	seq-lib_B	Bind	1968	0.0131881	4181	0.00510212
F486S	2_7	seq-lib_B	Bind	365	0.00244597	420	0.00051253
F486V	2_7	seq-lib_B	Bind	3310	0.0221813	4488	0.00547675
F490S	2_7	seq-lib_B	Bind	2804	0.0187904	3842	0.00468843
R493Q	2_7	seq-lib_B	Bind	519	0.00347797	715	0.000872522
S496G	2_7	seq-lib_B	Bind	148	0.000991791	155	0.000189148
D339H	2_7	seq-lib_B	Escape	0	0	0	0
R346K	2_7	seq-lib_B	Escape	0	0	0	0
R346T	2_7	seq-lib_B	Escape	0	0	0	0
L368I	2_7	seq-lib_B	Escape	0	0	0	0
L371F	2_7	seq-lib_B	Escape	0	0	0	0
T376A	2_7	seq-lib_B	Escape	0	0	0	0
D405N	2_7	seq-lib_B	Escape	74	0.000899609	82	0.000108857
R408S	2_7	seq-lib_B	Escape	73	0.000887452	75	9.9564e-05
K444T	2_7	seq-lib_B	Escape	244	0.00296628	267	0.000354448
V445P	2_7	seq-lib_B	Escape	4	4.86275e-05	5	6.6376e-06
S446G	2_7	seq-lib_B	Escape	290	0.00352549	569	0.000755359
L452Q	2_7	seq-lib_B	Escape	0	0	0	0
L452R	2_7	seq-lib_B	Escape	378	0.0045953	817	0.00108458
N460K	2_7	seq-lib_B	Escape	841	0.0102239	1535	0.00203774
F486S	2_7	seq-lib_B	Escape	210	0.00255294	225	0.000298692
F486V	2_7	seq-lib_B	Escape	2348	0.0285443	3038	0.00403301
F490S	2_7	seq-lib_B	Escape	2126	0.0258455	2801	0.00371839
R493Q	2_7	seq-lib_B	Escape	9	0.000109412	9	1.19477e-05
S496G	2_7	seq-lib_B	Escape	382	0.00464393	624	0.000828373
D339H	BRII198	seq-lib_A	Bind	26	0.000534781	28	3.61002e-05
R346K	BRII198	seq-lib_A	Bind	22	0.000452507	22	2.83644e-05
R346T	BRII198	seq-lib_A	Bind	10	0.000205685	10	1.28929e-05
L368I	BRII198	seq-lib_A	Bind	22	0.000452507	23	2.96537e-05
L371F	BRII198	seq-lib_A	Bind	181	0.0037229	220	0.000283644
T376A	BRII198	seq-lib_A	Bind	97	0.00199515	112	0.000144401
D405N	BRII198	seq-lib_A	Bind	69	0.00141923	74	9.54077e-05
R408S	BRII198	seq-lib_A	Bind	93	0.00191287	134	0.000172765
K444T	BRII198	seq-lib_A	Bind	84	0.00172776	196	0.000252701
V445P	BRII198	seq-lib_A	Bind	65	0.00133695	253	0.000326191
S446G	BRII198	seq-lib_A	Bind	545	0.0112098	1378	0.0017702
L452Q	BRII198	seq-lib_A	Bind	1	2.05685e-05	1	1.28929e-06
L452R	BRII198	seq-lib_A	Bind	15	0.000308528	15	1.93394e-05
N460K	BRII198	seq-lib_A	Bind	274	0.00563577	316	0.000407417
F486S	BRII198	seq-lib_A	Bind	0	0	0	0
F486V	BRII198	seq-lib_A	Bind	0	0	0	0
F490S	BRII198	seq-lib_A	Bind	0	0	0	0
R493Q	BRII198	seq-lib_A	Bind	0	0	0	0
S496G	BRII198	seq-lib_A	Bind	0	0	0	0
D339H	BRII198	seq-lib_A	Escape	25	0.000282043	26	8.49249e-05
R346K	BRII198	seq-lib_A	Escape	3698	0.0417198	7590	0.0247719
R346T	BRII198	seq-lib_A	Escape	7442	0.0839585	16296	0.0531662
L368I	BRII198	seq-lib_A	Escape	81	0.000913819	113	0.000369096
L371F	BRII198	seq-lib_A	Escape	128	0.00144406	146	0.000476886
T376A	BRII198	seq-lib_A	Escape	65	0.000733312	74	0.000241709
D405N	BRII198	seq-lib_A	Escape	61	0.000688185	65	0.000212312
R408S	BRII198	seq-lib_A	Escape	209	0.00235788	261	0.000852515
K444T	BRII198	seq-lib_A	Escape	463	0.00522343	689	0.00225051
V445P	BRII198	seq-lib_A	Escape	1026	0.011575	1666	0.00543846
S446G	BRII198	seq-lib_A	Escape	356	0.00401629	567	0.00185202
L452Q	BRII198	seq-lib_A	Escape	11	0.000124099	13	4.24624e-05
L452R	BRII198	seq-lib_A	Escape	3558	0.0401403	5845	0.0190754
N460K	BRII198	seq-lib_A	Escape	237	0.00267377	271	0.000885178
F486S	BRII198	seq-lib_A	Escape	0	0	0	0
F486V	BRII198	seq-lib_A	Escape	0	0	0	0
F490S	BRII198	seq-lib_A	Escape	0	0	0	0
R493Q	BRII198	seq-lib_A	Escape	0	0	0	0
S496G	BRII198	seq-lib_A	Escape	0	0	0	0
D339H	BRII198	seq-lib_B	Bind	0	0	0	0
R346K	BRII198	seq-lib_B	Bind	0	0	0	0
R346T	BRII198	seq-lib_B	Bind	0	0	0	0
L368I	BRII198	seq-lib_B	Bind	0	0	0	0
L371F	BRII198	seq-lib_B	Bind	0	0	0	0
T376A	BRII198	seq-lib_B	Bind	0	0	0	0
D405N	BRII198	seq-lib_B	Bind	73	0.000787929	77	9.74241e-05
R408S	BRII198	seq-lib_B	Bind	887	0.00957387	1364	0.0017258
K444T	BRII198	seq-lib_B	Bind	149	0.00160824	153	0.000193583
V445P	BRII198	seq-lib_B	Bind	4	4.31742e-05	4	5.06099e-06
S446G	BRII198	seq-lib_B	Bind	4	4.31742e-05	6	7.59149e-06
L452Q	BRII198	seq-lib_B	Bind	0	0	0	0
L452R	BRII198	seq-lib_B	Bind	3	3.23806e-05	3	3.79574e-06
N460K	BRII198	seq-lib_B	Bind	83	0.000895864	85	0.000107546
F486S	BRII198	seq-lib_B	Bind	311	0.00335679	350	0.000442837
F486V	BRII198	seq-lib_B	Bind	3786	0.0408643	5526	0.00699176
F490S	BRII198	seq-lib_B	Bind	2828	0.0305241	3574	0.004522
R493Q	BRII198	seq-lib_B	Bind	24	0.000259045	25	3.16312e-05
S496G	BRII198	seq-lib_B	Bind	191	0.00206157	204	0.000258111
D339H	BRII198	seq-lib_B	Escape	0	0	0	0
R346K	BRII198	seq-lib_B	Escape	0	0	0	0
R346T	BRII198	seq-lib_B	Escape	0	0	0	0
L368I	BRII198	seq-lib_B	Escape	0	0	0	0
L371F	BRII198	seq-lib_B	Escape	0	0	0	0
T376A	BRII198	seq-lib_B	Escape	0	0	0	0
D405N	BRII198	seq-lib_B	Escape	64	0.000571362	69	0.000155405
R408S	BRII198	seq-lib_B	Escape	218	0.0019462	318	0.000716216
K444T	BRII198	seq-lib_B	Escape	311	0.00277646	356	0.000801802
V445P	BRII198	seq-lib_B	Escape	263	0.00234794	541	0.00121847
S446G	BRII198	seq-lib_B	Escape	17	0.000151768	20	4.5045e-05
L452Q	BRII198	seq-lib_B	Escape	30	0.000267826	38	8.55856e-05
L452R	BRII198	seq-lib_B	Escape	5732	0.0511726	13791	0.0310608
N460K	BRII198	seq-lib_B	Escape	71	0.000633855	71	0.00015991
F486S	BRII198	seq-lib_B	Escape	498	0.00444591	1083	0.00243919
F486V	BRII198	seq-lib_B	Escape	2530	0.0225867	3362	0.00757207
F490S	BRII198	seq-lib_B	Escape	6243	0.0557346	9466	0.0213198
R493Q	BRII198	seq-lib_B	Escape	220	0.00196406	264	0.000594595
S496G	BRII198	seq-lib_B	Escape	1384	0.0123557	2625	0.00591216
D339H	Cov22196	seq-lib_A	Bind	60	0.000866601	72	0.000326471
R346K	Cov22196	seq-lib_A	Bind	153	0.00220983	255	0.000704839
R346T	Cov22196	seq-lib_A	Bind	198	0.00285978	223	0.000628497
L368I	Cov22196	seq-lib_A	Bind	78	0.00112658	103	0.000429584
L371F	Cov22196	seq-lib_A	Bind	235	0.00339419	244	0.000839008
T376A	Cov22196	seq-lib_A	Bind	114	0.00164654	126	0.00038456
D405N	Cov22196	seq-lib_A	Bind	119	0.00171876	132	0.000573414
R408S	Cov22196	seq-lib_A	Bind	461	0.00665839	667	0.00215818
K444T	Cov22196	seq-lib_A	Bind	134	0.00193541	148	0.000658075
V445P	Cov22196	seq-lib_A	Bind	44	0.000635508	60	0.000262974
S446G	Cov22196	seq-lib_A	Bind	307	0.00443411	712	0.00162038
L452Q	Cov22196	seq-lib_A	Bind	142	0.00205096	319	0.001455
L452R	Cov22196	seq-lib_A	Bind	279	0.0040297	484	0.00162591
N460K	Cov22196	seq-lib_A	Bind	764	0.0110347	949	0.00349756
F486S	Cov22196	seq-lib_A	Bind	0	0	0	0
F486V	Cov22196	seq-lib_A	Bind	0	0	0	0
F490S	Cov22196	seq-lib_A	Bind	0	0	0	0
R493Q	Cov22196	seq-lib_A	Bind	0	0	0	0
S496G	Cov22196	seq-lib_A	Bind	0	0	0	0
D339H	Cov22196	seq-lib_A	Escape	58	0.000732638	60	0.000184505
R346K	Cov22196	seq-lib_A	Escape	238	0.00300634	276	0.00115134
R346T	Cov22196	seq-lib_A	Escape	90	0.00113685	98	0.000376362
L368I	Cov22196	seq-lib_A	Escape	48	0.000606321	51	0.000159914
L371F	Cov22196	seq-lib_A	Escape	249	0.00314529	278	0.000650645
T376A	Cov22196	seq-lib_A	Escape	119	0.00150317	137	0.000296769
D405N	Cov22196	seq-lib_A	Escape	148	0.00186949	158	0.000492683
R408S	Cov22196	seq-lib_A	Escape	954	0.0120506	1391	0.00592218
K444T	Cov22196	seq-lib_A	Escape	112	0.00141475	227	0.000393323
V445P	Cov22196	seq-lib_A	Escape	72	0.000909481	260	0.000357944
S446G	Cov22196	seq-lib_A	Escape	537	0.00678322	1348	0.0017393
L452Q	Cov22196	seq-lib_A	Escape	2	2.52634e-05	2	9.07239e-06
L452R	Cov22196	seq-lib_A	Escape	26	0.000328424	27	6.07861e-05
N460K	Cov22196	seq-lib_A	Escape	566	0.00714953	606	0.00193721
F486S	Cov22196	seq-lib_A	Escape	0	0	0	0
F486V	Cov22196	seq-lib_A	Escape	0	0	0	0
F490S	Cov22196	seq-lib_A	Escape	0	0	0	0
R493Q	Cov22196	seq-lib_A	Escape	0	0	0	0
S496G	Cov22196	seq-lib_A	Escape	0	0	0	0
D339H	Cov22196	seq-lib_B	Bind	0	0	0	0
R346K	Cov22196	seq-lib_B	Bind	0	0	0	0
R346T	Cov22196	seq-lib_B	Bind	0	0	0	0
L368I	Cov22196	seq-lib_B	Bind	0	0	0	0
L371F	Cov22196	seq-lib_B	Bind	0	0	0	0
T376A	Cov22196	seq-lib_B	Bind	0	0	0	0
D405N	Cov22196	seq-lib_B	Bind	104	0.00083898	144	0.000401828
R408S	Cov22196	seq-lib_B	Bind	431	0.00347693	492	0.00111332
K444T	Cov22196	seq-lib_B	Bind	223	0.00179897	234	0.000538921
V445P	Cov22196	seq-lib_B	Bind	274	0.00221039	643	0.00207226
S446G	Cov22196	seq-lib_B	Bind	632	0.00509842	1067	0.00209407
L452Q	Cov22196	seq-lib_B	Bind	465	0.00375121	875	0.0021122
L452R	Cov22196	seq-lib_B	Bind	770	0.00621168	2293	0.00386003
N460K	Cov22196	seq-lib_B	Bind	617	0.00497741	1107	0.00292242
F486S	Cov22196	seq-lib_B	Bind	185	0.00149242	190	0.000401741
F486V	Cov22196	seq-lib_B	Bind	2498	0.0201517	2806	0.00550299
F490S	Cov22196	seq-lib_B	Bind	2818	0.0227331	3513	0.00730868
R493Q	Cov22196	seq-lib_B	Bind	152	0.0012262	256	0.000674527
S496G	Cov22196	seq-lib_B	Bind	256	0.00206518	283	0.000710003
D339H	Cov22196	seq-lib_B	Escape	0	0	0	0
R346K	Cov22196	seq-lib_B	Escape	0	0	0	0
R346T	Cov22196	seq-lib_B	Escape	0	0	0	0
L368I	Cov22196	seq-lib_B	Escape	0	0	0	0
L371F	Cov22196	seq-lib_B	Escape	0	0	0	0
T376A	Cov22196	seq-lib_B	Escape	0	0	0	0
D405N	Cov22196	seq-lib_B	Escape	177	0.000996375	201	0.000489842
R408S	Cov22196	seq-lib_B	Escape	3030	0.0170566	5290	0.0141105
K444T	Cov22196	seq-lib_B	Escape	345	0.00194209	491	0.0012206
V445P	Cov22196	seq-lib_B	Escape	222	0.00124969	314	0.000942163
S446G	Cov22196	seq-lib_B	Escape	691	0.0038898	1619	0.00488882
L452Q	Cov22196	seq-lib_B	Escape	0	0	0	0
L452R	Cov22196	seq-lib_B	Escape	23	0.000129472	39	0.000110863
N460K	Cov22196	seq-lib_B	Escape	159	0.000895049	163	0.000364425
F486S	Cov22196	seq-lib_B	Escape	5315	0.0299194	9980	0.0296009
F486V	Cov22196	seq-lib_B	Escape	15350	0.0864088	26060	0.0704932
F490S	Cov22196	seq-lib_B	Escape	3936	0.0221567	5120	0.00894407
R493Q	Cov22196	seq-lib_B	Escape	202	0.00113711	394	0.0011506
S496G	Cov22196	seq-lib_B	Escape	345	0.00194209	384	0.000800477
D339H	S2X259	seq-lib_A	Bind	47	0.000738216	55	0.000163731
R346K	S2X259	seq-lib_A	Bind	265	0.00416228	315	0.000799298
R346T	S2X259	seq-lib_A	Bind	311	0.00488479	731	0.00178076
L368I	S2X259	seq-lib_A	Bind	82	0.00128795	154	0.000469387
L371F	S2X259	seq-lib_A	Bind	220	0.00345548	309	0.000924453
T376A	S2X259	seq-lib_A	Bind	71	0.00111518	102	0.00028254
D405N	S2X259	seq-lib_A	Bind	117	0.00183769	132	0.00037526
R408S	S2X259	seq-lib_A	Bind	115	0.00180627	117	0.000324879
K444T	S2X259	seq-lib_A	Bind	137	0.00215182	169	0.000413119
V445P	S2X259	seq-lib_A	Bind	179	0.0028115	278	0.000839187
S446G	S2X259	seq-lib_A	Bind	243	0.00381673	348	0.000871748
L452Q	S2X259	seq-lib_A	Bind	9	0.000141361	10	2.33106e-05
L452R	S2X259	seq-lib_A	Bind	145	0.00227747	311	0.000758071
N460K	S2X259	seq-lib_A	Bind	1225	0.0192407	1676	0.0043711
F486S	S2X259	seq-lib_A	Bind	0	0	0	0
F486V	S2X259	seq-lib_A	Bind	0	0	0	0
F490S	S2X259	seq-lib_A	Bind	0	0	0	0
R493Q	S2X259	seq-lib_A	Bind	0	0	0	0
S496G	S2X259	seq-lib_A	Bind	0	0	0	0
D339H	S2X259	seq-lib_A	Escape	51	0.000412585	52	0.000163612
R346K	S2X259	seq-lib_A	Escape	182	0.00147236	191	0.000543316
R346T	S2X259	seq-lib_A	Escape	167	0.00135101	191	0.000475516
L368I	S2X259	seq-lib_A	Escape	293	0.00237034	605	0.00215866
L371F	S2X259	seq-lib_A	Escape	318	0.00257259	356	0.00104188
T376A	S2X259	seq-lib_A	Escape	366	0.0029609	484	0.00161731
D405N	S2X259	seq-lib_A	Escape	258	0.00208719	377	0.0013206
R408S	S2X259	seq-lib_A	Escape	1277	0.0103308	2563	0.00864654
K444T	S2X259	seq-lib_A	Escape	178	0.00144	254	0.000874924
V445P	S2X259	seq-lib_A	Escape	78	0.000631012	125	0.000430927
S446G	S2X259	seq-lib_A	Escape	407	0.00329259	839	0.00203113
L452Q	S2X259	seq-lib_A	Escape	29	0.000234607	74	0.000155366
L452R	S2X259	seq-lib_A	Escape	344	0.00278292	552	0.00153993
N460K	S2X259	seq-lib_A	Escape	1251	0.0101205	1431	0.00454583
F486S	S2X259	seq-lib_A	Escape	0	0	0	0
F486V	S2X259	seq-lib_A	Escape	0	0	0	0
F490S	S2X259	seq-lib_A	Escape	0	0	0	0
R493Q	S2X259	seq-lib_A	Escape	0	0	0	0
S496G	S2X259	seq-lib_A	Escape	0	0	0	0
D339H	S2X259	seq-lib_B	Bind	0	0	0	0
R346K	S2X259	seq-lib_B	Bind	0	0	0	0
R346T	S2X259	seq-lib_B	Bind	0	0	0	0
L368I	S2X259	seq-lib_B	Bind	0	0	0	0
L371F	S2X259	seq-lib_B	Bind	0	0	0	0
T376A	S2X259	seq-lib_B	Bind	0	0	0	0
D405N	S2X259	seq-lib_B	Bind	87	0.00102531	90	0.000361856
R408S	S2X259	seq-lib_B	Bind	122	0.0014378	122	0.000580846
K444T	S2X259	seq-lib_B	Bind	232	0.00273417	241	0.000623802
V445P	S2X259	seq-lib_B	Bind	101	0.00119031	220	0.0013326
S446G	S2X259	seq-lib_B	Bind	33	0.000388912	34	0.00022763
L452Q	S2X259	seq-lib_B	Bind	72	0.000848536	103	0.00071682
L452R	S2X259	seq-lib_B	Bind	185	0.00218027	380	0.00223911
N460K	S2X259	seq-lib_B	Bind	300	0.00353557	677	0.00131736
F486S	S2X259	seq-lib_B	Bind	234	0.00275774	251	0.000720838
F486V	S2X259	seq-lib_B	Bind	2420	0.0285202	2958	0.00774919
F490S	S2X259	seq-lib_B	Bind	2316	0.0272946	2861	0.00749977
R493Q	S2X259	seq-lib_B	Bind	80	0.000942818	173	0.00114842
S496G	S2X259	seq-lib_B	Bind	887	0.0104535	1309	0.00517267
D339H	S2X259	seq-lib_B	Escape	0	0	0	0
R346K	S2X259	seq-lib_B	Escape	0	0	0	0
R346T	S2X259	seq-lib_B	Escape	0	0	0	0
L368I	S2X259	seq-lib_B	Escape	0	0	0	0
L371F	S2X259	seq-lib_B	Escape	0	0	0	0
T376A	S2X259	seq-lib_B	Escape	0	0	0	0
D405N	S2X259	seq-lib_B	Escape	142	0.000854819	158	0.00043793
R408S	S2X259	seq-lib_B	Escape	1429	0.00860237	2284	0.00662594
K444T	S2X259	seq-lib_B	Escape	365	0.00219725	456	0.00123741
V445P	S2X259	seq-lib_B	Escape	219	0.00131835	401	0.00127653
S446G	S2X259	seq-lib_B	Escape	681	0.00409952	1207	0.00255134
L452Q	S2X259	seq-lib_B	Escape	257	0.0015471	394	0.000941697
L452R	S2X259	seq-lib_B	Escape	881	0.00530349	1865	0.00347536
N460K	S2X259	seq-lib_B	Escape	371	0.00223337	496	0.000940501
F486S	S2X259	seq-lib_B	Escape	302	0.001818	310	0.000732028
F486V	S2X259	seq-lib_B	Escape	3068	0.0184689	3771	0.00803801
F490S	S2X259	seq-lib_B	Escape	2967	0.0178609	3585	0.00739709
R493Q	S2X259	seq-lib_B	Escape	79	0.000475568	96	0.000158002
S496G	S2X259	seq-lib_B	Escape	1127	0.00678437	2019	0.00626794
D339H	ZCB11	seq-lib_A	Bind	9	0.000278095	9	1.94126e-05
R346K	ZCB11	seq-lib_A	Bind	60	0.00185397	71	0.000153144
R346T	ZCB11	seq-lib_A	Bind	252	0.00778667	598	0.00128986
L368I	ZCB11	seq-lib_A	Bind	52	0.00160677	58	0.000125103
L371F	ZCB11	seq-lib_A	Bind	76	0.00234836	78	0.000168242
T376A	ZCB11	seq-lib_A	Bind	59	0.00182307	71	0.000153144
D405N	ZCB11	seq-lib_A	Bind	46	0.00142138	47	0.000101377
R408S	ZCB11	seq-lib_A	Bind	125	0.00386244	241	0.000519826
K444T	ZCB11	seq-lib_A	Bind	105	0.00324445	116	0.000250207
V445P	ZCB11	seq-lib_A	Bind	1	3.08995e-05	1	2.15695e-06
S446G	ZCB11	seq-lib_A	Bind	101	0.00312085	121	0.000260991
L452Q	ZCB11	seq-lib_A	Bind	9	0.000278095	9	1.94126e-05
L452R	ZCB11	seq-lib_A	Bind	57	0.00176127	133	0.000286875
N460K	ZCB11	seq-lib_A	Bind	248	0.00766307	435	0.000938274
F486S	ZCB11	seq-lib_A	Bind	0	0	0	0
F486V	ZCB11	seq-lib_A	Bind	0	0	0	0
F490S	ZCB11	seq-lib_A	Bind	0	0	0	0
R493Q	ZCB11	seq-lib_A	Bind	0	0	0	0
S496G	ZCB11	seq-lib_A	Bind	0	0	0	0
D339H	ZCB11	seq-lib_A	Escape	25	0.000494922	33	4.82472e-05
R346K	ZCB11	seq-lib_A	Escape	44	0.000871063	62	9.06462e-05
R346T	ZCB11	seq-lib_A	Escape	42	0.000831469	58	8.4798e-05
L368I	ZCB11	seq-lib_A	Escape	40	0.000791875	58	8.4798e-05
L371F	ZCB11	seq-lib_A	Escape	173	0.00342486	263	0.000384515
T376A	ZCB11	seq-lib_A	Escape	55	0.00108883	94	0.000137431
D405N	ZCB11	seq-lib_A	Escape	54	0.00106903	98	0.000143279
R408S	ZCB11	seq-lib_A	Escape	223	0.00441471	547	0.000799733
K444T	ZCB11	seq-lib_A	Escape	456	0.00902738	780	0.00113893
V445P	ZCB11	seq-lib_A	Escape	1	1.97969e-05	1	1.46204e-06
S446G	ZCB11	seq-lib_A	Escape	2	3.95938e-05	2	2.92407e-06
L452Q	ZCB11	seq-lib_A	Escape	1	1.97969e-05	1	1.46204e-06
L452R	ZCB11	seq-lib_A	Escape	116	0.00229644	265	0.000387439
N460K	ZCB11	seq-lib_A	Escape	354	0.0070081	698	0.0010205
F486S	ZCB11	seq-lib_A	Escape	0	0	0	0
F486V	ZCB11	seq-lib_A	Escape	0	0	0	0
F490S	ZCB11	seq-lib_A	Escape	0	0	0	0
R493Q	ZCB11	seq-lib_A	Escape	0	0	0	0
S496G	ZCB11	seq-lib_A	Escape	0	0	0	0
D339H	ZCB11	seq-lib_B	Bind	0	0	0	0
R346K	ZCB11	seq-lib_B	Bind	0	0	0	0
R346T	ZCB11	seq-lib_B	Bind	0	0	0	0
L368I	ZCB11	seq-lib_B	Bind	0	0	0	0
L371F	ZCB11	seq-lib_B	Bind	0	0	0	0
T376A	ZCB11	seq-lib_B	Bind	0	0	0	0
D405N	ZCB11	seq-lib_B	Bind	75	0.000845728	83	0.000110184
R408S	ZCB11	seq-lib_B	Bind	76	0.000857004	120	0.000159302
K444T	ZCB11	seq-lib_B	Bind	248	0.00279654	273	0.000362413
V445P	ZCB11	seq-lib_B	Bind	4	4.51055e-05	5	6.6376e-06
S446G	ZCB11	seq-lib_B	Bind	327	0.00368737	756	0.00100361
L452Q	ZCB11	seq-lib_B	Bind	0	0	0	0
L452R	ZCB11	seq-lib_B	Bind	399	0.00449927	1090	0.001447
N460K	ZCB11	seq-lib_B	Bind	923	0.0104081	1790	0.00237626
F486S	ZCB11	seq-lib_B	Bind	156	0.00175911	161	0.000213731
F486V	ZCB11	seq-lib_B	Bind	2013	0.0226993	2442	0.00324181
F490S	ZCB11	seq-lib_B	Bind	2371	0.0267363	3949	0.00524238
R493Q	ZCB11	seq-lib_B	Bind	10	0.000112764	10	1.32752e-05
S496G	ZCB11	seq-lib_B	Bind	381	0.0042963	612	0.000812443
D339H	ZCB11	seq-lib_B	Escape	0	0	0	0
R346K	ZCB11	seq-lib_B	Escape	0	0	0	0
R346T	ZCB11	seq-lib_B	Escape	0	0	0	0
L368I	ZCB11	seq-lib_B	Escape	0	0	0	0
L371F	ZCB11	seq-lib_B	Escape	0	0	0	0
T376A	ZCB11	seq-lib_B	Escape	0	0	0	0
D405N	ZCB11	seq-lib_B	Escape	74	0.000587078	91	0.000184822
R408S	ZCB11	seq-lib_B	Escape	79	0.000626745	86	0.000174667
K444T	ZCB11	seq-lib_B	Escape	369	0.00292746	477	0.000968793
V445P	ZCB11	seq-lib_B	Escape	3	2.38005e-05	3	6.09304e-06
S446G	ZCB11	seq-lib_B	Escape	3	2.38005e-05	3	6.09304e-06
L452Q	ZCB11	seq-lib_B	Escape	0	0	0	0
L452R	ZCB11	seq-lib_B	Escape	2	1.5867e-05	3	6.09304e-06
N460K	ZCB11	seq-lib_B	Escape	84	0.000666413	108	0.000219349
F486S	ZCB11	seq-lib_B	Escape	7941	0.0629998	17967	0.0364912
F486V	ZCB11	seq-lib_B	Escape	12794	0.101501	24801	0.0503712
F490S	ZCB11	seq-lib_B	Escape	2448	0.0194212	3652	0.00741726
R493Q	ZCB11	seq-lib_B	Escape	1597	0.0126698	4133	0.00839418
S496G	ZCB11	seq-lib_B	Escape	1441	0.0114322	2604	0.00528876

## Sheet: Supplementary Fig 6
Library	Counts
ACE2_seq-lib_A_Total	106809
ACE2_seq-lib_A_B	19486
ACE2_seq-lib_A_E	87323
ACE2_seq-lib_B_Total	117356
ACE2_seq-lib_B_B	34345
ACE2_seq-lib_B_E	83011
A23581_seq-lib_A_Total	15988
A23581_seq-lib_A_B	7300
A23581_seq-lib_A_E	8688
A23581_seq-lib_B_Total	37139
A23581_seq-lib_B_B	13151
A23581_seq-lib_B_E	23988
2_7_seq-lib_A_Total	14393
2_7_seq-lib_A_B	10362
2_7_seq-lib_A_E	4031
2_7_seq-lib_B_Total	35416
2_7_seq-lib_B_B	25006
2_7_seq-lib_B_E	10410
ADG20_seq-lib_A_Total	22270
ADG20_seq-lib_A_B	6322
ADG20_seq-lib_A_E	15948
ADG20_seq-lib_B_Total	41586
ADG20_seq-lib_B_B	10921
ADG20_seq-lib_B_E	30665
BRII198_seq-lib_A_Total	19819
BRII198_seq-lib_A_B	6844
BRII198_seq-lib_A_E	12975
BRII198_seq-lib_B_Total	27793
BRII198_seq-lib_B_B	12723
BRII198_seq-lib_B_E	15070
Cov22196_seq-lib_A_Total	14752
Cov22196_seq-lib_A_B	6307
Cov22196_seq-lib_A_E	8445
Cov22196_seq-lib_B_Total	34463
Cov22196_seq-lib_B_B	13714
Cov22196_seq-lib_B_E	20749
S2H97_seq-lib_A_Total	17410
S2H97_seq-lib_A_B	3798
S2H97_seq-lib_A_E	13612
S2H97_seq-lib_B_Total	25063
S2H97_seq-lib_B_B	9854
S2H97_seq-lib_B_E	15209
S2X259_seq-lib_A_Total	21255
S2X259_seq-lib_A_B	6445
S2X259_seq-lib_A_E	14810
S2X259_seq-lib_B_Total	26466
S2X259_seq-lib_B_B	8243
S2X259_seq-lib_B_E	18223
ZCB11_seq-lib_A_Total	11823
ZCB11_seq-lib_A_B	3626
ZCB11_seq-lib_A_E	8197
ZCB11_seq-lib_B_Total	35042
ZCB11_seq-lib_B_B	13770
ZCB11_seq-lib_B_E	21272

## Sheet: Supplementary Fig 7
Target	Library	Distance	Label	Counts
ACE2	seq-lib_A	Total	All	637591
ACE2	seq-lib_A	Total	Bind	103631
ACE2	seq-lib_A	Total	Escape	533960
ACE2	seq-lib_A	Total_no_singlets	All	106809
ACE2	seq-lib_A	Total_no_singlets	Bind	19486
ACE2	seq-lib_A	Total_no_singlets	Escape	87323
ACE2	seq-lib_A	1	All	514
ACE2	seq-lib_A	1	Bind	138
ACE2	seq-lib_A	1	Escape	376
ACE2	seq-lib_A	2	All	29927
ACE2	seq-lib_A	2	Bind	13132
ACE2	seq-lib_A	2	Escape	16795
ACE2	seq-lib_A	3	All	31078
ACE2	seq-lib_A	3	Bind	4532
ACE2	seq-lib_A	3	Escape	26546
ACE2	seq-lib_A	4	All	20096
ACE2	seq-lib_A	4	Bind	1055
ACE2	seq-lib_A	4	Escape	19041
ACE2	seq-lib_A	5	All	13191
ACE2	seq-lib_A	5	Bind	407
ACE2	seq-lib_A	5	Escape	12784
ACE2	seq-lib_A	6	All	7049
ACE2	seq-lib_A	6	Bind	117
ACE2	seq-lib_A	6	Escape	6932
ACE2	seq-lib_A	7	All	3170
ACE2	seq-lib_A	7	Bind	98
ACE2	seq-lib_A	7	Escape	3072
ACE2	seq-lib_A	8+	All	1784
ACE2	seq-lib_A	8+	Bind	7
ACE2	seq-lib_A	8+	Escape	1777
ACE2	seq-lib_B	Total	All	808452
ACE2	seq-lib_B	Total	Bind	176349
ACE2	seq-lib_B	Total	Escape	632103
ACE2	seq-lib_B	Total_no_singlets	All	117356
ACE2	seq-lib_B	Total_no_singlets	Bind	34345
ACE2	seq-lib_B	Total_no_singlets	Escape	83011
ACE2	seq-lib_B	1	All	519
ACE2	seq-lib_B	1	Bind	168
ACE2	seq-lib_B	1	Escape	351
ACE2	seq-lib_B	2	All	38785
ACE2	seq-lib_B	2	Bind	22316
ACE2	seq-lib_B	2	Escape	16469
ACE2	seq-lib_B	3	All	33552
ACE2	seq-lib_B	3	Bind	9780
ACE2	seq-lib_B	3	Escape	23772
ACE2	seq-lib_B	4	All	19721
ACE2	seq-lib_B	4	Bind	1731
ACE2	seq-lib_B	4	Escape	17990
ACE2	seq-lib_B	5	All	12018
ACE2	seq-lib_B	5	Bind	240
ACE2	seq-lib_B	5	Escape	11778
ACE2	seq-lib_B	6	All	6666
ACE2	seq-lib_B	6	Bind	62
ACE2	seq-lib_B	6	Escape	6604
ACE2	seq-lib_B	7	All	3474
ACE2	seq-lib_B	7	Bind	46
ACE2	seq-lib_B	7	Escape	3428
ACE2	seq-lib_B	8+	All	2621
ACE2	seq-lib_B	8+	Bind	2
ACE2	seq-lib_B	8+	Escape	2619
2024-07-02	seq-lib_A	Total	All	110608
2024-07-02	seq-lib_A	Total	Bind	77617
2024-07-02	seq-lib_A	Total	Escape	32991
2024-07-02	seq-lib_A	Total_no_singlets	All	14393
2024-07-02	seq-lib_A	Total_no_singlets	Bind	10362
2024-07-02	seq-lib_A	Total_no_singlets	Escape	4031
2024-07-02	seq-lib_A	1	All	287
2024-07-02	seq-lib_A	1	Bind	92
2024-07-02	seq-lib_A	1	Escape	195
2024-07-02	seq-lib_A	2	All	8983
2024-07-02	seq-lib_A	2	Bind	6030
2024-07-02	seq-lib_A	2	Escape	2953
2024-07-02	seq-lib_A	3	All	4247
2024-07-02	seq-lib_A	3	Bind	3498
2024-07-02	seq-lib_A	3	Escape	749
2024-07-02	seq-lib_A	4	All	691
2024-07-02	seq-lib_A	4	Bind	571
2024-07-02	seq-lib_A	4	Escape	120
2024-07-02	seq-lib_A	5	All	156
2024-07-02	seq-lib_A	5	Bind	144
2024-07-02	seq-lib_A	5	Escape	12
2024-07-02	seq-lib_A	6	All	24
2024-07-02	seq-lib_A	6	Bind	23
2024-07-02	seq-lib_A	6	Escape	1
2024-07-02	seq-lib_A	7	All	4
2024-07-02	seq-lib_A	7	Bind	4
2024-07-02	seq-lib_A	7	Escape	0
2024-07-02	seq-lib_A	8+	All	1
2024-07-02	seq-lib_A	8+	Bind	0
2024-07-02	seq-lib_A	8+	Escape	1
2024-07-02	seq-lib_B	Total	All	231483
2024-07-02	seq-lib_B	Total	Bind	149225
2024-07-02	seq-lib_B	Total	Escape	82258
2024-07-02	seq-lib_B	Total_no_singlets	All	35416
2024-07-02	seq-lib_B	Total_no_singlets	Bind	25006
2024-07-02	seq-lib_B	Total_no_singlets	Escape	10410
2024-07-02	seq-lib_B	1	All	203
2024-07-02	seq-lib_B	1	Bind	82
2024-07-02	seq-lib_B	1	Escape	121
2024-07-02	seq-lib_B	2	All	16301
2024-07-02	seq-lib_B	2	Bind	9837
2024-07-02	seq-lib_B	2	Escape	6464
2024-07-02	seq-lib_B	3	All	14070
2024-07-02	seq-lib_B	3	Bind	11000
2024-07-02	seq-lib_B	3	Escape	3070
2024-07-02	seq-lib_B	4	All	3890
2024-07-02	seq-lib_B	4	Bind	3281
2024-07-02	seq-lib_B	4	Escape	609
2024-07-02	seq-lib_B	5	All	812
2024-07-02	seq-lib_B	5	Bind	688
2024-07-02	seq-lib_B	5	Escape	124
2024-07-02	seq-lib_B	6	All	127
2024-07-02	seq-lib_B	6	Bind	109
2024-07-02	seq-lib_B	6	Escape	18
2024-07-02	seq-lib_B	7	All	11
2024-07-02	seq-lib_B	7	Bind	8
2024-07-02	seq-lib_B	7	Escape	3
2024-07-02	seq-lib_B	8+	All	2
2024-07-02	seq-lib_B	8+	Bind	1
2024-07-02	seq-lib_B	8+	Escape	1
COV2-2196	seq-lib_A	Total	All	148402
COV2-2196	seq-lib_A	Total	Bind	69236
COV2-2196	seq-lib_A	Total	Escape	79166
COV2-2196	seq-lib_A	Total_no_singlets	All	14752
COV2-2196	seq-lib_A	Total_no_singlets	Bind	6307
COV2-2196	seq-lib_A	Total_no_singlets	Escape	8445
COV2-2196	seq-lib_A	1	All	308
COV2-2196	seq-lib_A	1	Bind	160
COV2-2196	seq-lib_A	1	Escape	148
COV2-2196	seq-lib_A	2	All	9639
COV2-2196	seq-lib_A	2	Bind	4143
COV2-2196	seq-lib_A	2	Escape	5496
COV2-2196	seq-lib_A	3	All	3819
COV2-2196	seq-lib_A	3	Bind	1608
COV2-2196	seq-lib_A	3	Escape	2211
COV2-2196	seq-lib_A	4	All	731
COV2-2196	seq-lib_A	4	Bind	309
COV2-2196	seq-lib_A	4	Escape	422
COV2-2196	seq-lib_A	5	All	200
COV2-2196	seq-lib_A	5	Bind	56
COV2-2196	seq-lib_A	5	Escape	144
COV2-2196	seq-lib_A	6	All	33
COV2-2196	seq-lib_A	6	Bind	19
COV2-2196	seq-lib_A	6	Escape	14
COV2-2196	seq-lib_A	7	All	16
COV2-2196	seq-lib_A	7	Bind	10
COV2-2196	seq-lib_A	7	Escape	6
COV2-2196	seq-lib_A	8+	All	6
COV2-2196	seq-lib_A	8+	Bind	2
COV2-2196	seq-lib_A	8+	Escape	4
COV2-2196	seq-lib_B	Total	All	301604
COV2-2196	seq-lib_B	Total	Bind	123960
COV2-2196	seq-lib_B	Total	Escape	177644
COV2-2196	seq-lib_B	Total_no_singlets	All	34463
COV2-2196	seq-lib_B	Total_no_singlets	Bind	13714
COV2-2196	seq-lib_B	Total_no_singlets	Escape	20749
COV2-2196	seq-lib_B	1	All	801
COV2-2196	seq-lib_B	1	Bind	712
COV2-2196	seq-lib_B	1	Escape	89
COV2-2196	seq-lib_B	2	All	18942
COV2-2196	seq-lib_B	2	Bind	8508
COV2-2196	seq-lib_B	2	Escape	10434
COV2-2196	seq-lib_B	3	All	11306
COV2-2196	seq-lib_B	3	Bind	3662
COV2-2196	seq-lib_B	3	Escape	7644
COV2-2196	seq-lib_B	4	All	2583
COV2-2196	seq-lib_B	4	Bind	687
COV2-2196	seq-lib_B	4	Escape	1896
COV2-2196	seq-lib_B	5	All	607
COV2-2196	seq-lib_B	5	Bind	123
COV2-2196	seq-lib_B	5	Escape	484
COV2-2196	seq-lib_B	6	All	191
COV2-2196	seq-lib_B	6	Bind	14
COV2-2196	seq-lib_B	6	Escape	177
COV2-2196	seq-lib_B	7	All	28
COV2-2196	seq-lib_B	7	Bind	4
COV2-2196	seq-lib_B	7	Escape	24
COV2-2196	seq-lib_B	8+	All	5
COV2-2196	seq-lib_B	8+	Bind	4
COV2-2196	seq-lib_B	8+	Escape	1
Brii-198	seq-lib_A	Total	All	137257
Brii-198	seq-lib_A	Total	Bind	48618
Brii-198	seq-lib_A	Total	Escape	88639
Brii-198	seq-lib_A	Total_no_singlets	All	19819
Brii-198	seq-lib_A	Total_no_singlets	Bind	6844
Brii-198	seq-lib_A	Total_no_singlets	Escape	12975
Brii-198	seq-lib_A	1	All	393
Brii-198	seq-lib_A	1	Bind	262
Brii-198	seq-lib_A	1	Escape	131
Brii-198	seq-lib_A	2	All	11388
Brii-198	seq-lib_A	2	Bind	5053
Brii-198	seq-lib_A	2	Escape	6335
Brii-198	seq-lib_A	3	All	5648
Brii-198	seq-lib_A	3	Bind	1206
Brii-198	seq-lib_A	3	Escape	4442
Brii-198	seq-lib_A	4	All	1516
Brii-198	seq-lib_A	4	Bind	206
Brii-198	seq-lib_A	4	Escape	1310
Brii-198	seq-lib_A	5	All	605
Brii-198	seq-lib_A	5	Bind	108
Brii-198	seq-lib_A	5	Escape	497
Brii-198	seq-lib_A	6	All	185
Brii-198	seq-lib_A	6	Bind	5
Brii-198	seq-lib_A	6	Escape	180
Brii-198	seq-lib_A	7	All	64
Brii-198	seq-lib_A	7	Bind	1
Brii-198	seq-lib_A	7	Escape	63
Brii-198	seq-lib_A	8+	All	20
Brii-198	seq-lib_A	8+	Bind	3
Brii-198	seq-lib_A	8+	Escape	17
Brii-198	seq-lib_B	Total	All	204661
Brii-198	seq-lib_B	Total	Bind	92648
Brii-198	seq-lib_B	Total	Escape	112013
Brii-198	seq-lib_B	Total_no_singlets	All	27793
Brii-198	seq-lib_B	Total_no_singlets	Bind	12723
Brii-198	seq-lib_B	Total_no_singlets	Escape	15070
Brii-198	seq-lib_B	1	All	281
Brii-198	seq-lib_B	1	Bind	170
Brii-198	seq-lib_B	1	Escape	111
Brii-198	seq-lib_B	2	All	15814
Brii-198	seq-lib_B	2	Bind	8776
Brii-198	seq-lib_B	2	Escape	7038
Brii-198	seq-lib_B	3	All	8546
Brii-198	seq-lib_B	3	Bind	3326
Brii-198	seq-lib_B	3	Escape	5220
Brii-198	seq-lib_B	4	All	2291
Brii-198	seq-lib_B	4	Bind	386
Brii-198	seq-lib_B	4	Escape	1905
Brii-198	seq-lib_B	5	All	620
Brii-198	seq-lib_B	5	Bind	55
Brii-198	seq-lib_B	5	Escape	565
Brii-198	seq-lib_B	6	All	183
Brii-198	seq-lib_B	6	Bind	8
Brii-198	seq-lib_B	6	Escape	175
Brii-198	seq-lib_B	7	All	39
Brii-198	seq-lib_B	7	Bind	0
Brii-198	seq-lib_B	7	Escape	39
Brii-198	seq-lib_B	8+	All	19
Brii-198	seq-lib_B	8+	Bind	2
Brii-198	seq-lib_B	8+	Escape	17
A23-58.1	seq-lib_A	Total	All	142758
A23-58.1	seq-lib_A	Total	Bind	71783
A23-58.1	seq-lib_A	Total	Escape	70975
A23-58.1	seq-lib_A	Total_no_singlets	All	15988
A23-58.1	seq-lib_A	Total_no_singlets	Bind	7300
A23-58.1	seq-lib_A	Total_no_singlets	Escape	8688
A23-58.1	seq-lib_A	1	All	318
A23-58.1	seq-lib_A	1	Bind	226
A23-58.1	seq-lib_A	1	Escape	92
A23-58.1	seq-lib_A	2	All	10475
A23-58.1	seq-lib_A	2	Bind	5584
A23-58.1	seq-lib_A	2	Escape	4891
A23-58.1	seq-lib_A	3	All	4290
A23-58.1	seq-lib_A	3	Bind	1321
A23-58.1	seq-lib_A	3	Escape	2969
A23-58.1	seq-lib_A	4	All	627
A23-58.1	seq-lib_A	4	Bind	124
A23-58.1	seq-lib_A	4	Escape	503
A23-58.1	seq-lib_A	5	All	189
A23-58.1	seq-lib_A	5	Bind	29
A23-58.1	seq-lib_A	5	Escape	160
A23-58.1	seq-lib_A	6	All	71
A23-58.1	seq-lib_A	6	Bind	16
A23-58.1	seq-lib_A	6	Escape	55
A23-58.1	seq-lib_A	7	All	13
A23-58.1	seq-lib_A	7	Bind	0
A23-58.1	seq-lib_A	7	Escape	13
A23-58.1	seq-lib_A	8+	All	5
A23-58.1	seq-lib_A	8+	Bind	0
A23-58.1	seq-lib_A	8+	Escape	5
A23-58.1	seq-lib_B	Total	All	282832
A23-58.1	seq-lib_B	Total	Bind	104255
A23-58.1	seq-lib_B	Total	Escape	178577
A23-58.1	seq-lib_B	Total_no_singlets	All	37139
A23-58.1	seq-lib_B	Total_no_singlets	Bind	13151
A23-58.1	seq-lib_B	Total_no_singlets	Escape	23988
A23-58.1	seq-lib_B	1	All	707
A23-58.1	seq-lib_B	1	Bind	619
A23-58.1	seq-lib_B	1	Escape	88
A23-58.1	seq-lib_B	2	All	21339
A23-58.1	seq-lib_B	2	Bind	10506
A23-58.1	seq-lib_B	2	Escape	10833
A23-58.1	seq-lib_B	3	All	12060
A23-58.1	seq-lib_B	3	Bind	1802
A23-58.1	seq-lib_B	3	Escape	10258
A23-58.1	seq-lib_B	4	All	2349
A23-58.1	seq-lib_B	4	Bind	186
A23-58.1	seq-lib_B	4	Escape	2163
A23-58.1	seq-lib_B	5	All	539
A23-58.1	seq-lib_B	5	Bind	36
A23-58.1	seq-lib_B	5	Escape	503
A23-58.1	seq-lib_B	6	All	98
A23-58.1	seq-lib_B	6	Bind	1
A23-58.1	seq-lib_B	6	Escape	97
A23-58.1	seq-lib_B	7	All	32
A23-58.1	seq-lib_B	7	Bind	0
A23-58.1	seq-lib_B	7	Escape	32
A23-58.1	seq-lib_B	8+	All	15
A23-58.1	seq-lib_B	8+	Bind	1
A23-58.1	seq-lib_B	8+	Escape	14
S2X259	seq-lib_A	Total	All	187278
S2X259	seq-lib_A	Total	Bind	63667
S2X259	seq-lib_A	Total	Escape	123611
S2X259	seq-lib_A	Total_no_singlets	All	21255
S2X259	seq-lib_A	Total_no_singlets	Bind	6445
S2X259	seq-lib_A	Total_no_singlets	Escape	14810
S2X259	seq-lib_A	1	All	436
S2X259	seq-lib_A	1	Bind	278
S2X259	seq-lib_A	1	Escape	158
S2X259	seq-lib_A	2	All	12305
S2X259	seq-lib_A	2	Bind	4804
S2X259	seq-lib_A	2	Escape	7501
S2X259	seq-lib_A	3	All	6172
S2X259	seq-lib_A	3	Bind	1060
S2X259	seq-lib_A	3	Escape	5112
S2X259	seq-lib_A	4	All	1825
S2X259	seq-lib_A	4	Bind	207
S2X259	seq-lib_A	4	Escape	1618
S2X259	seq-lib_A	5	All	383
S2X259	seq-lib_A	5	Bind	60
S2X259	seq-lib_A	5	Escape	323
S2X259	seq-lib_A	6	All	93
S2X259	seq-lib_A	6	Bind	16
S2X259	seq-lib_A	6	Escape	77
S2X259	seq-lib_A	7	All	24
S2X259	seq-lib_A	7	Bind	7
S2X259	seq-lib_A	7	Escape	17
S2X259	seq-lib_A	8+	All	17
S2X259	seq-lib_A	8+	Bind	13
S2X259	seq-lib_A	8+	Escape	4
S2X259	seq-lib_B	Total	All	250969
S2X259	seq-lib_B	Total	Bind	84852
S2X259	seq-lib_B	Total	Escape	166117
S2X259	seq-lib_B	Total_no_singlets	All	26466
S2X259	seq-lib_B	Total_no_singlets	Bind	8243
S2X259	seq-lib_B	Total_no_singlets	Escape	18223
S2X259	seq-lib_B	1	All	357
S2X259	seq-lib_B	1	Bind	137
S2X259	seq-lib_B	1	Escape	220
S2X259	seq-lib_B	2	All	15672
S2X259	seq-lib_B	2	Bind	5556
S2X259	seq-lib_B	2	Escape	10116
S2X259	seq-lib_B	3	All	8090
S2X259	seq-lib_B	3	Bind	2111
S2X259	seq-lib_B	3	Escape	5979
S2X259	seq-lib_B	4	All	1821
S2X259	seq-lib_B	4	Bind	373
S2X259	seq-lib_B	4	Escape	1448
S2X259	seq-lib_B	5	All	438
S2X259	seq-lib_B	5	Bind	61
S2X259	seq-lib_B	5	Escape	377
S2X259	seq-lib_B	6	All	66
S2X259	seq-lib_B	6	Bind	5
S2X259	seq-lib_B	6	Escape	61
S2X259	seq-lib_B	7	All	10
S2X259	seq-lib_B	7	Bind	0
S2X259	seq-lib_B	7	Escape	10
S2X259	seq-lib_B	8+	All	12
S2X259	seq-lib_B	8+	Bind	0
S2X259	seq-lib_B	8+	Escape	12
S2H97	seq-lib_A	Total	All	161726
S2H97	seq-lib_A	Total	Bind	46066
S2H97	seq-lib_A	Total	Escape	115660
S2H97	seq-lib_A	Total_no_singlets	All	17410
S2H97	seq-lib_A	Total_no_singlets	Bind	3798
S2H97	seq-lib_A	Total_no_singlets	Escape	13612
S2H97	seq-lib_A	1	All	377
S2H97	seq-lib_A	1	Bind	138
S2H97	seq-lib_A	1	Escape	239
S2H97	seq-lib_A	2	All	9267
S2H97	seq-lib_A	2	Bind	3196
S2H97	seq-lib_A	2	Escape	6071
S2H97	seq-lib_A	3	All	5277
S2H97	seq-lib_A	3	Bind	397
S2H97	seq-lib_A	3	Escape	4880
S2H97	seq-lib_A	4	All	1851
S2H97	seq-lib_A	4	Bind	54
S2H97	seq-lib_A	4	Escape	1797
S2H97	seq-lib_A	5	All	453
S2H97	seq-lib_A	5	Bind	9
S2H97	seq-lib_A	5	Escape	444
S2H97	seq-lib_A	6	All	123
S2H97	seq-lib_A	6	Bind	3
S2H97	seq-lib_A	6	Escape	120
S2H97	seq-lib_A	7	All	37
S2H97	seq-lib_A	7	Bind	0
S2H97	seq-lib_A	7	Escape	37
S2H97	seq-lib_A	8+	All	25
S2H97	seq-lib_A	8+	Bind	1
S2H97	seq-lib_A	8+	Escape	24
S2H97	seq-lib_B	Total	All	255703
S2H97	seq-lib_B	Total	Bind	76195
S2H97	seq-lib_B	Total	Escape	179508
S2H97	seq-lib_B	Total_no_singlets	All	25063
S2H97	seq-lib_B	Total_no_singlets	Bind	9854
S2H97	seq-lib_B	Total_no_singlets	Escape	15209
S2H97	seq-lib_B	1	All	462
S2H97	seq-lib_B	1	Bind	292
S2H97	seq-lib_B	1	Escape	170
S2H97	seq-lib_B	2	All	13291
S2H97	seq-lib_B	2	Bind	7589
S2H97	seq-lib_B	2	Escape	5702
S2H97	seq-lib_B	3	All	8659
S2H97	seq-lib_B	3	Bind	1745
S2H97	seq-lib_B	3	Escape	6914
S2H97	seq-lib_B	4	All	2049
S2H97	seq-lib_B	4	Bind	198
S2H97	seq-lib_B	4	Escape	1851
S2H97	seq-lib_B	5	All	464
S2H97	seq-lib_B	5	Bind	21
S2H97	seq-lib_B	5	Escape	443
S2H97	seq-lib_B	6	All	99
S2H97	seq-lib_B	6	Bind	2
S2H97	seq-lib_B	6	Escape	97
S2H97	seq-lib_B	7	All	25
S2H97	seq-lib_B	7	Bind	3
S2H97	seq-lib_B	7	Escape	22
S2H97	seq-lib_B	8+	All	14
S2H97	seq-lib_B	8+	Bind	4
S2H97	seq-lib_B	8+	Escape	10
ZCB11	seq-lib_A	Total	All	82876
ZCB11	seq-lib_A	Total	Bind	32363
ZCB11	seq-lib_A	Total	Escape	50513
ZCB11	seq-lib_A	Total_no_singlets	All	11823
ZCB11	seq-lib_A	Total_no_singlets	Bind	3626
ZCB11	seq-lib_A	Total_no_singlets	Escape	8197
ZCB11	seq-lib_A	1	All	278
ZCB11	seq-lib_A	1	Bind	174
ZCB11	seq-lib_A	1	Escape	104
ZCB11	seq-lib_A	2	All	6310
ZCB11	seq-lib_A	2	Bind	2562
ZCB11	seq-lib_A	2	Escape	3748
ZCB11	seq-lib_A	3	All	3737
ZCB11	seq-lib_A	3	Bind	752
ZCB11	seq-lib_A	3	Escape	2985
ZCB11	seq-lib_A	4	All	1085
ZCB11	seq-lib_A	4	Bind	124
ZCB11	seq-lib_A	4	Escape	961
ZCB11	seq-lib_A	5	All	261
ZCB11	seq-lib_A	5	Bind	12
ZCB11	seq-lib_A	5	Escape	249
ZCB11	seq-lib_A	6	All	96
ZCB11	seq-lib_A	6	Bind	1
ZCB11	seq-lib_A	6	Escape	95
ZCB11	seq-lib_A	7	All	41
ZCB11	seq-lib_A	7	Bind	0
ZCB11	seq-lib_A	7	Escape	41
ZCB11	seq-lib_A	8+	All	15
ZCB11	seq-lib_A	8+	Bind	1
ZCB11	seq-lib_A	8+	Escape	14
ZCB11	seq-lib_B	Total	All	214729
ZCB11	seq-lib_B	Total	Bind	88681
ZCB11	seq-lib_B	Total	Escape	126048
ZCB11	seq-lib_B	Total_no_singlets	All	35042
ZCB11	seq-lib_B	Total_no_singlets	Bind	13770
ZCB11	seq-lib_B	Total_no_singlets	Escape	21272
ZCB11	seq-lib_B	1	All	695
ZCB11	seq-lib_B	1	Bind	646
ZCB11	seq-lib_B	1	Escape	49
ZCB11	seq-lib_B	2	All	14708
ZCB11	seq-lib_B	2	Bind	9047
ZCB11	seq-lib_B	2	Escape	5661
ZCB11	seq-lib_B	3	All	13070
ZCB11	seq-lib_B	3	Bind	3310
ZCB11	seq-lib_B	3	Escape	9760
ZCB11	seq-lib_B	4	All	4968
ZCB11	seq-lib_B	4	Bind	618
ZCB11	seq-lib_B	4	Escape	4350
ZCB11	seq-lib_B	5	All	1093
ZCB11	seq-lib_B	5	Bind	124
ZCB11	seq-lib_B	5	Escape	969
ZCB11	seq-lib_B	6	All	378
ZCB11	seq-lib_B	6	Bind	18
ZCB11	seq-lib_B	6	Escape	360
ZCB11	seq-lib_B	7	All	90
ZCB11	seq-lib_B	7	Bind	3
ZCB11	seq-lib_B	7	Escape	87
ZCB11	seq-lib_B	8+	All	40
ZCB11	seq-lib_B	8+	Bind	4
ZCB11	seq-lib_B	8+	Escape	36
ADG20	seq-lib_A	Total	All	174815
ADG20	seq-lib_A	Total	Bind	62958
ADG20	seq-lib_A	Total	Escape	111857
ADG20	seq-lib_A	Total_no_singlets	All	22270
ADG20	seq-lib_A	Total_no_singlets	Bind	6322
ADG20	seq-lib_A	Total_no_singlets	Escape	15948
ADG20	seq-lib_A	1	All	263
ADG20	seq-lib_A	1	Bind	142
ADG20	seq-lib_A	1	Escape	121
ADG20	seq-lib_A	2	All	14905
ADG20	seq-lib_A	2	Bind	5049
ADG20	seq-lib_A	2	Escape	9856
ADG20	seq-lib_A	3	All	5536
ADG20	seq-lib_A	3	Bind	982
ADG20	seq-lib_A	3	Escape	4554
ADG20	seq-lib_A	4	All	1202
ADG20	seq-lib_A	4	Bind	129
ADG20	seq-lib_A	4	Escape	1073
ADG20	seq-lib_A	5	All	272
ADG20	seq-lib_A	5	Bind	18
ADG20	seq-lib_A	5	Escape	254
ADG20	seq-lib_A	6	All	67
ADG20	seq-lib_A	6	Bind	2
ADG20	seq-lib_A	6	Escape	65
ADG20	seq-lib_A	7	All	21
ADG20	seq-lib_A	7	Bind	0
ADG20	seq-lib_A	7	Escape	21
ADG20	seq-lib_A	8+	All	4
ADG20	seq-lib_A	8+	Bind	0
ADG20	seq-lib_A	8+	Escape	4
ADG20	seq-lib_B	Total	All	286678
ADG20	seq-lib_B	Total	Bind	79943
ADG20	seq-lib_B	Total	Escape	206735
ADG20	seq-lib_B	Total_no_singlets	All	41586
ADG20	seq-lib_B	Total_no_singlets	Bind	10921
ADG20	seq-lib_B	Total_no_singlets	Escape	30665
ADG20	seq-lib_B	1	All	353
ADG20	seq-lib_B	1	Bind	172
ADG20	seq-lib_B	1	Escape	181
ADG20	seq-lib_B	2	All	22840
ADG20	seq-lib_B	2	Bind	8211
ADG20	seq-lib_B	2	Escape	14629
ADG20	seq-lib_B	3	All	14002
ADG20	seq-lib_B	3	Bind	2229
ADG20	seq-lib_B	3	Escape	11773
ADG20	seq-lib_B	4	All	3473
ADG20	seq-lib_B	4	Bind	268
ADG20	seq-lib_B	4	Escape	3205
ADG20	seq-lib_B	5	All	785
ADG20	seq-lib_B	5	Bind	37
ADG20	seq-lib_B	5	Escape	748
ADG20	seq-lib_B	6	All	114
ADG20	seq-lib_B	6	Bind	3
ADG20	seq-lib_B	6	Escape	111
ADG20	seq-lib_B	7	All	16
ADG20	seq-lib_B	7	Bind	1
ADG20	seq-lib_B	7	Escape	15
ADG20	seq-lib_B	8+	All	3
ADG20	seq-lib_B	8+	Bind	0
ADG20	seq-lib_B	8+	Escape	3

## Sheet: Supplementary Fig 8
total_mcc	total_f1	total_acc	total_precision	total_recall	distance	target	run	library
0.564185	0.684211	0.789474	0.565217	0.866667	1	ACE2	1	seq-library A
0.920662	0.955942	0.960817	0.955588	0.956296	2	ACE2	1	seq-library A
0.968759	0.973262	0.991967	0.955882	0.991285	3	ACE2	1	seq-library A
0.989658	0.990196	0.99898	0.990196	0.990196	4	ACE2	1	seq-library A
1	1	1	1	1	5	ACE2	1	seq-library A
1	1	1	1	1	6	ACE2	1	seq-library A
1	1	1	1	1	7	ACE2	1	seq-library A
1	1	1	1	1	8	ACE2	1	seq-library A
0.590101	0.702703	0.807018	0.590909	0.866667	1	ACE2	2	seq-library A
0.900588	0.944382	0.950938	0.951843	0.937037	2	ACE2	2	seq-library A
0.969602	0.974082	0.992288	0.965739	0.982571	3	ACE2	2	seq-library A
0.989658	0.990196	0.99898	0.990196	0.990196	4	ACE2	2	seq-library A
1	1	1	1	1	5	ACE2	2	seq-library A
1	1	1	1	1	6	ACE2	2	seq-library A
1	1	1	1	1	7	ACE2	2	seq-library A
1	1	1	1	1	8	ACE2	2	seq-library A
0.572562	0.682927	0.77193	0.538462	0.933333	1	ACE2	3	seq-library A
0.919177	0.955442	0.959829	0.942363	0.968889	2	ACE2	3	seq-library A
0.966356	0.971185	0.991324	0.951883	0.991285	3	ACE2	3	seq-library A
0.989805	0.990291	0.99898	0.980769	1	4	ACE2	3	seq-library A
1	1	1	1	1	5	ACE2	3	seq-library A
1	1	1	1	1	6	ACE2	3	seq-library A
1	1	1	1	1	7	ACE2	3	seq-library A
1	1	1	1	1	8	ACE2	3	seq-library A
0.676123	0.75	0.824561	0.6	1	1	ACE2	4	seq-library A
0.916819	0.953993	0.958841	0.948061	0.96	2	ACE2	4	seq-library A
0.972586	0.976496	0.992931	0.958071	0.995643	3	ACE2	4	seq-library A
0.994866	0.995122	0.99949	0.990291	1	4	ACE2	4	seq-library A
1	1	1	1	1	5	ACE2	4	seq-library A
1	1	1	1	1	6	ACE2	4	seq-library A
0.962027	0.962963	0.996825	0.928571	1	7	ACE2	4	seq-library A
1	1	1	1	1	8	ACE2	4	seq-library A
0.550148	0.666667	0.754386	0.518519	0.933333	1	ACE2	5	seq-library A
0.902528	0.946292	0.951597	0.93367	0.959259	2	ACE2	5	seq-library A
0.956302	0.962647	0.988753	0.943515	0.982571	3	ACE2	5	seq-library A
0.989805	0.990291	0.99898	0.980769	1	4	ACE2	5	seq-library A
1	1	1	1	1	5	ACE2	5	seq-library A
1	1	1	1	1	6	ACE2	5	seq-library A
1	1	1	1	1	7	ACE2	5	seq-library A
1	1	1	1	1	8	ACE2	5	seq-library A
0.893792	0.926829	0.949153	0.863636	1	1	ACE2	1	seq-library B
0.91604	0.96274	0.95829	0.978824	0.947177	2	ACE2	1	seq-library B
0.982109	0.987481	0.992452	0.992951	0.982072	3	ACE2	1	seq-library B
0.994466	0.995025	0.998995	0.995025	0.995025	4	ACE2	1	seq-library B
0.976598	0.976744	0.999174	1	0.954545	5	ACE2	1	seq-library B
1	1	1	1	1	6	ACE2	1	seq-library B
1	1	1	1	1	7	ACE2	1	seq-library B
0	0	1	0	0	8	ACE2	1	seq-library B
0.725185	0.808511	0.847458	0.678571	1	1	ACE2	2	seq-library B
0.920787	0.965831	0.96114	0.966272	0.965392	2	ACE2	2	seq-library B
0.982151	0.987568	0.992452	0.986097	0.989044	3	ACE2	2	seq-library B
0.994466	0.995025	0.998995	0.995025	0.995025	4	ACE2	2	seq-library B
0.976598	0.976744	0.999174	1	0.954545	5	ACE2	2	seq-library B
1	1	1	1	1	6	ACE2	2	seq-library B
1	1	1	1	1	7	ACE2	2	seq-library B
0	0	1	0	0	8	ACE2	2	seq-library B
0.787876	0.857143	0.898305	0.782609	0.947368	1	ACE2	3	seq-library B
0.891806	0.950071	0.945078	0.983902	0.918488	2	ACE2	3	seq-library B
0.981395	0.986961	0.99215	0.993939	0.98008	3	ACE2	3	seq-library B
0.9862	0.987593	0.997489	0.985149	0.99005	4	ACE2	3	seq-library B
0.976598	0.976744	0.999174	1	0.954545	5	ACE2	3	seq-library B
1	1	1	1	1	6	ACE2	3	seq-library B
1	1	1	1	1	7	ACE2	3	seq-library B
0	0	1	0	0	8	ACE2	3	seq-library B
0.809159	0.871795	0.915254	0.85	0.894737	1	ACE2	4	seq-library B
0.891893	0.950047	0.945078	0.984375	0.918033	2	ACE2	4	seq-library B
0.977836	0.984383	0.99064	0.995923	0.973108	3	ACE2	4	seq-library B
0.988899	0.99	0.997991	0.994975	0.985075	4	ACE2	4	seq-library B
0.976598	0.976744	0.999174	1	0.954545	5	ACE2	4	seq-library B
1	1	1	1	1	6	ACE2	4	seq-library B
1	1	1	1	1	7	ACE2	4	seq-library B
0	0	1	0	0	8	ACE2	4	seq-library B
0.750309	0.826087	0.864407	0.703704	1	1	ACE2	5	seq-library B
0.923885	0.967362	0.962694	0.962996	0.971767	2	ACE2	5	seq-library B
0.983568	0.988552	0.993056	0.98806	0.989044	3	ACE2	5	seq-library B
0.988996	0.990099	0.997991	0.985222	0.995025	4	ACE2	5	seq-library B
0.976598	0.976744	0.999174	1	0.954545	5	ACE2	5	seq-library B
0.947943	0.947368	0.998462	0.9	1	6	ACE2	5	seq-library B
1	1	1	1	1	7	ACE2	5	seq-library B
0	0	1	0	0	8	ACE2	5	seq-library B
0.739296	0.882353	0.857143	0.789474	1	1	A23-58.1	1	seq-library A
0.792583	0.903114	0.895033	0.865672	0.943942	2	A23-58.1	1	seq-library A
0.94309	0.959016	0.976471	0.936	0.983193	3	A23-58.1	1	seq-library A
0.93352	0.941176	0.983051	0.888889	1	4	A23-58.1	1	seq-library A
1	1	1	1	1	5	A23-58.1	1	seq-library A
0	0	1	0	0	6	A23-58.1	1	seq-library A
0	0	0	0	0	7	A23-58.1	1	seq-library A
0	0	1	0	0	8	A23-58.1	1	seq-library A
0.620174	0.833333	0.785714	0.714286	1	1	A23-58.1	2	seq-library A
0.741875	0.880065	0.861293	0.797357	0.981917	2	A23-58.1	2	seq-library A
0.929094	0.948207	0.969412	0.901515	1	3	A23-58.1	2	seq-library A
0.93352	0.941176	0.983051	0.888889	1	4	A23-58.1	2	seq-library A
1	1	1	1	1	5	A23-58.1	2	seq-library A
0	0	1	0	0	6	A23-58.1	2	seq-library A
0	0	0	0	0	7	A23-58.1	2	seq-library A
0	0	1	0	0	8	A23-58.1	2	seq-library A
0.930261	0.967742	0.964286	0.9375	1	1	A23-58.1	3	seq-library A
0.76467	0.883549	0.881912	0.903592	0.864376	2	A23-58.1	3	seq-library A
0.929674	0.949153	0.971765	0.957265	0.941176	3	A23-58.1	3	seq-library A
0.926376	0.933333	0.983051	1	0.875	4	A23-58.1	3	seq-library A
1	1	1	1	1	5	A23-58.1	3	seq-library A
0	0	1	0	0	6	A23-58.1	3	seq-library A
0	0	0	0	0	7	A23-58.1	3	seq-library A
0	0	1	0	0	8	A23-58.1	3	seq-library A
0.85641	0.933333	0.928571	0.933333	0.933333	1	A23-58.1	4	seq-library A
0.776619	0.893274	0.888472	0.886121	0.900542	2	A23-58.1	4	seq-library A
0.93644	0.954357	0.974118	0.942623	0.966387	3	A23-58.1	4	seq-library A
0.93352	0.941176	0.983051	0.888889	1	4	A23-58.1	4	seq-library A
1	1	1	1	1	5	A23-58.1	4	seq-library A
0	0	1	0	0	6	A23-58.1	4	seq-library A
0	0	0	0	0	7	A23-58.1	4	seq-library A
0	0	1	0	0	8	A23-58.1	4	seq-library A
0.569231	0.8	0.785714	0.8	0.8	1	A23-58.1	5	seq-library A
0.774769	0.891501	0.887535	0.891501	0.891501	2	A23-58.1	5	seq-library A
0.954044	0.966942	0.981176	0.95122	0.983193	3	A23-58.1	5	seq-library A
0.926376	0.933333	0.983051	1	0.875	4	A23-58.1	5	seq-library A
1	1	1	1	1	5	A23-58.1	5	seq-library A
0	0	1	0	0	6	A23-58.1	5	seq-library A
0	0	0	0	0	7	A23-58.1	5	seq-library A
0	0	1	0	0	8	A23-58.1	5	seq-library A
0.492488	0.953846	0.915493	0.925373	0.984127	1	A23-58.1	1	seq-library B
0.977326	0.988626	0.988631	0.983035	0.99428	2	A23-58.1	1	seq-library B
0.979724	0.982558	0.99509	0.976879	0.988304	3	A23-58.1	1	seq-library B
0.977504	0.979592	0.995798	0.96	1	4	A23-58.1	1	seq-library B
1	1	1	1	1	5	A23-58.1	1	seq-library B
0	0	1	0	0	6	A23-58.1	1	seq-library B
0	0	1	0	0	7	A23-58.1	1	seq-library B
0	0	1	0	0	8	A23-58.1	1	seq-library B
0.589429	0.961832	0.929577	0.926471	1	1	A23-58.1	2	seq-library B
0.977406	0.988658	0.988631	0.980319	0.99714	2	A23-58.1	2	seq-library B
0.96642	0.971098	0.991817	0.96	0.982456	3	A23-58.1	2	seq-library B
0.977504	0.979592	0.995798	0.96	1	4	A23-58.1	2	seq-library B
1	1	1	1	1	5	A23-58.1	2	seq-library B
0	0	1	0	0	6	A23-58.1	2	seq-library B
0	0	1	0	0	7	A23-58.1	2	seq-library B
0	0	1	0	0	8	A23-58.1	2	seq-library B
0.492488	0.953846	0.915493	0.925373	0.984127	1	A23-58.1	3	seq-library B
0.980233	0.990071	0.990052	0.982176	0.998093	2	A23-58.1	3	seq-library B
0.973154	0.976879	0.993453	0.965714	0.988304	3	A23-58.1	3	seq-library B
0.977504	0.979592	0.995798	0.96	1	4	A23-58.1	3	seq-library B
1	1	1	1	1	5	A23-58.1	3	seq-library B
0	0	1	0	0	6	A23-58.1	3	seq-library B
0	0	1	0	0	7	A23-58.1	3	seq-library B
0	0	1	0	0	8	A23-58.1	3	seq-library B
0.372166	0.9375	0.887324	0.923077	0.952381	1	A23-58.1	4	seq-library B
0.977349	0.988636	0.988631	0.982126	0.995234	2	A23-58.1	4	seq-library B
0.976266	0.979592	0.994272	0.976744	0.982456	3	A23-58.1	4	seq-library B
0.977504	0.979592	0.995798	0.96	1	4	A23-58.1	4	seq-library B
1	1	1	1	1	5	A23-58.1	4	seq-library B
0	0	1	0	0	6	A23-58.1	4	seq-library B
0	0	1	0	0	7	A23-58.1	4	seq-library B
0	0	1	0	0	8	A23-58.1	4	seq-library B
0.492488	0.953846	0.915493	0.925373	0.984127	1	A23-58.1	5	seq-library B
0.973649	0.98678	0.986736	0.977549	0.996187	2	A23-58.1	5	seq-library B
0.983176	0.985507	0.995908	0.977011	0.994152	3	A23-58.1	5	seq-library B
0.977504	0.979592	0.995798	0.96	1	4	A23-58.1	5	seq-library B
1	1	1	1	1	5	A23-58.1	5	seq-library B
0	0	1	0	0	6	A23-58.1	5	seq-library B
0	0	1	0	0	7	A23-58.1	5	seq-library B
0	0	1	0	0	8	A23-58.1	5	seq-library B
0.527203	0.666667	0.787879	0.777778	0.583333	1	COV2-2196	1	seq-library A
0.559544	0.731415	0.7842	0.802632	0.671806	2	COV2-2196	1	seq-library A
0.810049	0.8875	0.906977	0.922078	0.855422	3	COV2-2196	1	seq-library A
0.927054	0.955224	0.963415	0.914286	1	4	COV2-2196	1	seq-library A
0.83205	0.9	0.909091	1	0.818182	5	COV2-2196	1	seq-library A
1	1	1	1	1	6	COV2-2196	1	seq-library A
0	0	0	0	0	7	COV2-2196	1	seq-library A
0	1	1	1	1	8	COV2-2196	1	seq-library A
0.378224	0.526316	0.727273	0.714286	0.416667	1	COV2-2196	2	seq-library A
0.579131	0.746445	0.793834	0.807692	0.693833	2	COV2-2196	2	seq-library A
0.831745	0.899371	0.917313	0.940789	0.861446	3	COV2-2196	2	seq-library A
0.974835	0.984615	0.987805	0.969697	1	4	COV2-2196	2	seq-library A
0.83205	0.9	0.909091	1	0.818182	5	COV2-2196	2	seq-library A
1	1	1	1	1	6	COV2-2196	2	seq-library A
0	0	0	0	0	7	COV2-2196	2	seq-library A
0	1	1	1	1	8	COV2-2196	2	seq-library A
0.214286	0.5	0.636364	0.5	0.5	1	COV2-2196	3	seq-library A
0.559432	0.732057	0.7842	0.801047	0.674009	2	COV2-2196	3	seq-library A
0.810776	0.886076	0.906977	0.933333	0.843373	3	COV2-2196	3	seq-library A
0.950542	0.969697	0.97561	0.941176	1	4	COV2-2196	3	seq-library A
0.912871	0.952381	0.954545	1	0.909091	5	COV2-2196	3	seq-library A
1	1	1	1	1	6	COV2-2196	3	seq-library A
0	0	0	0	0	7	COV2-2196	3	seq-library A
0	1	1	1	1	8	COV2-2196	3	seq-library A
0.195519	0.518519	0.606061	0.466667	0.583333	1	COV2-2196	4	seq-library A
0.596758	0.773128	0.801541	0.773128	0.773128	2	COV2-2196	4	seq-library A
0.809729	0.890244	0.906977	0.901235	0.879518	3	COV2-2196	4	seq-library A
0.950542	0.969697	0.97561	0.941176	1	4	COV2-2196	4	seq-library A
0.912871	0.952381	0.954545	1	0.909091	5	COV2-2196	4	seq-library A
0	0	0.5	0	0	6	COV2-2196	4	seq-library A
0	0	0	0	0	7	COV2-2196	4	seq-library A
0	1	1	1	1	8	COV2-2196	4	seq-library A
0.460283	0.555556	0.757576	0.833333	0.416667	1	COV2-2196	5	seq-library A
0.562418	0.710256	0.782274	0.849693	0.610132	2	COV2-2196	5	seq-library A
0.806848	0.881029	0.904393	0.944828	0.825301	3	COV2-2196	5	seq-library A
0.974554	0.984127	0.987805	1	0.96875	4	COV2-2196	5	seq-library A
0.83205	0.9	0.909091	1	0.818182	5	COV2-2196	5	seq-library A
1	1	1	1	1	6	COV2-2196	5	seq-library A
0	0	0	0	0	7	COV2-2196	5	seq-library A
0	1	1	1	1	8	COV2-2196	5	seq-library A
0.310859	0.752	0.663043	0.903846	0.643836	1	COV2-2196	1	seq-library B
0.697296	0.802232	0.844618	0.934971	0.702497	2	COV2-2196	1	seq-library B
0.840122	0.880918	0.929839	0.977707	0.801567	3	COV2-2196	1	seq-library B
0.938511	0.956522	0.973585	0.987179	0.927711	4	COV2-2196	1	seq-library B
0.952304	0.96	0.985507	1	0.923077	5	COV2-2196	1	seq-library B
0	0	1	0	0	6	COV2-2196	1	seq-library B
0	0	1	0	0	7	COV2-2196	1	seq-library B
0	0	0	0	0	8	COV2-2196	1	seq-library B
0.298884	0.741935	0.652174	0.901961	0.630137	1	COV2-2196	2	seq-library B
0.724705	0.833431	0.862153	0.910026	0.76873	2	COV2-2196	2	seq-library B
0.872143	0.908333	0.94421	0.970326	0.853786	3	COV2-2196	2	seq-library B
0.929485	0.950617	0.969811	0.974684	0.927711	4	COV2-2196	2	seq-library B
0.952304	0.96	0.985507	1	0.923077	5	COV2-2196	2	seq-library B
0	0	1	0	0	6	COV2-2196	2	seq-library B
0	0	1	0	0	7	COV2-2196	2	seq-library B
0	0	0	0	0	8	COV2-2196	2	seq-library B
0.473031	0.871429	0.804348	0.910448	0.835616	1	COV2-2196	3	seq-library B
0.729704	0.848451	0.866537	0.864713	0.83279	2	COV2-2196	3	seq-library B
0.873412	0.912517	0.945055	0.941667	0.885117	3	COV2-2196	3	seq-library B
0.964915	0.975904	0.984906	0.975904	0.975904	4	COV2-2196	3	seq-library B
0.90522	0.923077	0.971014	0.923077	0.923077	5	COV2-2196	3	seq-library B
0	0	1	0	0	6	COV2-2196	3	seq-library B
0	0	1	0	0	7	COV2-2196	3	seq-library B
0	0	0	0	0	8	COV2-2196	3	seq-library B
0.412672	0.857143	0.782609	0.895522	0.821918	1	COV2-2196	4	seq-library B
0.730875	0.846715	0.867024	0.876744	0.818675	2	COV2-2196	4	seq-library B
0.873448	0.911565	0.945055	0.951705	0.874674	3	COV2-2196	4	seq-library B
0.956036	0.969697	0.981132	0.97561	0.963855	4	COV2-2196	4	seq-library B
0.952304	0.96	0.985507	1	0.923077	5	COV2-2196	4	seq-library B
0	0	1	0	0	6	COV2-2196	4	seq-library B
0	0	1	0	0	7	COV2-2196	4	seq-library B
0	0	0	0	0	8	COV2-2196	4	seq-library B
0.341016	0.747967	0.663043	0.92	0.630137	1	COV2-2196	5	seq-library B
0.700262	0.804213	0.846079	0.936508	0.704669	2	COV2-2196	5	seq-library B
0.842305	0.882184	0.930685	0.980831	0.801567	3	COV2-2196	5	seq-library B
0.938511	0.956522	0.973585	0.987179	0.927711	4	COV2-2196	5	seq-library B
0.952304	0.96	0.985507	1	0.923077	5	COV2-2196	5	seq-library B
0	0	1	0	0	6	COV2-2196	5	seq-library B
0	0	1	0	0	7	COV2-2196	5	seq-library B
0	0	0	0	0	8	COV2-2196	5	seq-library B
0.820768	0.930233	0.914286	0.952381	0.909091	1	ZCB11	1	seq-library A
0.794952	0.876033	0.901961	0.876033	0.876033	2	ZCB11	1	seq-library A
0.983818	0.987013	0.994872	0.987013	0.987013	3	ZCB11	1	seq-library A
0.95807	0.962963	0.99	1	0.928571	4	ZCB11	1	seq-library A
1	1	1	1	1	5	ZCB11	1	seq-library A
0	0	1	0	0	6	ZCB11	1	seq-library A
0	0	1	0	0	7	ZCB11	1	seq-library A
0	0	1	0	0	8	ZCB11	1	seq-library A
0.765375	0.916667	0.885714	0.846154	1	1	ZCB11	2	seq-library A
0.841468	0.905512	0.921569	0.864662	0.950413	2	ZCB11	2	seq-library A
0.975877	0.980645	0.992308	0.974359	0.987013	3	ZCB11	2	seq-library A
1	1	1	1	1	4	ZCB11	2	seq-library A
1	1	1	1	1	5	ZCB11	2	seq-library A
0	0	1	0	0	6	ZCB11	2	seq-library A
0	0	1	0	0	7	ZCB11	2	seq-library A
0	0	1	0	0	8	ZCB11	2	seq-library A
0.467293	0.830189	0.742857	0.709677	1	1	ZCB11	3	seq-library A
0.790047	0.874074	0.888889	0.791946	0.975207	2	ZCB11	3	seq-library A
0.952867	0.962025	0.984615	0.938272	0.987013	3	ZCB11	3	seq-library A
1	1	1	1	1	4	ZCB11	3	seq-library A
1	1	1	1	1	5	ZCB11	3	seq-library A
0	0	1	0	0	6	ZCB11	3	seq-library A
0	0	1	0	0	7	ZCB11	3	seq-library A
0	0	1	0	0	8	ZCB11	3	seq-library A
0.815076	0.933333	0.914286	0.913043	0.954545	1	ZCB11	4	seq-library A
0.828624	0.897796	0.916667	0.871595	0.92562	2	ZCB11	4	seq-library A
0.97564	0.980392	0.992308	0.986842	0.974026	3	ZCB11	4	seq-library A
1	1	1	1	1	4	ZCB11	4	seq-library A
1	1	1	1	1	5	ZCB11	4	seq-library A
0	0	1	0	0	6	ZCB11	4	seq-library A
0	0	1	0	0	7	ZCB11	4	seq-library A
0	0	1	0	0	8	ZCB11	4	seq-library A
0.650444	0.88	0.828571	0.785714	1	1	ZCB11	5	seq-library A
0.802112	0.882236	0.903595	0.853282	0.913223	2	ZCB11	5	seq-library A
0.960406	0.968153	0.987179	0.95	0.987013	3	ZCB11	5	seq-library A
1	1	1	1	1	4	ZCB11	5	seq-library A
1	1	1	1	1	5	ZCB11	5	seq-library A
0	0	1	0	0	6	ZCB11	5	seq-library A
0	0	1	0	0	7	ZCB11	5	seq-library A
0	0	1	0	0	8	ZCB11	5	seq-library A
0.490255	0.971014	0.945205	0.957143	0.985294	1	ZCB11	1	seq-library B
0.956029	0.982768	0.978955	0.992144	0.973568	2	ZCB11	1	seq-library B
0.973562	0.980031	0.990038	0.993769	0.966667	3	ZCB11	1	seq-library B
0.974211	0.977444	0.99384	1	0.955882	4	ZCB11	1	seq-library B
0.959068	0.962963	0.991597	1	0.928571	5	ZCB11	1	seq-library B
0	0	1	0	0	6	ZCB11	1	seq-library B
0	0	1	0	0	7	ZCB11	1	seq-library B
0	0	1	0	0	8	ZCB11	1	seq-library B
0.411317	0.963504	0.931507	0.956522	0.970588	1	ZCB11	2	seq-library B
0.959973	0.984513	0.980991	0.988889	0.980176	2	ZCB11	2	seq-library B
0.985805	0.98928	0.994636	1	0.978788	3	ZCB11	2	seq-library B
0.991437	0.992593	0.997947	1	0.985294	4	ZCB11	2	seq-library B
1	1	1	1	1	5	ZCB11	2	seq-library B
0	0	1	0	0	6	ZCB11	2	seq-library B
0	0	1	0	0	7	ZCB11	2	seq-library B
0	0	1	0	0	8	ZCB11	2	seq-library B
0.411317	0.963504	0.931507	0.956522	0.970588	1	ZCB11	3	seq-library B
0.968515	0.987845	0.985064	0.991131	0.984581	2	ZCB11	3	seq-library B
0.981732	0.986343	0.993103	0.987842	0.984848	3	ZCB11	3	seq-library B
0.982841	0.985075	0.995893	1	0.970588	4	ZCB11	3	seq-library B
1	1	1	1	1	5	ZCB11	3	seq-library B
0	0	1	0	0	6	ZCB11	3	seq-library B
0	0	1	0	0	7	ZCB11	3	seq-library B
0	0	1	0	0	8	ZCB11	3	seq-library B
0.887922	0.992701	0.986301	0.985507	1	1	ZCB11	4	seq-library B
0.96436	0.98615	0.983028	0.992196	0.980176	2	ZCB11	4	seq-library B
0.979687	0.984663	0.992337	0.996894	0.972727	3	ZCB11	4	seq-library B
0.974238	0.977778	0.99384	0.985075	0.970588	4	ZCB11	4	seq-library B
1	1	1	1	1	5	ZCB11	4	seq-library B
0	0	1	0	0	6	ZCB11	4	seq-library B
0	0	1	0	0	7	ZCB11	4	seq-library B
0	0	1	0	0	8	ZCB11	4	seq-library B
0.708678	0.977778	0.958904	0.985075	0.970588	1	ZCB11	5	seq-library B
0.949695	0.979843	0.97556	0.996583	0.963656	2	ZCB11	5	seq-library B
0.983744	0.987805	0.99387	0.993865	0.981818	3	ZCB11	5	seq-library B
0.974211	0.977444	0.99384	1	0.955882	4	ZCB11	5	seq-library B
1	1	1	1	1	5	ZCB11	5	seq-library B
0	0	1	0	0	6	ZCB11	5	seq-library B
0	0	1	0	0	7	ZCB11	5	seq-library B
0	0	1	0	0	8	ZCB11	5	seq-library B
0.547723	0.631579	0.730769	1	0.461538	1	2024-07-02	1	seq-library A
0.925423	0.974271	0.966292	0.975945	0.972603	2	2024-07-02	1	seq-library A
0.942732	0.990182	0.983683	0.983287	0.997175	3	2024-07-02	1	seq-library A
1	1	1	1	1	4	2024-07-02	1	seq-library A
0	1	1	1	1	5	2024-07-02	1	seq-library A
1	1	1	1	1	6	2024-07-02	1	seq-library A
0	0	0	0	0	7	2024-07-02	1	seq-library A
0	0	0	0	0	8	2024-07-02	1	seq-library A
0.48795	0.555556	0.692308	1	0.384615	1	2024-07-02	2	seq-library A
0.915829	0.97074	0.961798	0.975779	0.965753	2	2024-07-02	2	seq-library A
0.934805	0.988732	0.981352	0.985955	0.991525	3	2024-07-02	2	seq-library A
1	1	1	1	1	4	2024-07-02	2	seq-library A
0	1	1	1	1	5	2024-07-02	2	seq-library A
0	0.909091	0.833333	0.833333	1	6	2024-07-02	2	seq-library A
0	0	0	0	0	7	2024-07-02	2	seq-library A
0	0	0	0	0	8	2024-07-02	2	seq-library A
0.288675	0.266667	0.576923	1	0.153846	1	2024-07-02	3	seq-library A
0.844894	0.937669	0.922472	0.992352	0.888699	2	2024-07-02	3	seq-library A
0.80754	0.959184	0.934732	0.990964	0.929379	3	2024-07-02	3	seq-library A
0.828717	0.967213	0.945946	1	0.936508	4	2024-07-02	3	seq-library A
0	1	1	1	1	5	2024-07-02	3	seq-library A
1	1	1	1	1	6	2024-07-02	3	seq-library A
0	0	0	0	0	7	2024-07-02	3	seq-library A
0	0	0	0	0	8	2024-07-02	3	seq-library A
0.48795	0.555556	0.692308	1	0.384615	1	2024-07-02	4	seq-library A
0.911863	0.968804	0.959551	0.980702	0.957192	2	2024-07-02	4	seq-library A
0.942827	0.990155	0.983683	0.985994	0.99435	3	2024-07-02	4	seq-library A
1	1	1	1	1	4	2024-07-02	4	seq-library A
0	1	1	1	1	5	2024-07-02	4	seq-library A
1	1	1	1	1	6	2024-07-02	4	seq-library A
0	0	0	0	0	7	2024-07-02	4	seq-library A
0	0	0	0	0	8	2024-07-02	4	seq-library A
0.389249	0.666667	0.692308	0.727273	0.615385	1	2024-07-02	5	seq-library A
0.903111	0.967419	0.95618	0.944535	0.991438	2	2024-07-02	5	seq-library A
0.884529	0.980609	0.967366	0.961957	1	3	2024-07-02	5	seq-library A
1	1	1	1	1	4	2024-07-02	5	seq-library A
0	1	1	1	1	5	2024-07-02	5	seq-library A
0	0.909091	0.833333	0.833333	1	6	2024-07-02	5	seq-library A
0	0	0	0	0	7	2024-07-02	5	seq-library A
0	0	0	0	0	8	2024-07-02	5	seq-library A
0.777429	0.833333	0.888889	1	0.714286	1	2024-07-02	1	seq-library B
0.834145	0.928827	0.916866	0.972133	0.889216	2	2024-07-02	1	seq-library B
0.9574	0.990024	0.984683	0.996176	0.983947	3	2024-07-02	1	seq-library B
0.964977	0.993769	0.989717	1	0.987616	4	2024-07-02	1	seq-library B
1	1	1	1	1	5	2024-07-02	1	seq-library B
1	1	1	1	1	6	2024-07-02	1	seq-library B
0	1	1	1	1	7	2024-07-02	1	seq-library B
0	0	0	0	0	8	2024-07-02	1	seq-library B
0.662541	0.8	0.833333	0.75	0.857143	1	2024-07-02	2	seq-library B
0.794723	0.923149	0.902512	0.889192	0.959804	2	2024-07-02	2	seq-library B
0.937147	0.985955	0.978118	0.977716	0.994334	3	2024-07-02	2	seq-library B
0.935321	0.989214	0.982005	0.984663	0.993808	4	2024-07-02	2	seq-library B
1	1	1	1	1	5	2024-07-02	2	seq-library B
1	1	1	1	1	6	2024-07-02	2	seq-library B
0	1	1	1	1	7	2024-07-02	2	seq-library B
0	0	0	0	0	8	2024-07-02	2	seq-library B
0.644658	0.769231	0.833333	0.833333	0.714286	1	2024-07-02	3	seq-library B
0.83457	0.937049	0.921651	0.918944	0.955882	2	2024-07-02	3	seq-library B
0.939382	0.986366	0.978848	0.98221	0.990557	3	2024-07-02	3	seq-library B
0.972504	0.995363	0.992288	0.993827	0.996904	4	2024-07-02	3	seq-library B
1	1	1	1	1	5	2024-07-02	3	seq-library B
1	1	1	1	1	6	2024-07-02	3	seq-library B
0	1	1	1	1	7	2024-07-02	3	seq-library B
0	0	0	0	0	8	2024-07-02	3	seq-library B
0.644658	0.769231	0.833333	0.833333	0.714286	1	2024-07-02	4	seq-library B
0.847128	0.939901	0.927033	0.944554	0.935294	2	2024-07-02	4	seq-library B
0.952138	0.989156	0.983224	0.987759	0.990557	3	2024-07-02	4	seq-library B
0.98213	0.996894	0.994859	1	0.993808	4	2024-07-02	4	seq-library B
1	1	1	1	1	5	2024-07-02	4	seq-library B
1	1	1	1	1	6	2024-07-02	4	seq-library B
0	1	1	1	1	7	2024-07-02	4	seq-library B
0	0	0	0	0	8	2024-07-02	4	seq-library B
0.532468	0.714286	0.777778	0.714286	0.714286	1	2024-07-02	5	seq-library B
0.827271	0.933268	0.918062	0.927396	0.939216	2	2024-07-02	5	seq-library B
0.95223	0.989146	0.983224	0.988679	0.989613	3	2024-07-02	5	seq-library B
0.963505	0.993808	0.989717	0.993808	0.993808	4	2024-07-02	5	seq-library B
1	1	1	1	1	5	2024-07-02	5	seq-library B
1	1	1	1	1	6	2024-07-02	5	seq-library B
0	1	1	1	1	7	2024-07-02	5	seq-library B
0	0	0	0	0	8	2024-07-02	5	seq-library B
0.677908	0.877193	0.833333	1	0.78125	1	Brii-198	1	seq-library A
0.937429	0.964103	0.968638	0.991561	0.938124	2	Brii-198	1	seq-library A
0.976078	0.98	0.993043	1	0.960784	3	Brii-198	1	seq-library A
0.977845	0.981132	0.994048	1	0.962963	4	Brii-198	1	seq-library A
1	1	1	1	1	5	Brii-198	1	seq-library A
0	0	1	0	0	6	Brii-198	1	seq-library A
0	0	1	0	0	7	Brii-198	1	seq-library A
0	0	0	0	0	8	Brii-198	1	seq-library A
0.65	0.925373	0.880952	0.885714	0.96875	1	Brii-198	2	seq-library A
0.971071	0.984095	0.985663	0.980198	0.988024	2	Brii-198	2	seq-library A
0.976414	0.980583	0.993043	0.971154	0.990196	3	Brii-198	2	seq-library A
0.978492	0.981818	0.994048	0.964286	1	4	Brii-198	2	seq-library A
1	1	1	1	1	5	Brii-198	2	seq-library A
0	0	1	0	0	6	Brii-198	2	seq-library A
0	0	1	0	0	7	Brii-198	2	seq-library A
0	0	0	0	0	8	Brii-198	2	seq-library A
0.797961	0.953846	0.928571	0.939394	0.96875	1	Brii-198	3	seq-library A
0.961963	0.979021	0.981183	0.98	0.978044	2	Brii-198	3	seq-library A
0.970107	0.975369	0.991304	0.980198	0.970588	3	Brii-198	3	seq-library A
1	1	1	1	1	4	Brii-198	3	seq-library A
1	1	1	1	1	5	Brii-198	3	seq-library A
0	0	0.933333	0	0	6	Brii-198	3	seq-library A
0	0	1	0	0	7	Brii-198	3	seq-library A
0	0	0	0	0	8	Brii-198	3	seq-library A
0.65	0.925373	0.880952	0.885714	0.96875	1	Brii-198	4	seq-library A
0.967396	0.982	0.983871	0.983968	0.98004	2	Brii-198	4	seq-library A
0.982209	0.985366	0.994783	0.980583	0.990196	3	Brii-198	4	seq-library A
0.977845	0.981132	0.994048	1	0.962963	4	Brii-198	4	seq-library A
1	1	1	1	1	5	Brii-198	4	seq-library A
0	0	1	0	0	6	Brii-198	4	seq-library A
0	0	1	0	0	7	Brii-198	4	seq-library A
0	0	0	0	0	8	Brii-198	4	seq-library A
0.684158	0.920635	0.880952	0.935484	0.90625	1	Brii-198	5	seq-library A
0.963828	0.979879	0.982079	0.98783	0.972056	2	Brii-198	5	seq-library A
0.97605	0.980198	0.993043	0.99	0.970588	3	Brii-198	5	seq-library A
0.977845	0.981132	0.994048	1	0.962963	4	Brii-198	5	seq-library A
1	1	1	1	1	5	Brii-198	5	seq-library A
0	0	1	0	0	6	Brii-198	5	seq-library A
0	0	1	0	0	7	Brii-198	5	seq-library A
0	0	0	0	0	8	Brii-198	5	seq-library A
0.289773	0.717949	0.62069	0.583333	0.933333	1	Brii-198	1	seq-library B
0.921054	0.966368	0.96139	0.965286	0.967452	2	Brii-198	1	seq-library B
0.965198	0.978125	0.98374	0.975078	0.981191	3	Brii-198	1	seq-library B
0.970627	0.975	0.991935	1	0.95122	4	Brii-198	1	seq-library B
1	1	1	1	1	5	Brii-198	1	seq-library B
1	1	1	1	1	6	Brii-198	1	seq-library B
0	0	1	0	0	7	Brii-198	1	seq-library B
0	0	1	0	0	8	Brii-198	1	seq-library B
0.472456	0.769231	0.689655	0.625	1	1	Brii-198	2	seq-library B
0.917152	0.964627	0.959459	0.965169	0.964085	2	Brii-198	2	seq-library B
0.970121	0.981191	0.986063	0.981191	0.981191	3	Brii-198	2	seq-library B
0.985352	0.987654	0.995968	1	0.97561	4	Brii-198	2	seq-library B
1	1	1	1	1	5	Brii-198	2	seq-library B
1	1	1	1	1	6	Brii-198	2	seq-library B
0	0	1	0	0	7	Brii-198	2	seq-library B
0	0	1	0	0	8	Brii-198	2	seq-library B
0.447619	0.733333	0.724138	0.733333	0.733333	1	Brii-198	3	seq-library B
0.852414	0.929544	0.923423	0.983709	0.881033	2	Brii-198	3	seq-library B
0.942843	0.963082	0.973287	0.986842	0.940439	3	Brii-198	3	seq-library B
0.970627	0.975	0.991935	1	0.95122	4	Brii-198	3	seq-library B
1	1	1	1	1	5	Brii-198	3	seq-library B
1	1	1	1	1	6	Brii-198	3	seq-library B
0	0	1	0	0	7	Brii-198	3	seq-library B
0	0	1	0	0	8	Brii-198	3	seq-library B
0.351605	0.731707	0.62069	0.576923	1	1	Brii-198	4	seq-library B
0.907413	0.961138	0.954311	0.938034	0.98541	2	Brii-198	4	seq-library B
0.930686	0.956259	0.966318	0.921512	0.99373	3	Brii-198	4	seq-library B
0.943066	0.952381	0.983871	0.930233	0.97561	4	Brii-198	4	seq-library B
0.904379	0.909091	0.983051	0.833333	1	5	Brii-198	4	seq-library B
1	1	1	1	1	6	Brii-198	4	seq-library B
0	0	1	0	0	7	Brii-198	4	seq-library B
0	0	1	0	0	8	Brii-198	4	seq-library B
0.289773	0.717949	0.62069	0.583333	0.933333	1	Brii-198	5	seq-library B
0.909159	0.961431	0.955598	0.957684	0.965208	2	Brii-198	5	seq-library B
0.970246	0.981308	0.986063	0.975232	0.987461	3	Brii-198	5	seq-library B
0.970627	0.975	0.991935	1	0.95122	4	Brii-198	5	seq-library B
1	1	1	1	1	5	Brii-198	5	seq-library B
1	1	1	1	1	6	Brii-198	5	seq-library B
0	0	1	0	0	7	Brii-198	5	seq-library B
0	0	1	0	0	8	Brii-198	5	seq-library B
0.741081	0.823529	0.884615	0.875	0.777778	1	ADG20	1	seq-library A
0.860267	0.906314	0.9375	0.932914	0.881188	2	ADG20	1	seq-library A
0.960157	0.967742	0.987698	0.972222	0.963303	3	ADG20	1	seq-library A
1	1	1	1	1	4	ADG20	1	seq-library A
1	1	1	1	1	5	ADG20	1	seq-library A
0	0	1	0	0	6	ADG20	1	seq-library A
0	0	0	0	0	7	ADG20	1	seq-library A
0	0	1	0	0	8	ADG20	1	seq-library A
0.560889	0.666667	0.807692	0.833333	0.555556	1	ADG20	2	seq-library A
0.804792	0.860238	0.912364	0.949761	0.786139	2	ADG20	2	seq-library A
0.96008	0.966825	0.987698	1	0.93578	3	ADG20	2	seq-library A
1	1	1	1	1	4	ADG20	2	seq-library A
1	1	1	1	1	5	ADG20	2	seq-library A
0	0	1	0	0	6	ADG20	2	seq-library A
0	0	0	0	0	7	ADG20	2	seq-library A
0	0	1	0	0	8	ADG20	2	seq-library A
0.355036	0.6	0.538462	0.428571	1	1	ADG20	3	seq-library A
0.873159	0.916283	0.938179	0.85567	0.986139	2	ADG20	3	seq-library A
0.93562	0.947368	0.97891	0.907563	0.990826	3	ADG20	3	seq-library A
0.953327	0.956522	0.992188	0.916667	1	4	ADG20	3	seq-library A
1	1	1	1	1	5	ADG20	3	seq-library A
0	0	1	0	0	6	ADG20	3	seq-library A
0	0	0	0	0	7	ADG20	3	seq-library A
0	0	1	0	0	8	ADG20	3	seq-library A
0.727607	0.818182	0.846154	0.692308	1	1	ADG20	4	seq-library A
0.857576	0.905622	0.936141	0.918534	0.893069	2	ADG20	4	seq-library A
0.954215	0.962617	0.98594	0.980952	0.944954	3	ADG20	4	seq-library A
1	1	1	1	1	4	ADG20	4	seq-library A
1	1	1	1	1	5	ADG20	4	seq-library A
0	0	1	0	0	6	ADG20	4	seq-library A
0	0	0	0	0	7	ADG20	4	seq-library A
0	0	1	0	0	8	ADG20	4	seq-library A
0.421831	0.631579	0.730769	0.6	0.666667	1	ADG20	5	seq-library A
0.848665	0.9	0.932065	0.909091	0.891089	2	ADG20	5	seq-library A
0.977523	0.981818	0.99297	0.972973	0.990826	3	ADG20	5	seq-library A
1	1	1	1	1	4	ADG20	5	seq-library A
1	1	1	1	1	5	ADG20	5	seq-library A
0	0	1	0	0	6	ADG20	5	seq-library A
0	0	0	0	0	7	ADG20	5	seq-library A
0	0	1	0	0	8	ADG20	5	seq-library A
0.628737	0.820513	0.8	0.727273	0.941176	1	ADG20	1	seq-library B
0.952205	0.969916	0.977669	0.975787	0.964115	2	ADG20	1	seq-library B
0.983294	0.986193	0.995172	0.980392	0.992063	3	ADG20	1	seq-library B
1	1	1	1	1	4	ADG20	1	seq-library B
1	1	1	1	1	5	ADG20	1	seq-library B
1	1	1	1	1	6	ADG20	1	seq-library B
0	0	0	0	0	7	ADG20	1	seq-library B
0	0	0	0	0	8	ADG20	1	seq-library B
0.488094	0.761905	0.714286	0.64	0.941176	1	ADG20	2	seq-library B
0.948416	0.967626	0.975882	0.969952	0.965311	2	ADG20	2	seq-library B
0.992855	0.994083	0.997931	0.988235	1	3	ADG20	2	seq-library B
0.983234	0.984615	0.99723	1	0.969697	4	ADG20	2	seq-library B
1	1	1	1	1	5	ADG20	2	seq-library B
1	1	1	1	1	6	ADG20	2	seq-library B
0	0	0	0	0	7	ADG20	2	seq-library B
0	0	0	0	0	8	ADG20	2	seq-library B
0.485913	0.755556	0.685714	0.607143	1	1	ADG20	3	seq-library B
0.945582	0.966002	0.974096	0.947126	0.985646	2	ADG20	3	seq-library B
0.988156	0.990177	0.996552	0.980545	1	3	ADG20	3	seq-library B
0.983681	0.985075	0.99723	0.970588	1	4	ADG20	3	seq-library B
1	1	1	1	1	5	ADG20	3	seq-library B
1	1	1	1	1	6	ADG20	3	seq-library B
0	0	0	0	0	7	ADG20	3	seq-library B
0	0	0	0	0	8	ADG20	3	seq-library B
0.547544	0.777778	0.771429	0.736842	0.823529	1	ADG20	4	seq-library B
0.949425	0.967742	0.976329	0.98513	0.950957	2	ADG20	4	seq-library B
0.980739	0.984064	0.994483	0.988	0.980159	3	ADG20	4	seq-library B
0.983234	0.984615	0.99723	1	0.969697	4	ADG20	4	seq-library B
1	1	1	1	1	5	ADG20	4	seq-library B
1	1	1	1	1	6	ADG20	4	seq-library B
0	0	0	0	0	7	ADG20	4	seq-library B
0	0	0	0	0	8	ADG20	4	seq-library B
0.488094	0.761905	0.714286	0.64	0.941176	1	ADG20	5	seq-library B
0.951757	0.969876	0.977222	0.957993	0.982057	2	ADG20	5	seq-library B
0.981067	0.984314	0.994483	0.972868	0.996032	3	ADG20	5	seq-library B
1	1	1	1	1	4	ADG20	5	seq-library B
1	1	1	1	1	5	ADG20	5	seq-library B
1	1	1	1	1	6	ADG20	5	seq-library B
0	0	0	0	0	7	ADG20	5	seq-library B
0	0	0	0	0	8	ADG20	5	seq-library B
0.380601	0.711111	0.682927	0.8	0.64	1	S2X259	1	seq-library A
0.733609	0.810345	0.86757	0.961637	0.700186	2	S2X259	1	seq-library A
0.875671	0.892157	0.965625	0.968085	0.827273	3	S2X259	1	seq-library A
1	1	1	1	1	4	S2X259	1	seq-library A
0.852386	0.857143	0.971429	1	0.75	5	S2X259	1	seq-library A
0	0	1	0	0	6	S2X259	1	seq-library A
1	1	1	1	1	7	S2X259	1	seq-library A
1	1	1	1	1	8	S2X259	1	seq-library A
0.580661	0.8	0.780488	0.9	0.72	1	S2X259	2	seq-library A
0.758204	0.843907	0.883371	0.91886	0.780261	2	S2X259	2	seq-library A
0.89887	0.913462	0.971875	0.969388	0.863636	3	S2X259	2	seq-library A
1	1	1	1	1	4	S2X259	2	seq-library A
1	1	1	1	1	5	S2X259	2	seq-library A
0	0	1	0	0	6	S2X259	2	seq-library A
1	1	1	1	1	7	S2X259	2	seq-library A
1	1	1	1	1	8	S2X259	2	seq-library A
0.4875	0.8	0.756098	0.8	0.8	1	S2X259	3	seq-library A
0.77631	0.858276	0.8924	0.917373	0.806331	2	S2X259	3	seq-library A
0.933403	0.944444	0.98125	0.962264	0.927273	3	S2X259	3	seq-library A
1	1	1	1	1	4	S2X259	3	seq-library A
1	1	1	1	1	5	S2X259	3	seq-library A
0	0	1	0	0	6	S2X259	3	seq-library A
1	1	1	1	1	7	S2X259	3	seq-library A
1	1	1	1	1	8	S2X259	3	seq-library A
0.741832	0.901961	0.878049	0.884615	0.92	1	S2X259	4	seq-library A
0.770785	0.860952	0.890143	0.881092	0.841713	2	S2X259	4	seq-library A
0.905332	0.92093	0.973437	0.942857	0.9	3	S2X259	4	seq-library A
1	1	1	1	1	4	S2X259	4	seq-library A
1	1	1	1	1	5	S2X259	4	seq-library A
0	0	1	0	0	6	S2X259	4	seq-library A
1	1	1	1	1	7	S2X259	4	seq-library A
1	1	1	1	1	8	S2X259	4	seq-library A
0.636833	0.867925	0.829268	0.821429	0.92	1	S2X259	5	seq-library A
0.771511	0.863296	0.890143	0.868173	0.858473	2	S2X259	5	seq-library A
0.908671	0.924444	0.973437	0.904348	0.945455	3	S2X259	5	seq-library A
1	1	1	1	1	4	S2X259	5	seq-library A
1	1	1	1	1	5	S2X259	5	seq-library A
0	0	1	0	0	6	S2X259	5	seq-library A
1	1	1	1	1	7	S2X259	5	seq-library A
1	1	1	1	1	8	S2X259	5	seq-library A
0.478992	0.714286	0.741935	0.714286	0.714286	1	S2X259	1	seq-library B
0.732552	0.826955	0.877069	0.802908	0.852487	2	S2X259	1	seq-library B
0.823388	0.871245	0.929412	0.845833	0.89823	3	S2X259	1	seq-library B
0.925361	0.939394	0.976331	0.911765	0.96875	4	S2X259	1	seq-library B
0.899735	0.909091	0.975	1	0.833333	5	S2X259	1	seq-library B
0	0	1	0	0	6	S2X259	1	seq-library B
0	0	1	0	0	7	S2X259	1	seq-library B
0	0	0	0	0	8	S2X259	1	seq-library B
0.539841	0.6	0.741935	1	0.428571	1	S2X259	2	seq-library B
0.696964	0.785647	0.865839	0.87395	0.713551	2	S2X259	2	seq-library B
0.824321	0.865248	0.932941	0.928934	0.809735	3	S2X259	2	seq-library B
0.901659	0.918033	0.970414	0.965517	0.875	4	S2X259	2	seq-library B
0.899735	0.909091	0.975	1	0.833333	5	S2X259	2	seq-library B
0	0	1	0	0	6	S2X259	2	seq-library B
0	0	1	0	0	7	S2X259	2	seq-library B
0	0	0	0	0	8	S2X259	2	seq-library B
0.508493	0.75	0.741935	0.666667	0.857143	1	S2X259	3	seq-library B
0.711375	0.812592	0.8487	0.708812	0.951973	2	S2X259	3	seq-library B
0.816808	0.865191	0.921176	0.793358	0.951327	3	S2X259	3	seq-library B
0.928943	0.941176	0.976331	0.888889	1	4	S2X259	3	seq-library B
0.899735	0.909091	0.975	1	0.833333	5	S2X259	3	seq-library B
0	0	1	0	0	6	S2X259	3	seq-library B
0	0	1	0	0	7	S2X259	3	seq-library B
0	0	0	0	0	8	S2X259	3	seq-library B
0.387068	0.702703	0.645161	0.565217	0.928571	1	S2X259	4	seq-library B
0.692501	0.798867	0.832151	0.680338	0.96741	2	S2X259	4	seq-library B
0.782859	0.837121	0.898824	0.731788	0.977876	3	S2X259	4	seq-library B
0.882377	0.901408	0.95858	0.820513	1	4	S2X259	4	seq-library B
0.803922	0.833333	0.95	0.833333	0.833333	5	S2X259	4	seq-library B
0	0	1	0	0	6	S2X259	4	seq-library B
0	0	1	0	0	7	S2X259	4	seq-library B
0	0	0	0	0	8	S2X259	4	seq-library B
0.595119	0.666667	0.774194	1	0.5	1	S2X259	5	seq-library B
0.683323	0.773639	0.859929	0.872845	0.694683	2	S2X259	5	seq-library B
0.830888	0.86747	0.935294	0.952381	0.79646	3	S2X259	5	seq-library B
0.941717	0.95082	0.982249	1	0.90625	4	S2X259	5	seq-library B
0.899735	0.909091	0.975	1	0.833333	5	S2X259	5	seq-library B
0	0	1	0	0	6	S2X259	5	seq-library B
0	0	1	0	0	7	S2X259	5	seq-library B
0	0	0	0	0	8	S2X259	5	seq-library B
0.623734	0.83871	0.807692	0.764706	0.928571	1	S2H97	1	seq-library A
0.816432	0.882096	0.910497	0.821138	0.95283	2	S2H97	1	seq-library A
0.917204	0.923077	0.985915	0.872727	0.979592	3	S2H97	1	seq-library A
1	1	1	1	1	4	S2H97	1	seq-library A
1	1	1	1	1	5	S2H97	1	seq-library A
0	0	0.9	0	0	6	S2H97	1	seq-library A
0	0	1	0	0	7	S2H97	1	seq-library A
0	0	1	0	0	8	S2H97	1	seq-library A
0.65561	0.848485	0.807692	0.736842	1	1	S2H97	2	seq-library A
0.751474	0.838275	0.867403	0.733491	0.977987	2	S2H97	2	seq-library A
0.826304	0.830508	0.964789	0.710145	1	3	S2H97	2	seq-library A
0.863731	0.857143	0.994792	0.75	1	4	S2H97	2	seq-library A
1	1	1	1	1	5	S2H97	2	seq-library A
0	0	0.9	0	0	6	S2H97	2	seq-library A
0	0	1	0	0	7	S2H97	2	seq-library A
0	0	1	0	0	8	S2H97	2	seq-library A
0.451754	0.526316	0.653846	1	0.357143	1	S2H97	3	seq-library A
0.660591	0.720472	0.843094	0.963158	0.575472	2	S2H97	3	seq-library A
0.871266	0.876404	0.980634	0.975	0.795918	3	S2H97	3	seq-library A
0.814345	0.8	0.994792	1	0.666667	4	S2H97	3	seq-library A
0	0	0.969697	0	0	5	S2H97	3	seq-library A
0	0	1	0	0	6	S2H97	3	seq-library A
0	0	1	0	0	7	S2H97	3	seq-library A
0	0	1	0	0	8	S2H97	3	seq-library A
0.853913	0.933333	0.923077	0.875	1	1	S2H97	4	seq-library A
0.808876	0.877301	0.911602	0.856287	0.899371	2	S2H97	4	seq-library A
0.946172	0.950495	0.991197	0.923077	0.979592	3	S2H97	4	seq-library A
1	1	1	1	1	4	S2H97	4	seq-library A
0	0	0.969697	0	0	5	S2H97	4	seq-library A
0	0	0.9	0	0	6	S2H97	4	seq-library A
0	0	1	0	0	7	S2H97	4	seq-library A
0	0	1	0	0	8	S2H97	4	seq-library A
0.561951	0.666667	0.730769	1	0.5	1	S2H97	5	seq-library A
0.727414	0.792661	0.875138	0.951542	0.679245	2	S2H97	5	seq-library A
0.895774	0.898876	0.984155	1	0.816327	3	S2H97	5	seq-library A
0.814345	0.8	0.994792	1	0.666667	4	S2H97	5	seq-library A
0	0	0.969697	0	0	5	S2H97	5	seq-library A
0	0	1	0	0	6	S2H97	5	seq-library A
0	0	1	0	0	7	S2H97	5	seq-library A
0	0	1	0	0	8	S2H97	5	seq-library A
0.826311	0.955224	0.933333	0.941176	0.969697	1	S2H97	1	seq-library B
0.94601	0.977376	0.973565	0.965517	0.989529	2	S2H97	1	seq-library B
0.982535	0.985915	0.99435	0.972222	1	3	S2H97	1	seq-library B
1	1	1	1	1	4	S2H97	1	seq-library B
1	1	1	1	1	5	S2H97	1	seq-library B
1	1	1	1	1	6	S2H97	1	seq-library B
1	1	1	1	1	7	S2H97	1	seq-library B
0	0	1	0	0	8	S2H97	1	seq-library B
0.639662	0.914286	0.866667	0.864865	0.969697	1	S2H97	2	seq-library B
0.949265	0.978723	0.975076	0.964422	0.993455	2	S2H97	2	seq-library B
0.992933	0.994318	0.99774	0.988701	1	3	S2H97	2	seq-library B
1	1	1	1	1	4	S2H97	2	seq-library B
1	1	1	1	1	5	S2H97	2	seq-library B
1	1	1	1	1	6	S2H97	2	seq-library B
1	1	1	1	1	7	S2H97	2	seq-library B
0	0	1	0	0	8	S2H97	2	seq-library B
0.659091	0.909091	0.866667	0.909091	0.909091	1	S2H97	3	seq-library B
0.950545	0.979248	0.975831	0.970437	0.98822	2	S2H97	3	seq-library B
0.972373	0.977654	0.99096	0.956284	1	3	S2H97	3	seq-library B
1	1	1	1	1	4	S2H97	3	seq-library B
1	1	1	1	1	5	S2H97	3	seq-library B
1	1	1	1	1	6	S2H97	3	seq-library B
1	1	1	1	1	7	S2H97	3	seq-library B
0	0	1	0	0	8	S2H97	3	seq-library B
0.772727	0.939394	0.911111	0.939394	0.939394	1	S2H97	4	seq-library B
0.955125	0.981132	0.978097	0.97542	0.986911	2	S2H97	4	seq-library B
1	1	1	1	1	3	S2H97	4	seq-library B
0.970606	0.972973	0.994924	1	0.947368	4	S2H97	4	seq-library B
1	1	1	1	1	5	S2H97	4	seq-library B
1	1	1	1	1	6	S2H97	4	seq-library B
1	1	1	1	1	7	S2H97	4	seq-library B
0	0	1	0	0	8	S2H97	4	seq-library B
0.7711	0.942857	0.911111	0.891892	1	1	S2H97	5	seq-library B
0.946434	0.977521	0.973565	0.959647	0.996073	2	S2H97	5	seq-library B
0.982535	0.985915	0.99435	0.972222	1	3	S2H97	5	seq-library B
1	1	1	1	1	4	S2H97	5	seq-library B
1	1	1	1	1	5	S2H97	5	seq-library B
1	1	1	1	1	6	S2H97	5	seq-library B
1	1	1	1	1	7	S2H97	5	seq-library B
0	0	1	0	0	8	S2H97	5	seq-library B

## Sheet: Supplementary Fig 9
score_type	distance	target	generated_probabilities	mean	std
bind	1	2-7	2021	2.42667	0.313028
bind	1	2-7	2022	2.41833	0.162162
bind	1	2-7	Random	2.24333	0.0871015
bind	1	A23-58.1	2021	84.945	0.913844
bind	1	A23-58.1	2022	84.3717	0.995478
bind	1	A23-58.1	Random	84.0933	0.216856
bind	1	ACE2	2021	75.0533	0.557195
bind	1	ACE2	2022	74.32	0.682759
bind	1	ACE2	Random	58.675	0.205985
bind	1	ADG20	2021	82.0667	0.764713
bind	1	ADG20	2022	81.7	0.685799
bind	1	ADG20	Random	82.9783	0.151712
bind	1	Brii-198	2021	88.14	0.40055
bind	1	Brii-198	2022	87.0083	0.441562
bind	1	Brii-198	Random	87.01	0.157987
bind	1	COV2-2196	2021	30.74	1.12164
bind	1	COV2-2196	2022	31.0433	0.900859
bind	1	COV2-2196	Random	28.82	0.230043
bind	1	S2H97	2021	85.63	0.717821
bind	1	S2H97	2022	85.7371	0.866539
bind	1	S2H97	Random	81.6543	0.114289
bind	1	S2X259	2021	74.1717	0.877004
bind	1	S2X259	2022	74.5117	0.672203
bind	1	S2X259	Random	75.7667	0.147332
bind	1	ZCB11	2021	91.5083	0.410337
bind	1	ZCB11	2022	90.6433	0.81141
bind	1	ZCB11	Random	91.0783	0.0893122
bind	2	2-7	2021	5.86667	0.357361
bind	2	2-7	2022	5.97333	0.187794
bind	2	2-7	Random	6.94667	0.16452
bind	2	A23-58.1	2021	72.3267	0.894151
bind	2	A23-58.1	2022	71.9167	0.615099
bind	2	A23-58.1	Random	70.315	0.793013
bind	2	ACE2	2021	82.4733	0.146924
bind	2	ACE2	2022	83.1667	0.244022
bind	2	ACE2	Random	71.8733	0.204711
bind	2	ADG20	2021	70.4867	1.3392
bind	2	ADG20	2022	68.7217	1.50708
bind	2	ADG20	Random	65.8667	0.710117
bind	2	Brii-198	2021	75.6683	0.590776
bind	2	Brii-198	2022	73.7383	1.42017
bind	2	Brii-198	Random	72.7667	0.718823
bind	2	COV2-2196	2021	21.84	1.38505
bind	2	COV2-2196	2022	22.3967	0.988932
bind	2	COV2-2196	Random	23.9917	0.660104
bind	2	S2H97	2021	76.4371	0.917982
bind	2	S2H97	2022	75.3014	1.14824
bind	2	S2H97	Random	64.0257	0.806243
bind	2	S2X259	2021	55.5	1.26974
bind	2	S2X259	2022	55.9817	1.10416
bind	2	S2X259	Random	52.2367	0.582329
bind	2	ZCB11	2021	83.4417	1.51399
bind	2	ZCB11	2022	81.0167	0.849557
bind	2	ZCB11	Random	85.3317	0.724856
bind	3	2-7	2021	15.6933	2.30339
bind	3	2-7	2022	15.2367	0.738801
bind	3	2-7	Random	16.185	1.23142
bind	3	A23-58.1	2021	63.345	3.65537
bind	3	A23-58.1	2022	72.4733	2.5292
bind	3	A23-58.1	Random	71.355	3.28395
bind	3	ACE2	2021	95.18	0.244867
bind	3	ACE2	2022	95.7	0.209189
bind	3	ACE2	Random	94.5383	0.342603
bind	3	ADG20	2021	60.545	0.998133
bind	3	ADG20	2022	54.8467	3.32403
bind	3	ADG20	Random	45.9367	3.07138
bind	3	Brii-198	2021	66.765	2.39856
bind	3	Brii-198	2022	59.1317	4.50609
bind	3	Brii-198	Random	65.95	1.48834
bind	3	COV2-2196	2021	30.03	2.47664
bind	3	COV2-2196	2022	28.8867	3.9764
bind	3	COV2-2196	Random	31.1767	2.85733
bind	3	S2H97	2021	68.3729	3.90607
bind	3	S2H97	2022	48.0443	3.56505
bind	3	S2H97	Random	43.6143	3.76263
bind	3	S2X259	2021	25.55	3.71087
bind	3	S2X259	2022	28.5383	2.47488
bind	3	S2X259	Random	20.4817	2.91675
bind	3	ZCB11	2021	90.26	1.32197
bind	3	ZCB11	2022	88.31	1.06595
bind	3	ZCB11	Random	93.29	1.34532
bind	4	2-7	2021	14.3417	9.00631
bind	4	2-7	2022	4.18667	1.16822
bind	4	2-7	Random	22.99	6.23552
bind	4	A23-58.1	2021	56.5017	9.88517
bind	4	A23-58.1	2022	80.0517	4.98939
bind	4	A23-58.1	Random	65.83	9.96161
bind	4	ACE2	2021	98.885	0.357701
bind	4	ACE2	2022	99.1	0.0787401
bind	4	ACE2	Random	99.0733	0.200466
bind	4	ADG20	2021	60.8017	12.5592
bind	4	ADG20	2022	56.0467	14.3622
bind	4	ADG20	Random	43.5067	14.3073
bind	4	Brii-198	2021	42.4983	8.92063
bind	4	Brii-198	2022	45.8733	4.26868
bind	4	Brii-198	Random	41.1517	5.64755
bind	4	COV2-2196	2021	21.7967	8.31438
bind	4	COV2-2196	2022	17.1833	2.39791
bind	4	COV2-2196	Random	30.7083	7.45062
bind	4	S2H97	2021	30.6129	21.3364
bind	4	S2H97	2022	13.6857	15.4655
bind	4	S2H97	Random	29.37	9.93461
bind	4	S2X259	2021	10.895	4.0622
bind	4	S2X259	2022	27.4233	9.42285
bind	4	S2X259	Random	20.1033	15.6196
bind	4	ZCB11	2021	92.885	1.56395
bind	4	ZCB11	2022	87.34	3.25948
bind	4	ZCB11	Random	91.62	3.58067
bind	5	2-7	2021	10.1933	6.89771
bind	5	2-7	2022	4.20333	2.02602
bind	5	2-7	Random	19.365	38.1918
bind	5	A23-58.1	2021	47.8133	17.0619
bind	5	A23-58.1	2022	71.105	6.73606
bind	5	A23-58.1	Random	73.8367	30.1047
bind	5	ACE2	2021	99.87	0.109727
bind	5	ACE2	2022	99.8017	0.0435507
bind	5	ACE2	Random	99.33	0.742321
bind	5	ADG20	2021	46.7983	14.7097
bind	5	ADG20	2022	30.9017	24.3813
bind	5	ADG20	Random	50.5433	45.8096
bind	5	Brii-198	2021	39.3967	10.0511
bind	5	Brii-198	2022	59.0733	6.26732
bind	5	Brii-198	Random	16.785	8.56272
bind	5	COV2-2196	2021	17.205	5.31518
bind	5	COV2-2196	2022	10.15	2.45509
bind	5	COV2-2196	Random	31.355	25.226
bind	5	S2H97	2021	15.7871	15.2064
bind	5	S2H97	2022	5.52	10.3893
bind	5	S2H97	Random	24.2914	29.5933
bind	5	S2X259	2021	4.27167	2.89165
bind	5	S2X259	2022	13.1317	5.98731
bind	5	S2X259	Random	20.045	35.2264
bind	5	ZCB11	2021	94.355	0.626155
bind	5	ZCB11	2022	88.3067	1.91601
bind	5	ZCB11	Random	89.495	15.4759
bind	6	2-7	2021	2.84667	1.78274
bind	6	2-7	2022	6.23667	9.92568
bind	6	2-7	Random	24.3517	38.6479
bind	6	A23-58.1	2021	40.0233	29.4163
bind	6	A23-58.1	2022	25.4067	20.2965
bind	6	A23-58.1	Random	71.1733	34.5189
bind	6	ACE2	2021	99.9833	0.00816497
bind	6	ACE2	2022	99.88	0.176748
bind	6	ACE2	Random	99.6083	0.229122
bind	6	ADG20	2021	60.46	19.2548
bind	6	ADG20	2022	14.8483	36.1112
bind	6	ADG20	Random	68.7967	32.7007
bind	6	Brii-198	2021	20.7867	23.2052
bind	6	Brii-198	2022	56.0567	29.6249
bind	6	Brii-198	Random	20.5433	26.1928
bind	6	COV2-2196	2021	22.0833	20.5125
bind	6	COV2-2196	2022	1.67333	1.89139
bind	6	COV2-2196	Random	42.385	21.7993
bind	6	S2H97	2021	2.14	1.66321
bind	6	S2H97	2022	1.79286	1.84281
bind	6	S2H97	Random	25.1414	37.1565
bind	6	S2X259	2021	1.47833	0.865411
bind	6	S2X259	2022	1.31833	1.96255
bind	6	S2X259	Random	18.015	36.6482
bind	6	ZCB11	2021	92.1283	6.83191
bind	6	ZCB11	2022	75.145	4.86574
bind	6	ZCB11	Random	78.9617	25.5062
escape	1	2024-07-02	2021	97.5733	0.313028
escape	1	2024-07-02	2022	97.5817	0.162162
escape	1	2024-07-02	Random	97.7567	0.0871015
escape	1	A23-58.1	2021	15.055	0.913844
escape	1	A23-58.1	2022	15.6283	0.995478
escape	1	A23-58.1	Random	15.9067	0.216856
escape	1	ACE2	2021	24.9467	0.557195
escape	1	ACE2	2022	25.68	0.682759
escape	1	ACE2	Random	41.325	0.205985
escape	1	ADG20	2021	17.9333	0.764713
escape	1	ADG20	2022	18.3	0.685799
escape	1	ADG20	Random	17.0217	0.151712
escape	1	Brii-198	2021	11.86	0.40055
escape	1	Brii-198	2022	12.9917	0.441562
escape	1	Brii-198	Random	12.99	0.157987
escape	1	COV2-2196	2021	69.26	1.12164
escape	1	COV2-2196	2022	68.9567	0.900859
escape	1	COV2-2196	Random	71.18	0.230043
escape	1	S2H97	2021	14.37	0.717821
escape	1	S2H97	2022	14.2629	0.866539
escape	1	S2H97	Random	18.3457	0.114289
escape	1	S2X259	2021	25.8283	0.877004
escape	1	S2X259	2022	25.4883	0.672203
escape	1	S2X259	Random	24.2333	0.147332
escape	1	ZCB11	2021	8.49167	0.410337
escape	1	ZCB11	2022	9.35667	0.81141
escape	1	ZCB11	Random	8.92167	0.0893122
escape	2	2-7	2021	94.1333	0.357361
escape	2	2-7	2022	94.0267	0.187794
escape	2	2-7	Random	93.0533	0.16452
escape	2	A23-58.1	2021	27.6733	0.894151
escape	2	A23-58.1	2022	28.0833	0.615099
escape	2	A23-58.1	Random	29.685	0.793013
escape	2	ACE2	2021	17.5267	0.146924
escape	2	ACE2	2022	16.8333	0.244022
escape	2	ACE2	Random	28.1267	0.204711
escape	2	ADG20	2021	29.5133	1.3392
escape	2	ADG20	2022	31.2783	1.50708
escape	2	ADG20	Random	34.1333	0.710117
escape	2	Brii-198	2021	24.3317	0.590776
escape	2	Brii-198	2022	26.2617	1.42017
escape	2	Brii-198	Random	27.2333	0.718823
escape	2	COV2-2196	2021	78.16	1.38505
escape	2	COV2-2196	2022	77.6033	0.988932
escape	2	COV2-2196	Random	76.0083	0.660104
escape	2	S2H97	2021	23.5629	0.917982
escape	2	S2H97	2022	24.6986	1.14824
escape	2	S2H97	Random	35.9743	0.806243
escape	2	S2X259	2021	44.5	1.26974
escape	2	S2X259	2022	44.0183	1.10416
escape	2	S2X259	Random	47.7633	0.582329
escape	2	ZCB11	2021	16.5583	1.51399
escape	2	ZCB11	2022	18.9833	0.849557
escape	2	ZCB11	Random	14.6683	0.724856
escape	3	2-7	2021	84.3067	2.30339
escape	3	2-7	2022	84.7633	0.738801
escape	3	2-7	Random	83.815	1.23142
escape	3	A23-58.1	2021	36.655	3.65537
escape	3	A23-58.1	2022	27.5267	2.5292
escape	3	A23-58.1	Random	28.645	3.28395
escape	3	ACE2	2021	4.82	0.244867
escape	3	ACE2	2022	4.3	0.209189
escape	3	ACE2	Random	5.46167	0.342603
escape	3	ADG20	2021	39.455	0.998133
escape	3	ADG20	2022	45.1533	3.32403
escape	3	ADG20	Random	54.0633	3.07138
escape	3	Brii-198	2021	33.235	2.39856
escape	3	Brii-198	2022	40.8683	4.50609
escape	3	Brii-198	Random	34.05	1.48834
escape	3	COV2-2196	2021	69.97	2.47664
escape	3	COV2-2196	2022	71.1133	3.9764
escape	3	COV2-2196	Random	68.8233	2.85733
escape	3	S2H97	2021	31.6271	3.90607
escape	3	S2H97	2022	51.9557	3.56505
escape	3	S2H97	Random	56.3857	3.76263
escape	3	S2X259	2021	74.45	3.71087
escape	3	S2X259	2022	71.4617	2.47488
escape	3	S2X259	Random	79.5183	2.91675
escape	3	ZCB11	2021	9.74	1.32197
escape	3	ZCB11	2022	11.69	1.06595
escape	3	ZCB11	Random	6.71	1.34532
escape	4	2-7	2021	85.6583	9.00631
escape	4	2-7	2022	95.8133	1.16822
escape	4	2-7	Random	77.01	6.23552
escape	4	A23-58.1	2021	43.4967	9.88474
escape	4	A23-58.1	2022	19.9483	4.98939
escape	4	A23-58.1	Random	34.17	9.96161
escape	4	ACE2	2021	1.115	0.357701
escape	4	ACE2	2022	0.9	0.0787401
escape	4	ACE2	Random	0.926667	0.200466
escape	4	ADG20	2021	39.1983	12.5592
escape	4	ADG20	2022	43.9533	14.3622
escape	4	ADG20	Random	56.4933	14.3073
escape	4	Brii-198	2021	57.5017	8.92063
escape	4	Brii-198	2022	54.1267	4.26868
escape	4	Brii-198	Random	58.8483	5.64755
escape	4	COV2-2196	2021	78.2033	8.31438
escape	4	COV2-2196	2022	82.8167	2.39791
escape	4	COV2-2196	Random	69.2917	7.45062
escape	4	S2H97	2021	69.3871	21.3364
escape	4	S2H97	2022	86.3143	15.4655
escape	4	S2H97	Random	70.63	9.93461
escape	4	S2X259	2021	89.105	4.0622
escape	4	S2X259	2022	72.5767	9.42285
escape	4	S2X259	Random	79.8967	15.6196
escape	4	ZCB11	2021	7.115	1.56395
escape	4	ZCB11	2022	12.66	3.25948
escape	4	ZCB11	Random	8.38	3.58067
escape	5	2-7	2021	89.8067	6.89771
escape	5	2-7	2022	95.7967	2.02602
escape	5	2-7	Random	80.635	38.1918
escape	5	A23-58.1	2021	52.1867	17.0619
escape	5	A23-58.1	2022	28.895	6.73606
escape	5	A23-58.1	Random	26.1633	30.1047
escape	5	ACE2	2021	0.13	0.109727
escape	5	ACE2	2022	0.198333	0.0435507
escape	5	ACE2	Random	0.67	0.742321
escape	5	ADG20	2021	53.2017	14.7097
escape	5	ADG20	2022	69.0983	24.3813
escape	5	ADG20	Random	49.4567	45.8096
escape	5	Brii-198	2021	60.6033	10.0511
escape	5	Brii-198	2022	40.9267	6.26732
escape	5	Brii-198	Random	83.215	8.56272
escape	5	COV2-2196	2021	82.795	5.31518
escape	5	COV2-2196	2022	89.85	2.45509
escape	5	COV2-2196	Random	68.645	25.226
escape	5	S2H97	2021	84.2129	15.2064
escape	5	S2H97	2022	94.48	10.3893
escape	5	S2H97	Random	75.7086	29.5933
escape	5	S2X259	2021	95.7283	2.89165
escape	5	S2X259	2022	86.8683	5.98731
escape	5	S2X259	Random	79.955	35.2264
escape	5	ZCB11	2021	5.645	0.626155
escape	5	ZCB11	2022	11.6933	1.91601
escape	5	ZCB11	Random	10.505	15.4759
escape	6	2-7	2021	97.1533	1.78274
escape	6	2-7	2022	93.7633	9.92568
escape	6	2-7	Random	75.6483	38.6479
escape	6	A23-58.1	2021	59.9767	29.4163
escape	6	A23-58.1	2022	74.5933	20.2965
escape	6	A23-58.1	Random	28.8267	34.5189
escape	6	ACE2	2021	0.0166667	0.00816497
escape	6	ACE2	2022	0.12	0.176748
escape	6	ACE2	Random	0.391667	0.229122
escape	6	ADG20	2021	39.54	19.2548
escape	6	ADG20	2022	85.1517	36.1112
escape	6	ADG20	Random	31.2033	32.7007
escape	6	Brii-198	2021	79.2133	23.2052
escape	6	Brii-198	2022	43.9433	29.6249
escape	6	Brii-198	Random	79.4567	26.1928
escape	6	COV2-2196	2021	77.9167	20.5125
escape	6	COV2-2196	2022	98.3267	1.89139
escape	6	COV2-2196	Random	57.615	21.7993
escape	6	S2H97	2021	97.86	1.66321
escape	6	S2H97	2022	98.2071	1.84281
escape	6	S2H97	Random	74.8586	37.1565
escape	6	S2X259	2021	98.5217	0.865411
escape	6	S2X259	2022	98.6817	1.96255
escape	6	S2X259	Random	81.985	36.6482
escape	6	ZCB11	2021	7.87167	6.83191
escape	6	ZCB11	2022	24.855	4.86574
escape	6	ZCB11	Random	21.0383	25.5062

## Sheet: Supplementary Fig 10a
mAb1	A23581	Cov22196	ZCB11	2_7	BRII198	ADG20	S2X259	S2H97
A23581	0.556307	0.658197	0.950651	0.606007	0.690471	0.818029	0.589138	0.674879
Cov22196	0.658197	0.213759	0.928415	0.278817	0.586745	0.726425	0.36927	0.475848
ZCB11	0.950651	0.928415	0.912594	0.92238	0.96266	0.964099	0.934866	0.94886
2_7	0.606007	0.278817	0.92238	0.101417	0.512579	0.658904	0.272164	0.407727
BRII198	0.690471	0.586745	0.96266	0.512579	0.462187	0.795647	0.508279	0.578748
ADG20	0.818029	0.726425	0.964099	0.658904	0.795647	0.624465	0.667523	0.749374
S2X259	0.589138	0.36927	0.934866	0.272164	0.508279	0.667523	0.175366	0.425545
S2H97	0.674879	0.475848	0.94886	0.407727	0.578748	0.749374	0.425545	0.366935

[truncated: 2 more sheets: Supplementary Fig 10c, Supplementary Fig 10bd]
