# Supplementary material for: Deep mutational learning for the selection of therapeutic antibodies resistant to the evolution of Omicron variants of SARS-CoV-2
Source: Nat Biomed Eng. 2025 Mar 5;9(4):552–65. doi: 10.1038/s41551-025-01353-4 (PMC12003156; doi:10.1038/s41551-025-01353-4)
Supplement: Supplementary file 6 — Source data. [file 41551_2025_1353_MOESM6_ESM.xlsx]

## Sheet: Fig 3cd
ACE2
	0	1	2	3	4	5	6	7	8	9	10	11	12	13	14	15	16	17	18	19	20	21	22	23	24	25	26	27	28	29	30	31	32	33	34	35	36	37	38	39	40	41	42	43	44	45	46	47	48
R	0.0532994	-0.551294	5.29505	0.987751	-0.16463	-2.76723	-3.89366	-4.08453	3.04903	0.0532994	-5.30486	-1.98358	1.15191	0.458765	0.458765		1.15191	1.15191	1.15191	-4.5552	-4.45389	0.458765	-1.74138	-4.31192		0.763425		-4.72862	0.940603	-4.59748	-1.82832	-0.755571	-4.62264	-0.457526	0.458765	0.960856	1.15191	-4.86668	-0.659164	0.599505	0.0532994	-0.444021	-0.255348	5.68451	5.86144	-1.9653	3.43769	-0.525734	0.186831
K	1.55738	-3.86537	4.03831	0.633118	4.48412	-3.87197	4.61765	-0.639848	0.928768	0.592296	-0.234383	1.15191	1.37506	0.0532994	1.84506	-2.35664	1.15191	0.458765	1.15191	1.15191	-4.91883	0.458765	-5.08836	0.641086	0.612915		3.97031	-5.38912	0.641086	1.81116	-0.234383	-4.46486	-5.04657	-1.84382	0.458765	0.458765	-3.77534	-5.0384	-4.73973	2.10392	-0.477329	1.15191	-4.96839	2.33754	1.84506	0.980061	-0.793998		-4.42404
H	0.458765	0.0532994	5.04373	2.76135	4.83578	1.15191	1.27327	-0.234383	3.60292	1.15191	-2.87344	1.15191	2.25052	1.15191	1.15191	2.25052	1.15191	1.15191	1.15191	-2.06696	0.612915	0.0532994	0.458765	1.91917	1.15191	-0.457526	-0.92753	-2.60929	1.15191	1.89913	-3.29074	2.81014	1.15191	0.699927	-1.5173	1.15191	-4.59109	0.86423	-0.834272	-1.1569	5.98023	1.15191	-0.976594	1.84506	6.47003	-1.71029	1.15191	-5.11149	0.458765
D	-0.368579	5.3263	1.15191	2.77377	-3.01475	1.15191	0.70315	1.15191		0.117015	-0.862991	1.15191	0.699927	-3.73718	-3.66027	1.15191	1.15191	-2.97522	-4.65322	-4.93259	-5.9034	-0.457526	0.458765	1.93467	-2.79933	1.15191	1.15191	-2.71092	-1.15067	0.768919	-1.15067	-4.46668	0.304614		-3.61026	1.15191	-4.36554	-4.41643	0.276443	1.02761	1.15191	-0.423625	-2.09328	0.171082	2.25052	-4.8295	-2.37445	-0.234383	1.15191
E	1.84506	0.140311	2.76135	-4.07024	5.16829	1.15191	-0.457526	0.458765	1.64146		-3.78973	1.15191	-0.457526	-5.30956	5.1409	1.15191	1.15191	0.363454	-4.32455	-1.22763	-0.457526	-3.13702	0.458765	-1.15067	-0.457526	-2.90161	1.15191	-3.36988	-4.95511	-0.793998	1.15191	-3.44724	-1.70312	-2.73582	-1.55614	1.15191	-4.5435	-1.89261	-2.39266	0.0532994	0.458765	-2.8146	-4.74524	0.218743	-4.33703	4.89552	1.15191	1.09475	1.15191
Q	1.15191	-3.89151	0.532872	6.12173	-0.0620114	0.458765	-3.1037	-0.457526	1.84506	-0.639848	0.0532994	0.458765	1.15191	-0.639848	1.15191	4.22769	1.15191	1.15191	-0.92753	0.458765	-4.25973	-5.17245	0.0532994	-0.234383	0.458765	1.678	4.44775	-5.42734	1.15191	1.15191	-4.42024	-3.78256	1.15191	-4.94841	-4.63805	1.15191	-0.234383	-1.62068	4.26543	0.0532994	4.70726	1.84506	-4.35342	5.06393	2.53821	1.15191	1.15191	-1.53367	1.15191
N		0.641086	2.25052		2.76135	0.0532994	5.98819	-4.60699	1.15191	1.15191	-4.51451	1.15191		0.458765	2.49309	-1.24598	-5.23497	1.15191	1.15191	0.458765	-0.457526	-3.27891	-0.234383		-4.29483	0.199903	1.84506	-0.0520611	-0.234383		1.15191	-4.51797	-3.78973	-3.19837	1.15191	-0.710906	-0.234383	-0.457526	1.72833		-3.36625	1.15191	-0.100851	-5.16886	-3.68833	0.235621	0.458765	-1.17349	-4.54182
S	1.15191	-4.1198	1.8839	0.244895	0.748311	-3.01217	-0.0718637	-0.435053	0.458765	1.15191	-5.46949	-2.60505	1.43959	2.16597	2.19134	-1.09587	-1.95417	-0.968352		-5.11339	-4.14056	-0.0159324	-4.04989	-0.751639	0.797367	-0.311075	-2.92563	-5.15436		0.235621	-2.70882	-3.93568	-2.65475	-5.24001	0.96959		-3.29855	-0.457526	1.51191	0.13026	-1.61231	-1.85748	3.4545	1.05954	1.23038	-0.280903	3.33671	-2.18029	-2.07493
T	1.15191	0.740349		-2.93238	6.08639	-3.92949	0.608296	-4.14139	6.04975	-4.51797	0.0532994	1.15191	1.15191	-2.16227		-2.7433	1.15191	-0.0445328	0.592296	0.458765	-5.25166	0.768919	0.458765	1.64146	-3.11545	2.587	0.592296	-0.0376724	0.746447	1.15191	-5.14335	-0.457526	-1.02284	1.15191	0.0447887	-3.6314	1.15191	-3.36988	-0.793998	-1.87869	-4.9142	1.15191	-1.1569	-3.98682	3.85996		-4.72862	1.16139	-5.16525
Y	0.523303	1.84506	1.15191	-2.03888	1.84506	0.729055	-4.45021	0.900597	-2.60929	-0.234383	0.458765	-2.74398	0.746447	0.458765	1.15191	1.15191	0.340981	1.15191	-1.29663	-2.60929		1.15191	1.15191	1.27707	1.15191	1.15191	1.15191	1.06153	-3.49248	0.641086	0.1964	-2.02614	5.08374	0.402675		1.15191	-4.27304	0.458765		0.0532994	1.19529	-1.33299	-1.79253	0.276443	1.84506	1.15191	-1.47689	-1.24598	-3.60168
W	-0.639848	2.25052	1.15191	0.0532994	1.84506	-0.234383	0.0532994	-5.2299	0.123014	-0.639848	0.458765	-4.45021	1.15191	1.15191	1.15191	1.15191	-0.793998	1.15191	0.746447	-0.793998	-3.23011	0.0532994		-2.06696	-0.639848	-3.89151	0.458765	4.11374	-1.6813	0.458765	-0.793998	0.290884	-0.961327	0.458765	1.15191	-4.64718	3.15725	-4.93713	-4.05209	-1.24598	3.02371	-1.92386	-0.234383	5.9641	1.84506	-1.79253	3.09782	-4.76698	1.15191
F	-2.18029	-2.16681	1.15191	-3.74593	-0.672638	-2.09883	0.458765		1.15191	0.458765	-2.46797		1.15191	-4.58466	0.0532994	-0.935312		-2.51165	0.140311	0.0532994	-2.06296	1.15191	-3.19189	0.458765	0.458765	1.15191	-4.37752	3.66035	1.15191	1.15191	0.666404	-5.08446	1.15191	-4.67113	0.735018	0.0532994	-0.639848	0.621283	-1.65447	-4.54182	0.886804	-3.51153	-4.68582			1.15191		-5.44387	0.220354
A	1.15191	-4.1952	0.532274	4.74235	0.805961	1.15191	-1.15598	-3.39138	-1.40338	0.815439	-2.37445	1.15191	-4.49		2.78604	5.42858	1.15191		-2.97522	0.150463	0.458765		-4.58466	-5.94066	0.0532994	0.96959	0.0532994	-4.58466	1.15191	-0.457526	-5.00507	-2.90277		-0.406233	1.15191	1.84506	0.523303	0.458765	3.99972	1.15191	-2.53697		-3.6903	0.0161599	3.61435	2.31208	1.15191	0.458765	1.15191
I	0.96959		-4.52141	-2.3086	-0.782504	-3.61026	-4.53506	-3.11077	0.458765	1.15191	-3.04077	-2.84934	1.37506	0.458765	1.50859	-1.19946	0.276443	1.15191	1.15191	-0.457526	1.15191	1.84506	-4.77234	0.325233	-2.33073	1.15191	-2.24672		-0.329693	-2.76344	-0.234383	0.842295	1.15191	0.458765	-0.234383	-0.129022	1.47037	-0.0267433	3.63682	-2.1932	-4.49	1.55738	0.0532994	-0.639848	0.746447	0.96267	-1.48715	-0.234383	-3.87197
L	3.63682	-0.258807	0.0532994	-4.6652		-5.25332	-1.8185	-0.174279	0.223925	-1.93913	-0.783226	-2.04676	1.15191	0.458765	-4.29913	-3.61877	-1.80694	1.15191	-4.38935	-3.90433	-4.84205	-2.76011	-3.30823	-4.94166	-4.63499	-3.30244	3.56783	1.94771	0.0532994	1.15191	-1.15067	-2.0884	0.556063	-4.63805	-0.270192	1.15191	-2.18386		-1.12598	-3.95706		4.07865	-2.93266	2.18153	0.914782	-3.6962	0.687535	-4.08984	-4.34115
M	1.84506	0.458765	0.304614	-4.34935	1.84506	-4.46849	-0.457526	-1.41304	-4.97496	1.15191	0.0532994	-0.457526	1.15191	-3.66837	0.0532994	1.15191	1.15191	1.15191	1.15191	-4.13319	-3.92949	5.04373	-4.21406	-4.64718	-4.34115	0.0532994	0.0532994	-0.406233	1.15191	0.458765	-4.78033	-0.639848	3.14434	1.15191	-4.69453	1.15191	-0.234383	-0.234383	-2.3446	-0.457526	1.15191	1.678	-5.12285	1.99921	2.25052	-0.552836	-4.00714	-2.44082	0.458765
V	1.15191	-0.285044	0.0532994	-5.63481	-0.614846	-5.14151	-5.29698	-3.25785	3.52045	1.01215		-3.94184	1.15191	0.363454	0.0532994	0.86423	-5.32352	-2.16722	1.15191		0.0532994	-2.08526	-5.21284	-3.24254	-4.56512	1.55738	-0.639848	-2.05893	1.15191	0.458765	1.15191		1.70691	0.581367	-4.97714	1.15191		0.1964	-1.3996	-2.92563	-0.352166	2.80417	-5.69609	1.22236	5.05186	-3.67239	-3.11077	-4.04659	-4.88834
G	4.67827	-0.00528248	2.53821	-3.73844	1.15191	-4.98582	-5.18137	2.53821	0.389772	-3.68324	-2.90853	-1.93913	1.15191	-0.639848	1.15191	0.681908	1.15191	-4.48288	1.15191	-2.53118	-4.94391	-1.53139	-4.50128	-0.793998	-2.25758	-2.28208	-1.86035	-3.5333	2.2235	-5.35238	1.15191	-4.37354	-0.374145	0.651136	1.15191	1.24722	0.746447	-4.65923	1.49568	0.644977	-5.88248	-0.469109	-5.33577	5.36651	1.75467	-3.05278	-4.01857	-1.04531	-1.24598
P	1.15191	-0.0267433	0.343289	0.458765	-1.68293	1.15191		-3.65211	1.84506	1.15191	-4.21873	-4.60699	1.15191	-0.92753	1.96284	-3.41244	1.15191	0.0532994	3.35765	-3.44321	-2.71929	-3.42965	-4.84702	-4.49706	-4.71739	-4.70887	-3.60168	-4.19042	-4.36554	-4.46849	-4.69741	-6.18372	0.633118	1.15191	1.15191	-1.93913	0.458765	-2.81693	-4.00427	1.15191	1.15191	-2.96983		0.204122	5.42858	1.29674	0.746447	-4.05757	1.15191
C	-3.92326	5.88811	1.15191	-4.50058	1.84506		0.0532994	-5.54389	-4.44651	-4.63499	1.15191	-0.234383	1.15191	1.15191	1.15191	0.458765	-4.66817	1.15191	2.53821	0.0532994	-2.58209	-4.39327	-0.0888751	1.15191	0.458765	1.15191	-0.639848	1.15191	1.84506	-4.4428		-3.7079	-3.94184	0.0532994	1.61144	1.18581	-4.6411	0.0532994	-1.90612	-4.27304	1.15191	-1.04531	-0.457526	5.89684	1.60793	0.458765	3.94512	-4.6829
ZCB11
	0	1	2	3	4	5	6	7	8	9	10	11	12	13	14	15	16	17	18	19	20	21	22	23	24	25	26	27	28	29	30	31	32	33	34	35	36	37	38	39	40	41	42	43	44	45	46	47	48
R	0.527099	2.31886	1.62571	4.24067	1.47156	0.0162729	0.997102	0.527099	1.91339	2.60654	0.527099	0.527099	0.932564	0.527099	3.23515		0.527099	0.527099	-0.859196	0.527099	0.527099	0.527099	-1.08234	-2.53317		-2.67835		1.22025	2.41417	1.91339	-0.389192	3.7852	0.527099	0.527099	-0.166049	-0.389192	-2.30611	-1.97434	-1.35563	0.0162729	2.13654	-1.44171	1.5387	2.13654	4.24067	-0.571514	-0.522724	2.542	0.239416
K	-1.24939	2.13654	-0.571514	2.72432	3.52283	0.527099	2.13654	0.527099	0.527099	-3.92142	-0.859196	0.527099	0.527099	1.22025	0.527099	1.08671	0.527099	0.527099	0.527099	0.527099	0.527099	0.527099	0.527099	-0.571514	-0.389192		0.814781	-0.166049	-2.51742	-1.41881	0.527099	0.527099	0.527099	1.22025	0.527099	0.527099	0.527099	0.527099	3.36031	-2.7094	1.22025	2.42422	-3.66256	0.778413	1.62571	0.372948	1.22025		0.527099
H	-0.166049	0.527099	0.527099	-0.166049	-0.389192	0.527099	1.35378	0.527099	-0.571514	0.527099	0.527099	0.527099	-0.571514	0.527099	0.527099	2.60654	0.527099	0.527099	0.527099	0.527099	0.932564	0.527099	0.527099	0.0162729	0.527099	0.527099	0.527099	0.527099	0.527099	-0.859196	-3.2341	0.527099	0.527099	-0.571514	-0.571514	0.527099	0.527099	0.527099	-3.83217	0.239416	-0.166049	-3.76336	-3.89174	0.527099	3.47154	2.47301	-1.15466	3.01201	0.527099
D	1.40257	1.22025	0.527099	2.542	1.62571	0.527099	0.527099	-1.26466		-3.82961	-0.859196	-3.69241	-0.166049	-1.26466	-0.571514	0.527099	0.527099	0.527099	0.527099	0.527099	-0.571514	0.527099	0.527099	-0.571514	0.527099	-0.859196	0.527099	1.62571	0.527099	0.814781	0.527099	0.527099	0.527099		0.527099	2.60654	0.527099	0.527099	1.22025	2.23185	0.527099	1.15571	3.61814	3.29969	-1.38244	3.57162	-0.166049	-2.731	0.527099
E	-0.166049	0.527099	0.527099	0.527099	0.527099	0.527099	0.527099	0.527099	-0.2105		-4.56665	-1.41881	0.527099	-0.166049	0.527099	-2.11196	0.527099	-0.859196	0.527099	-0.571514	0.527099	1.70575	0.527099	0.527099	0.527099	-0.571514	0.527099	0.527099	0.527099	0.527099	0.527099	-0.166049	-1.67013	0.0162729	0.527099	0.527099	-0.859196	0.527099	1.91339	1.22025	0.527099	0.527099	-1.16458	2.72432	-0.466153	3.47154	0.527099	1.22025	0.527099
Q	0.527099	0.527099	0.527099	3.01201	3.01201	0.527099	2.13654	0.527099	-3.38492	0.121633	0.527099	0.527099	0.527099	2.92499	0.527099	-0.166049	0.527099	0.527099	0.527099	0.527099	0.527099	1.62571	0.527099	0.527099	0.527099	0.447056	0.527099	0.527099	0.527099	0.527099	0.527099	0.527099	0.527099	0.527099	0.527099	0.527099	0.527099	0.527099	0.527099	2.82968	2.60654	1.55672	-0.571514	2.72432	3.47154	1.91339	0.527099	-2.24549	0.527099
N		-0.571514	0.527099		2.82968	0.527099	3.36031	0.527099	-0.166049	-0.166049	0.527099	0.527099		0.527099	-1.08234	-0.166049	0.527099	0.527099	0.527099	0.527099	-0.166049	0.527099	-0.859196		0.527099	-1.41881	0.527099	-0.389192	-0.389192		0.527099	0.527099	0.527099	0.979084	-0.571514	1.82638	0.527099	0.527099	-2.14705		0.527099	1.44339	1.44339	0.239416	1.62571	0.527099	-0.166049	-1.08234	0.527099
S	-0.571514	3.05283	2.31886	1.22025	2.72432	-0.389192	0.190626	-2.49333	-0.166049	0.527099	0.527099	-0.166049	0.527099	-0.725664	0.326428	-1.01335	-0.725664	-1.08234		-0.859196	-1.52059	-1.99863	-0.571514	-0.389192	0.208645	0.527099	-0.389192	2.60654		-1.08234	0.0162729	2.31886	-0.571514	0.527099	-1.55234		1.91339	-0.166049	-1.55234	1.5387	-2.03785	-1.79529	1.72335	-0.255661	-1.2075	1.01261	-0.571514	-0.502521	0.121633
T	0.932564	2.31886		3.20125	1.22025	0.527099	0.997102	-3.38492	0.527099	0.527099	0.527099	0.527099	-0.34837	-0.859196		2.09571	0.527099	-0.0325172	-0.166049	0.527099	0.527099	0.681249	0.527099	0.632459	0.527099	0.997102	0.932564	-0.166049	-0.166049	-1.55234	0.527099	2.82968	-3.22241	0.527099	0.121633	-0.166049	0.527099	0.527099	3.36031	-0.166049	0.527099	-1.26466	-2.41734	-4.36325	2.96945		-1.51598	-0.486956	0.527099
Y	0.121633	2.31886	0.527099	-2.56394	2.82968	0.527099	0.527099	0.527099	-1.41881	0.527099	0.527099	-1.08234	-0.320199	0.527099	0.527099	1.91339	-0.166049	0.527099	-1.08234	-2.36327		0.527099	0.527099	-2.30611	0.527099	0.527099	0.527099	2.92499	0.527099	0.527099	-0.571514	0.527099	2.13654	-1.55234		0.527099	1.22025	0.527099		-0.571514	-2.02061	0.932564	0.527099	0.527099	1.44339	0.527099	-0.389192	-0.166049	-1.26466
W	0.527099	1.22025	0.527099	1.22025	0.527099	1.22025	-0.166049	1.62571	0.527099	0.527099	0.527099	-0.859196	1.62571	0.527099	0.527099	0.527099	0.527099	0.527099	-1.08234	0.527099	0.527099	0.527099		0.527099	0.527099	0.527099	0.527099	3.16616	0.527099	0.527099	-0.166049	0.527099	2.31886	-3.27956	-2.43473	0.527099	3.01201	0.527099	1.62571	0.527099	-2.59747	1.22025	0.527099	2.31886	2.72432	0.527099	1.22025	0.527099	-0.571514
F	-0.166049	-0.389192	0.527099	0.527099	-0.29958	-0.283832	0.527099		0.527099	0.527099	-1.14688		1.62571	0.527099	0.527099	0.527099		0.527099	-0.859196	-0.166049	-1.04152	2.31886	0.527099	0.527099	-2.30611	0.527099	0.527099	1.8621	0.527099	0.527099	-0.859196	0.527099	3.52283	0.527099	1.50793	0.527099	0.527099	1.44339	0.239416	-1.08234	-1.08234	1.91339	-0.166049			0.527099		-3.30154	0.0162729
A	0.527099	0.527099	1.44339	-0.484502	1.22025	0.527099	2.03118	0.527099	0.239416	-1.95781	-1.26466	0.527099	0.527099		-1.98521	2.47301	0.527099		-2.80511	0.344777	0.527099		0.527099	0.527099	0.527099	-0.166049	0.527099	1.22025	3.70515	0.527099	0.527099	-0.571514		0.121633	-0.571514	0.527099	2.56398	0.527099	0.527099	1.22025	0.527099		1.27431	-1.93675	0.630895	1.33803	3.36031	0.527099	0.527099
I	-0.166049		0.527099	0.527099	-0.166049	0.527099	0.527099	0.527099	-2.41734	2.13654	3.49751	-0.166049	1.77986	0.527099	-1.08234	-1.41881	0.527099	0.527099	0.527099	0.527099	0.527099	0.527099	0.527099	0.527099	-0.389192	0.527099	-0.166049		-1.41881	0.932564	0.527099	0.121633	2.47301	0.527099	0.527099	-0.389192	-0.166049	1.08671	0.527099	-0.859196	3.47154	1.44339	0.527099	0.121633	-0.676874	0.344777	0.814781	2.60654	0.527099
L	0.527099	1.3744	0.527099	0.527099		0.527099	-0.166049	0.311987	1.22025	0.527099	-0.859196	0.932564	3.66259	0.527099	0.527099	0.121633	-0.571514	0.527099	0.527099	-2.18095	0.527099	0.527099	-1.72419	-0.571514	-0.571514	-0.166049	0.527099	0.319459	0.527099	0.527099	0.527099	-0.571514	-0.380458	0.527099	2.72432	0.527099	-0.166049		3.01201	2.82968		-0.166049	0.527099	0.0162729	-1.67934	0.527099	1.15125	1.22025	0.527099
M	0.527099	3.01201	-0.389192	0.527099	0.527099	-0.571514	0.527099	-0.571514	0.527099	1.22025	1.62571	0.527099	1.31556	0.527099	0.527099	0.527099	0.527099	0.527099	0.527099	0.0162729	0.527099	0.527099	0.527099	0.527099	0.527099	1.44339	0.527099	-1.28528	0.527099	0.527099	0.527099	1.22025	2.31886	0.527099	1.91339	0.527099	3.01201	0.527099	-0.166049	0.527099	2.47301	1.44339	0.670199	2.68658	-1.29206	0.527099	-1.48112	-0.389192	0.527099
V	0.527099	3.14206	0.527099	0.527099	2.89422	0.527099	-0.166049	-0.166049	0.932564	-0.166049		-0.571514	0.527099	-0.166049	0.527099	1.91339	-0.571514	-1.08234	0.527099		0.527099	-0.453731	-0.166049	0.527099	-0.571514	-2.11196	1.56855	0.239416	0.527099	0.527099	0.527099		1.94416	-0.725664	0.527099	0.527099		0.121633	3.01201	0.527099	1.97402	3.21268	0.527099	-0.976979	0.61411	0.527099	0.405738	1.62571	0.527099
G	0.527099	3.74597	0.527099	2.60654	-2.41734	0.527099	-3.46189	0.527099	0.121633	0.121633	-0.166049	0.527099	0.527099	-3.27956	-0.166049	-0.166049	0.527099	-0.166049	0.527099	-0.166049	0.527099	-0.571514	-2.89063	0.527099	-0.976979	-1.26466	0.239416	1.62571	-1.41881	0.527099	-0.166049	0.527099	3.23515	-1.26466	-1.26466	-0.166049	-0.859196	0.527099	1.91339	1.91339	-2.46863	0.239416	-1.26466	-2.54095	0.774507	0.527099	1.22025	1.22025	-1.50978
P	0.527099	2.47301	-0.571514	1.44339	-1.21059	0.527099		-2.11196	1.91339	0.527099	0.527099	0.527099	-0.166049	-1.08234	0.303955	-0.166049	0.527099	-0.571514	-0.725664	0.527099	0.527099	-0.571514	0.527099	-0.389192	0.527099	-0.166049	0.527099	0.527099	0.527099	0.527099	2.72432	0.527099	2.47301	0.527099	-3.3441	0.527099	0.527099	0.121633	0.527099	0.527099	0.527099	-2.11442		1.82638	0.190626	-0.129681	0.527099	0.527099	0.527099
C	0.527099	2.60654	0.527099	0.527099	0.527099		0.527099	0.527099	0.527099	0.527099	0.527099	-1.95781	0.527099	0.527099	0.527099	-2.51742	0.527099	0.527099	-3.02825	0.527099	0.527099	1.22025	-0.389192	0.527099	-1.67013	0.527099	0.527099	1.22025	0.814781	0.527099		2.72432	0.527099	0.527099	-0.166049	0.814781	0.527099	0.527099	-0.320199	0.527099	0.527099	0.527099	-2.65096	-0.571514	-1.26466	0.527099	1.82638	-1.41881
[truncated: 152 more columns]

## Sheet: Fig 5a
seq	dis_BA.1	Cov22196	X2_7	ZCB11	ADG20	BRII198	A23581	S2X259	S2H97
NITNLCPFDEVFNATRFASVYAWNRTRISNCVADYSVLYNLAPFFTFKCYGVSPTKLNDLCFTNVYADSFVIRGDEVRQIAPGQTGNIADYNYKLPDDFTGCVIAWNSNKLDSKVSGNYNYLYRLFRKSNLKPFERDISTEIYQAGNKPCNGVAGANCYFPLRSYSFRPTYGVGHQPYRVVVLSFELLHAPATVCGPKKST	2	0	0	0	0	0	0	0	1
NITNLCPFREVFNATRFASVYAWNRKRISNCVADYSVLYNLAPFFTFKCYGVSPTKLNDLCFTNVYADSFVIRGDEVRQIAPGQTGNIADYNYKLPDDFTGCVIAWNSNKLDSKVSGNYNYLYRLFRKSNLKPFERDISTEIYQAGNKPCNGVAGANCYFPLRSYSFRPTYGVGHQPYRVVVLSFELLHAPATVCGPKKST	2	0	0	0	0	1	0	0	0
NITNLCPFDEVFNATRFASVYAWNRKRISNCVADYSVLYNLAPFPTFKCYGVSPTKLNDLCFTNVYADSFVIRGDEVRQIAPGQTGNIADYNYKLPDDFTGCVIAWNSNKLDSKVSGNYNYLYRLFRKSNLKPFERDISTEIYQAGNKPCNGVAGANCYFPLRSYSFRPTYGVGHQPYRVVVLSFELLHAPATVCGPKKST	2	0	1	0	0	1	0	0	1
NITNLCPFDEVFNATRFASVYAWNRKRISNCVADYSVLYNLAPFFTFKCYGVSPTKLNDLCFTNVYADSFVIRGDEVRQIAPGQTGNIADYNYKLPDDFTGCVIAWNSNKLDSKVSGNYNYLYRLFRKSNLKPFERDISTEIYQAGNKPCNGVAGANCYFPLRSYSFRPTYGVGHQPYRVVVLSFELLHAPATVCGPKKST	1	0	0	0	0	1	0	1	1
NITNLCPFREVFNATRFASVYAWNRTRISNCVADYSVLYNLAPFPTFKCYGVSPTKLNDLCFTNVYADSFVIRGDEVRQIAPGQTGNIADYNYKLPDDFTGCVIAWNSNKLDSKVSGNYNYLYRLFRKSNLKPFERDISTEIYQAGNKPCNGVAGANCYFPLRSYSFRPTYGVGHQPYRVVVLSFELLHAPAPVCGPKKST	5	0	0	0	0	0	0	0	0
NITNLCPFREVFNATRFASVYAWNRTRISNCVADYSVLYNLAPFVTFKCYGVSPTKLNDLCFTNVYADSFVIRGDEVRQIAPGQTGNIADYNYKLPDDFTGCVIAWNSNKLDSKVSGNYNYLYRLFRKSNLKPFERDISTEIYQAGNKPCNGVAGANCYFPLRSYSFRPTYGVGHQPYRVVVLSFELLHAPAPVCGPKKST	5	0	0	0	0	0	0	0	0
NITNLCPFREVFNATRFASVYAWNRKRISNCVADYSVLYNLAPFPTFKCYGVSPTKLNDLCFTNVYADSFVIRGDEVRQIAPGQTGNIADYNYKLPDDFTGCVIAWNSNKLDSKVSGNYNYLYRLFRKSNLKPFERDISTEIYQAGNKPCNGVAGANCYFPLRSYSFRPTYGVGHQPYRVVVLSFELLHAPAPVCGPKKST	4	0	0	0	0	1	0	0	0
NITNLCPFREVFNATRFASVYAWNRKRISNCVADYSVLYNLAPFVTFKCYGVSPTKLNDLCFTNVYADSFVIRGDEVRQIAPGQTGNIADYNYKLPDDFTGCVIAWNSNKLDSKVSGNYNYLYRLFRKSNLKPFERDISTEIYQAGNKPCNGVAGANCYFPLRSYSFRPTYGVGHQPYRVVVLSFELLHAPAPVCGPKKST	4	0	0	0	0	1	0	0	0
NITNLCPFREVFNATRFASVYAWNRTRISNCVADYSVLYNLAPFFTFKCYGVSPTKLNDLCFTNVYADSFVIRGDEVRQIAPGQTGNIADYNYKLPDDFTGCVIAWNSNKLDSKQSGNYNYLYRLFRKSNLKPFERDISTEIYQAGNKPCNGVAGFNCYFPLRSYSFRPTYGVGHQPYRVVVLSFELLHAPAPVCGPKKST	4	0	0	1	0	0	1	0	0
NITNLCPFREVFNATRFASVYAWNRTRISNCVADYSVLYNLAPFPTFKCYGVSPTKLNDLCFTNVYADSFVIRGDEVRQIAPGQTGNIADYNYKLPDDFTGCVIAWNSNKLDSKVSGNYNYLYRLFRKSNLKPFERDISTEIYQAGNKPCNGVAGFNCYFPLRSYSFRPTYGVGHQPYRVVVLSFELLHAPAPVCGPKKST	4	0	0	1	0	0	0	0	0
NITNLCPFDEVFNATRFASVYAWNRTRISNCVADYSVLYNLAPFVTFKCYGVSPTKLNDLCFTNVYADSFVIRGDEVRQIAPGQTGNIADYNYKLPDDFTGCVIAWNSNKLDSKVSGNYNYLYRLFRKSNLKPFERDISTEIYQAGNKPCNGVAGANCYFPLRSYSFRPTYGVGHQPYRVVVLSFELLHAPAPVCGPKKST	4	0	0	0	0	0	0	0	0
NITNLCPFREVFNATRFASVYAWNRTRISNCVADYSVLYNLAPFVTFKCYGVSPTKLNDLCFTNVYADSFVIRGDEVRQIAPGQTGNIADYNYKLPDDFTGCVIAWNSNKLDSKVSGNYNYLYRLFRKSNLKPFERDISTEIYQAGNKPCNGVAGFNCYFPLRSYSFRPTYGVGHQPYRVVVLSFELLHAPAPVCGPKKST	4	0	0	1	1	0	1	0	0
NITNLCPFREVFNATRFASVYAWNRTRISNCVADYSVLYNLAPFFTFKCYGVSPTKLNDLCFTNVYADSFVIRGDEVRQIAPGQTGNIADYNYKLPDDFTGCVIAWNSNKLDSKVSGNYNYLYRLFRKSNLKPFERDISTEIYQAGNKPCNGVAGANCYFPLRSYSFRPTYGVGHQPYRVVVLSFELLHAPAPVCGPKKST	4	0	0	0	0	0	0	0	0
NITNLCPFDEVFNATRFASVYAWNRTRISNCVADYSVLYNLAPFPTFKCYGVSPTKLNDLCFTNVYADSFVIRGDEVRQIAPGQTGNIADYNYKLPDDFTGCVIAWNSNKLDSKVSGNYNYLYRLFRKSNLKPFERDISTEIYQAGNKPCNGVAGANCYFPLRSYSFRPTYGVGHQPYRVVVLSFELLHAPAPVCGPKKST	4	0	0	0	0	0	0	0	0
NITNLCPFDEVFNATRFASVYAWNRTRISNCVADYSVLYNLAPFPTFKCYGVSPTKLNDLCFTNVYADSFVIRGDEVRQIAPGQTGNIADYNYKLPDDFTGCVIAWNSNKLDSKQSGNYNYLYRLFRKSNLKPFERDISTEIYQAGNKPCNGVAGFNCYFPLRSYSFRPTYGVGHQPYRVVVLSFELLHAPAPVCGPKKST	4	0	0	1	1	0	1	0	0
NITNLCPFREVFNATRFASVYAWNRKRISNCVADYSVLYNLAPFPTFKCYGVSPTKLNDLCFTNVYADSFVIRGDEVRQIAPGQTGNIADYNYKLPDDFTGCVIAWNSNKLDSKVSGNYNYLYRLFRKSNLKPFERDISTEIYQAGNKPCNGVAGFNCYFPLRSYSFRPTYGVGHQPYRVVVLSFELLHAPAPVCGPKKST	3	0	0	1	0	1	1	0	0
NITNLCPFREVFNATRFASVYAWNRKRISNCVADYSVLYNLAPFVTFKCYGVSPTKLNDLCFTNVYADSFVIRGDEVRQIAPGQTGNIADYNYKLPDDFTGCVIAWNSNKLDSKVSGNYNYLYRLFRKSNLKPFERDISTEIYQAGNKPCNGVAGFNCYFPLRSYSFRPTYGVGHQPYRVVVLSFELLHAPAPVCGPKKST	3	0	0	1	0	1	1	0	0
NITNLCPFDEVFNATRFASVYAWNRTRISNCVADYSVLYNLAPFVTFKCYGVSPTKLNDLCFTNVYADSFVIRGDEVRQIAPGQTGNIADYNYKLPDDFTGCVIAWNSNKLDSKVSGNYNYLYRLFRKSNLKPFERDISTEIYQAGNKPCNGVAGFNCYFPLRSYSFRPTYGVGHQPYRVVVLSFELLHAPAPVCGPKKST	3	0	0	1	1	0	1	0	0
NITNLCPFREVFNATRFASVYAWNRTRISNCVADYSVLYNLAPFFTFKCYGVSPTKLNDLCFTNVYADSFVIRGDEVRQIAPGQTGNIADYNYKLPDDFTGCVIAWNSNKLDSKVSGNYNYLYRLFRKSNLKPFERDISTEIYQAGNKPCNGVAGFNCYFPLRSYSFRPTYGVGHQPYRVVVLSFELLHAPAPVCGPKKST	3	0	0	1	0	0	1	0	0
NITNLCPFDEVFNATRFASVYAWNRTRISNCVADYSVLYNLAPFPTFKCYGVSPTKLNDLCFTNVYADSFVIRGDEVRQIAPGQTGNIADYNYKLPDDFTGCVIAWNSNKLDSKVSGNYNYLYRLFRKSNLKPFERDISTEIYQAGNKPCNGVAGFNCYFPLRSYSFRPTYGVGHQPYRVVVLSFELLHAPAPVCGPKKST	3	0	0	1	1	0	0	0	0
NITNLCPFDEVFNATRFASVYAWNRKRISNCVADYSVLYNLAPFVTFKCYGVSPTKLNDLCFTNVYADSFVIRGDEVRQIAPGQTGNIADYNYKLPDDFTGCVIAWNSNKLDSKVSGNYNYLYRLFRKSNLKPFERDISTEIYQAGNKPCNGVAGANCYFPLRSYSFRPTYGVGHQPYRVVVLSFELLHAPAPVCGPKKST	3	0	0	0	0	1	0	0	0
NITNLCPFDEVFNATRFASVYAWNRKRISNCVADYSVLYNLAPFPTFKCYGVSPTKLNDLCFTNVYADSFVIRGDEVRQIAPGQTGNIADYNYKLPDDFTGCVIAWNSNKLDSKVSGNYNYLYRLFRKSNLKPFERDISTEIYQAGNKPCNGVAGANCYFPLRSYSFRPTYGVGHQPYRVVVLSFELLHAPAPVCGPKKST	3	0	0	0	0	1	0	0	0
NITNLCPFREVFNATRFASVYAWNRKRISNCVADYSVLYNLAPFFTFKCYGVSPTKLNDLCFTNVYADSFVIRGDEVRQIAPGQTGNIADYNYKLPDDFTGCVIAWNSNKLDSKVSGNYNYLYRLFRKSNLKPFERDISTEIYQAGNKPCNGVAGANCYFPLRSYSFRPTYGVGHQPYRVVVLSFELLHAPAPVCGPKKST	3	0	0	0	0	1	0	0	0
NITNLCPFDEVFNATRFASVYAWNRTRISNCVADYSVLYNLAPFFTFKCYGVSPTKLNDLCFTNVYADSFVIRGDEVRQIAPGQTGNIADYNYKLPDDFTGCVIAWNSNKLDSKVSGNYNYLYRLFRKSNLKPFERDISTEIYQAGNKPCNGVAGANCYFPLRSYSFRPTYGVGHQPYRVVVLSFELLHAPAPVCGPKKST	3	0	0	0	0	0	0	0	0
NITNLCPFDEVFNATRFASVYAWNRKRISNCVADYSVLYNLAPFVTFKCYGVSPTKLNDLCFTNVYADSFVIRGDEVRQIAPGQTGNIADYNYKLPDDFTGCVIAWNSNKLDSKVSGNYNYLYRLFRKSNLKPFERDISTEIYQAGNKPCNGVAGFNCYFPLRSYSFRPTYGVGHQPYRVVVLSFELLHAPAPVCGPKKST	2	0	0	1	1	1	1	0	0
NITNLCPFREVFNATRFASVYAWNRKRISNCVADYSVLYNLAPFFTFKCYGVSPTKLNDLCFTNVYADSFVIRGDEVRQIAPGQTGNIADYNYKLPDDFTGCVIAWNSNKLDSKVSGNYNYLYRLFRKSNLKPFERDISTEIYQAGNKPCNGVAGFNCYFPLRSYSFRPTYGVGHQPYRVVVLSFELLHAPAPVCGPKKST	2	0	0	1	0	1	1	0	0
NITNLCPFDEVFNATRFASVYAWNRKRISNCVADYSVLYNLAPFPTFKCYGVSPTKLNDLCFTNVYADSFVIRGDEVRQIAPGQTGNIADYNYKLPDDFTGCVIAWNSNKLDSKVSGNYNYLYRLFRKSNLKPFERDISTEIYQAGNKPCNGVAGFNCYFPLRSYSFRPTYGVGHQPYRVVVLSFELLHAPAPVCGPKKST	2	0	0	1	0	1	0	0	0
NITNLCPFDEVFNATRFASVYAWNRTRISNCVADYSVLYNLAPFFTFKCYGVSPTKLNDLCFTNVYADSFVIRGDEVRQIAPGQTGNIADYNYKLPDDFTGCVIAWNSNKLDSKVSGNYNYLYRLFRKSNLKPFERDISTEIYQAGNKPCNGVAGFNCYFPLRSYSFRPTYGVGHQPYRVVVLSFELLHAPAPVCGPKKST	2	0	0	1	1	0	1	0	0
NITNLCPFDEVFNATRFASVYAWNRKRISNCVADYSVLYNLAPFVTFKCYGVSPTKLNDLCFTNVYADSFVIRGDEVRQIAPGQTGNIADYNYKLPDDFTGCVIAWNSNKLDSKVSGNYNYLYRLFRKSNLKPFERDISTEIYQAGNKPCNGVAGANCYFPLRSYSFRPTYGVGHQPYRVVVLSFELLHAPATVCGPKKST	2	0	1	0	0	1	0	0	0
NITNLCPFDEVFNATRFASVYAWNRKRISNCVADYSVLYNLAPFFTFKCYGVSPTKLNDLCFTNVYADSFVIRGDEVRQIAPGQTGNIADYNYKLPDDFTGCVIAWNSNKLDSKVSGNYNYLYRLFRKSNLKPFERDISTEIYQAGNKPCNGVAGANCYFPLRSYSFRPTYGVGHQPYRVVVLSFELLHAPAPVCGPKKST	2	0	0	0	0	1	0	1	0
NITNLCPFDEVFNATRFASVYAWNRKRISNCVADYSVLYNLAPFFTFKCYGVSPTKLNDLCFTNVYADSFVIRGDEVRQIAPGQTGNIADYNYKLPDDFTGCVIAWNSNKLDSKVSGNYNYLYRLFRKSNLKPFERDISTEIYQAGNKPCNGVAGFNCYFPLRSYSFRPTYGVGHQPYRVVVLSFELLHAPAPVCGPKKST	1	0	0	1	1	1	1	1	0
NITNLCPFREVFNATRFASVYAWNRTRISNCVADYSVLYNLAPFVTFKCYGVSPTKLNDLCFTNVYADSFVIRGDEVRQIAPGQTGNIADYNYKLPDDFTGCVIAWNSNKLDSKQSGNYNYLYRLFRKSNLKPFERDISTEIYQAGNKPCNGVAGFNCYFPLRSYSFRPTYGVGHQPYRVVVLSFELLHAPAPVCGPKKST	5	0	0	1	1	0	1	0	0
NITNLCPFREVFNATRFASVYAWNRKRISNCVADYSVLYNLAPFVTFKCYGVSPTKLNDLCFTNVYADSFVIRGDEVRQIAPGQTGNIADYNYKLPDDFTGCVIAWNSNKLDSKQSGNYNYLYRLFRKSNLKPFERDISTEIYQAGNKPCNGVAGANCYFPLRSYSFRPTYGVGHQPYRVVVLSFELLHAPAPVCGPKKST	5	0	0	0	1	1	0	0	0
NITNLCPFREVFNATRFASVYAWNRKRISNCVADYSVLYNLAPFVTFKCYGVSPTKLNDLCFTNVYADSFVIRGDEVRQIAPGQTGNIADYNYKLPDDFTGCVIAWNSNKLDSKQSGNYNYLYRLFRKSNLKPFERDISTEIYQAGNKPCNGVAGFNCYFPLRSYSFRPTYGVGHQPYRVVVLSFELLHAPAPVCGPKKST	4	0	0	1	1	1	1	0	0
NITNLCPFDEVFNATRFASVYAWNRTRISNCVADYSVLYNLAPFVTFKCYGVSPTKLNDLCFTNVYADSFVIRGDEVRQIAPGQTGNIADYNYKLPDDFTGCVIAWNSNKLDSKQSGNYNYLYRLFRKSNLKPFERDISTEIYQAGNKPCNGVAGFNCYFPLRSYSFRPTYGVGHQPYRVVVLSFELLHAPAPVCGPKKST	4	0	0	1	1	0	1	0	0
NITNLCPFREVFNATRFASVYAWNRTRISNCVADYSVLYNLAPFPTFKCYGVSPTKLNDLCFTNVYADSFVIRGDEVRQIAPGQTGNIADYNYKLPDDFTGCVIAWNSNKLDSKQSGNYNYLYRLFRKSNLKPFERDISTEIYQAGNKPCNGVAGFNCYFPLRSYSFRPTYGVGHQPYRVVVLSFELLHAPAPVCGPKKST	5	0	0	1	0	0	1	0	0
NITNLCPFREVFNATRFASVYAWNRKRISNCVADYSVLYNLAPFPTFKCYGVSPTKLNDLCFTNVYADSFVIRGDEVRQIAPGQTGNIADYNYKLPDDFTGCVIAWNSNKLDSKQSGNYNYLYRLFRKSNLKPFERDISTEIYQAGNKPCNGVAGANCYFPLRSYSFRPTYGVGHQPYRVVVLSFELLHAPAPVCGPKKST	5	0	0	0	0	1	0	0	0
NITNLCPFREVFNATRFASVYAWNRKRISNCVADYSVLYNLAPFPTFKCYGVSPTKLNDLCFTNVYADSFVIRGDEVRQIAPGQTGNIADYNYKLPDDFTGCVIAWNSNKLDSKQSGNYNYLYRLFRKSNLKPFERDISTEIYQAGNKPCNGVAGFNCYFPLRSYSFRPTYGVGHQPYRVVVLSFELLHAPAPVCGPKKST	4	0	0	1	0	1	1	0	0
NITNLCPFDEVFNATRFASVYAWNRTRISNCVADYSVLYNLAPFVTFKCYGVSPTKLNDLCFTNVYADSFVIRGDEVRQIAPGQTGNIADYNYKLPDDFTGCVIAWNSNKLDSKQSGNYNYLYRLFRKSNLKPFERDISTEIYQAGNKPCNGVAGANCYFPLRSYSFRPTYGVGHQPYRVVVLSFELLHAPATVCGPKKST	4	0	0	0	1	0	0	0	1
NITNLCPFREVFNATRFASVYAWNRKRISNCVADYSVLYNLAPFVTFKCYGVSPTKLNDLCFTNVYADSFVIRGDEVRQIAPGQTGNIADYNYKLPDDFTGCVIAWNSNKLDSKQSGNYNYLYRLFRKSNLKPFERDISTEIYQAGNKPCNGVAGANCYFPLRSYSFRPTYGVGHQPYRVVVLSFELLHAPATVCGPKKST	4	0	0	0	1	1	0	0	0
NITNLCPFDEVFNATRFASVYAWNRKRISNCVADYSVLYNLAPFVTFKCYGVSPTKLNDLCFTNVYADSFVIRGDEVRQIAPGQTGNIADYNYKLPDDFTGCVIAWNSNKLDSKQSGNYNYLYRLFRKSNLKPFERDISTEIYQAGNKPCNGVAGANCYFPLRSYSFRPTYGVGHQPYRVVVLSFELLHAPATVCGPKKST	3	0	0	0	1	1	0	1	0
NITNLCPFDEVFNATRFASVYAWNRKRISNCVADYSVLYNLAPFVTFKCYGVSPTKLNDLCFTNVYADSFVIRGDEVRQIAPGQTGNIADYNYKLPDDFTGCVIAWNSNKLDSKQSGNYNYLYRLFRKSNLKPFERDISTEIYQAGNKPCNGVAGFNCYFPLRSYSFRPTYGVGHQPYRVVVLSFELLHAPAPVCGPKKST	3	0	0	1	1	0	1	1	0
NITNLCPFDEVFNATRFASVYAWNRTRISNCVADYSVLYNLAPFFTFKCYGVSPTKLNDLCFTNVYADSFVIRGDEVRQIAPGQTGNIADYNYKLPDDFTGCVIAWNSNKLDSKQSGNYNYLYRLFRKSNLKPFERDISTEIYQAGNKPCNGVAGANCYFPLRSYSFRPTYGVGHQPYRVVVLSFELLHAPATVCGPKKST	3	0	0	0	1	0	0	1	1
NITNLCPFDEVFNATRFASVYAWNRKRISNCVADYSVLYNLAPFFTFKCYGVSPTKLNDLCFTNVYADSFVIRGDEVRQIAPGQTGNIADYNYKLPDDFTGCVIAWNSNKLDSKQSGNYNYLYRLFRKSNLKPFERDISTEIYQAGNKPCNGVAGANCYFPLRSYSFRPTYGVGHQPYRVVVLSFELLHAPATVCGPKKST	2	0	0	0	1	1	0	1	1
NITNLCPFREVFNATRFASVYAWNRKRISNCVADYSVLYNLAPFPTFKCYGVSPTKLNDLCFTNVYADSFVIRGDEVRQIAPGQTGNIADYNYKLPDDFTGCVIAWNSNKLDSKQSGNYNYLYRLFRKSNLKPFERDISTEIYQAGNKPCNGVAGANCYFPLRSYSFRPTYGVGHQPYRVVVLSFELLHAPATVCGPKKST	4	0	0	0	0	1	0	0	0
NITNLCPFDEVFNATRFASVYAWNRTRISNCVADYSVLYNLAPFPTFKCYGVSPTKLNDLCFTNVYADSFVIRGDEVRQIAPGQTGNIADYNYKLPDDFTGCVIAWNSNKLDSKQSGNYNYLYRLFRKSNLKPFERDISTEIYQAGNKPCNGVAGANCYFPLRSYSFRPTYGVGHQPYRVVVLSFELLHAPATVCGPKKST	4	0	0	0	1	0	0	0	1
NITNLCPFDEVFNATRFASVYAWNRKRISNCVADYSVLYNLAPFPTFKCYGVSPTKLNDLCFTNVYADSFVIRGDEVRQIAPGQTGNIADYNYKLPDDFTGCVIAWNSNKLDSKQSGNYNYLYRLFRKSNLKPFERDISTEIYQAGNKPCNGVAGANCYFPLRSYSFRPTYGVGHQPYRVVVLSFELLHAPATVCGPKKST	3	0	0	0	1	1	0	0	1
NITNLCPFDEVFNATRFASVYAWNRKRISNCVADYSVLYNLAPFPTFKCYGVSPTKLNDLCFTNVYADSFVIRGDEVRQIAPGQTGNIADYNYKLPDDFTGCVIAWNSNKLDSKQSGNYNYLYRLFRKSNLKPFERDISTEIYQAGNKPCNGVAGFNCYFPLRSYSFRPTYGVGHQPYRVVVLSFELLHAPAPVCGPKKST	3	0	0	1	1	1	1	0	0
NITNLCPFREVFNATRFASVYAWNRTRISNCVADYSVLYNLAPFFTFKCYGVSPTKLNDLCFTNVYADSFVIRGDEVRQIAPGQTGNIADYNYKLPDDFTGCVIAWNSNKLDSKQSGNYNYLYRLFRKSNLKPFERDISTEIYQAGNKPCNGVAGANCYFPLRSYSFRPTYGVGHQPYRVVVLSFELLHAPATVCGPKKST	4	0	0	0	0	0	0	0	1
NITNLCPFDEVFNATRFASVYAWNRTRISNCVADYSVLYNLAPFFTFKCYGVSPTKLNDLCFTNVYADSFVIRGDEVRQIAPGQTGNIADYNYKLPDDFTGCVIAWNSNKLDSKQSGNYNYLYRLFRKSNLKPFERDISTEIYQAGNKPCNGVAGFNCYFPLRSYSFRPTYGVGHQPYRVVVLSFELLHAPAPVCGPKKST	3	0	0	1	1	0	1	1	0
NITNLCPFDEVFNATRFASVYAWNRKRISNCVADYSVLYNLAPFFTFKCYGVSPTKLNDLCFTNVYADSFVIRGDEVRQIAPGQTGNIADYNYKLPDDFTGCVIAWNSNKLDSKQSGNYNYLYRLFRKSNLKPFERDISTEIYQAGNKPCNGVAGFNCYFPLRSYSFRPTYGVGHQPYRVVVLSFELLHAPAPVCGPKKST	2	0	0	1	1	1	1	1	0

## Sheet: Fig 5b
mAb1	A23581	Cov22196	ZCB11	2_7	BRII198	ADG20	S2X259	S2H97
A23581	0.667911	0.703279	0.893374	0.693495	0.846334	0.787317	0.7234	0.765054
Cov22196	0.703279	0.161604	0.852273	0.216677	0.662547	0.531531	0.424537	0.4086
ZCB11	0.893374	0.852273	0.834365	0.850635	0.927464	0.898447	0.882484	0.891194
2_7	0.693495	0.216677	0.850635	0.0851863	0.61633	0.504856	0.36695	0.383431
BRII198	0.846334	0.662547	0.927464	0.61633	0.574184	0.783334	0.688165	0.709106
ADG20	0.787317	0.531531	0.898447	0.504856	0.783334	0.458091	0.547182	0.571357
S2X259	0.7234	0.424537	0.882484	0.36695	0.688165	0.547182	0.296998	0.463678
S2H97	0.765054	0.4086	0.891194	0.383431	0.709106	0.571357	0.463678	0.324496

## Sheet: Fig 5c
score_type	distance	target	generated_probabilities	mean	std
bind	1	2-7	2022	2.41833	0.162162
bind	1	A23-58.1	2022	84.3717	0.995478
bind	1	ACE2	2022	74.32	0.682759
bind	1	ADG20	2022	81.7	0.685799
bind	1	Brii-198	2022	87.0083	0.441562
bind	1	COV2-2196	2022	31.0433	0.900859
bind	1	S2H97	2022	85.7371	0.866539
bind	1	S2X259	2022	74.5117	0.672203
bind	1	ZCB11	2022	90.6433	0.81141
bind	2	2-7	2022	5.97333	0.187794
bind	2	A23-58.1	2022	71.9167	0.615099
bind	2	ACE2	2022	83.1667	0.244022
bind	2	ADG20	2022	68.7217	1.50708
bind	2	Brii-198	2022	73.7383	1.42017
bind	2	COV2-2196	2022	22.3967	0.988932
bind	2	S2H97	2022	75.3014	1.14824
bind	2	S2X259	2022	55.9817	1.10416
bind	2	ZCB11	2022	81.0167	0.849557
bind	3	2-7	2022	15.2367	0.738801
bind	3	A23-58.1	2022	72.4733	2.5292
bind	3	ACE2	2022	95.7	0.209189
bind	3	ADG20	2022	54.8467	3.32403
bind	3	Brii-198	2022	59.1317	4.50609
bind	3	COV2-2196	2022	28.8867	3.9764
bind	3	S2H97	2022	48.0443	3.56505
bind	3	S2X259	2022	28.5383	2.47488
bind	3	ZCB11	2022	88.31	1.06595
bind	4	2-7	2022	4.18667	1.16822
bind	4	A23-58.1	2022	80.0517	4.98939
bind	4	ACE2	2022	99.1	0.0787401
bind	4	ADG20	2022	56.0467	14.3622
bind	4	Brii-198	2022	45.8733	4.26868
bind	4	COV2-2196	2022	17.1833	2.39791
bind	4	S2H97	2022	13.6857	15.4655
bind	4	S2X259	2022	27.4233	9.42285
bind	4	ZCB11	2022	87.34	3.25948
bind	5	2-7	2022	4.20333	2.02602
bind	5	A23-58.1	2022	71.105	6.73606
bind	5	ACE2	2022	99.8017	0.0435507
bind	5	ADG20	2022	30.9017	24.3813
bind	5	Brii-198	2022	59.0733	6.26732
bind	5	COV2-2196	2022	10.15	2.45509
bind	5	S2H97	2022	5.52	10.3893
bind	5	S2X259	2022	13.1317	5.98731
bind	5	ZCB11	2022	88.3067	1.91601
bind	6	2-7	2022	6.23667	9.92568
bind	6	A23-58.1	2022	25.4067	20.2965
bind	6	ACE2	2022	99.88	0.176748
bind	6	ADG20	2022	14.8483	36.1112
bind	6	Brii-198	2022	56.0567	29.6249
bind	6	COV2-2196	2022	1.67333	1.89139
bind	6	S2H97	2022	1.79286	1.84281
bind	6	S2X259	2022	1.31833	1.96255
bind	6	ZCB11	2022	75.145	4.86574

## Sheet: Fig 5d
seq	dis_BA.1	Cov22196	X2_7	ZCB11	ADG20	BRII198	A23581	S2X259	S2H97
NITNLCPFREVFNATRFASVYAWNRKRISNCVADYSVLYNLAPFFTFKCYGVSPTKLNDLCFTNVYADSFVIRGDEVRQIAPGQTGNIADYNYKLPDDFTGCVIAWNSNKLDSKVSGNYNYLYRLFRKSNLKPFERDISTEIYQAGHKPCNGVAGFNCYFPLRSYSFRPTYGVGHQPYRVVVLSFELLHAPATVCGPKKST	2	0	0	0	0	1	0	0	0
NITNLCPFDEVFNATRFASVYAWNRTRISNCVADYSVLYNLAPFFTFKCYGVSPTKLNDLCFTNVYADSFVIRGDEVRQIAPGQTGNIADYNYKLPDDFTGCVIAWNSNKLDSKVSGNYNYLYRLFRKSNLKPFERDISTEIYQAGHKPCNGVAGFNCYFPLRSYSFRPTYGVGHQPYRVVVLSFELLHAPATVCGPKKST	2	0	0	0	1	0	0	0	1
NITNLCPFDEVFNATRFASVYAWNRKRISNCVADYSVLYNLAPFFTFKCYGVSPTKLNDLCFTNVYADSFVIRGDEVRQIAPGQTGNIADYNYKLPDDFIGCVIAWNSNKLDSKVSGNYNYLYRLFRKSNLKPFERDISTEIYQAGNKPCNGVAGFNCYFPLESYSFRPTYGVGHQPYRVVVLSFELLHAPATVCGPKKST	2	0	0	0	0	0	1	0	1
NITNLCPFDEVFNATRFASVYAWNRKRISNCVADYSVLYNLAPFFTFKCYGVSPTKLNDLCFTNVYADSFVIRGDEVRQIAPGQTGNIADYNYKLPDDFIGCVIAWNSNKLDSKVSGNYNYLYRLFRKSNLKPFERDISTEIYQAGHKPCNGVAGFNCYFPLRSYSFRPTYGVGHQPYRVVVLSFELLHAPATVCGPKKST	2	0	0	0	1	0	0	0	1
NITNLCPFDEVFNATRFASVYAWNRTRISNCVADYSVLYNLAPFFTFKCYGVSPTKLNDLCFTNVYADSFVIRGDEVRQIAPGQTGNIADYNYKLPDDFTGCVIAWNSNKLDSKVSGNYNYLYRLFRKSNLKPFERDISTEIYQAGNKPCNGVAGLNCYFPLRSYSFRPTYGVGHQPYRVVVLSFELLHAPATVCGPKKST	2	0	0	0	1	0	0	0	1
NITNLCPFREVFNATRFASVYAWNRKRISNCVADYSVLYNLAPFFTFKCYGVSPTKLNDLCFTNVYADSFVIRGDEVRQIAPGQTGNIADYNYKLPDDFTGCVIAWNSNKLDSKVSGNYNYLYRLFRKSNLKPFERDISTEIYQAGNKPCNGVAGLNCYFPLRSYSFRPTYGVGHQPYRVVVLSFELLHAPATVCGPKKST	2	0	0	0	0	1	0	0	0
NITNLCPFDEVFNATRFASVYAWNRKRISNCVADYSVLYNLAPFPTFKCYGVSPTKLNDLCFTNVYADSFVIRGDEVRQIAPGQTGNIADYNYKLPDDFTGCVIAWNSNKLDSKVSGNYNYLYRLFRKSNLKPFERDISTEIYQAGNKPCNGVAGLNCYFPLRSYSFRPTYGVGHQPYRVVVLSFELLHAPATVCGPKKST	2	0	1	0	0	1	0	0	1
NITNLCPFDEVFNATRFASVYAWNRKRISNCVADYSVLYNLAPFFTFKCYGVSPTKLNDLCFTNVYADSFVIRGDEVRQIAPGQTGNIADYNYKLPDDFIGCVIAWNSNKLDSKVSGNYNYLYRLFRKSNLKPFERDISTEIYQAGNKPCNGVAGLNCYFPLRSYSFRPTYGVGHQPYRVVVLSFELLHAPATVCGPKKST	2	0	0	0	1	0	0	1	1
NITNLCPFDEVFNATIFASVYAWNRKRISNCVADYSVLYNLAPFFTFKCYGVSPTKLNDLCFTNVYADSFVIRGDEVRQIAPGQTGNIADYNYKLPDDFTGCVIAWNSNKLDSKVSGNYNYLYRLFRKSNLKPFERDISTEIYQAGNKPCNGVAGFNCYFPLESYSFRPTYGVGHQPYRVVVLSFELLHAPATVCGPKKST	2	0	0	0	0	0	1	0	0
NITNLCPFDEVFNATIFASVYAWNRKRISNCVADYSVLYNLAPFFTFKCYGVSPTKLNDLCFTNVYADSFVIRGDEVRQIAPGQTGNIADYNYKLPDDFTGCVIAWNSNKLDSKVSGNYNYLYRLFRKSNLKPFERDISTEIYQAGHKPCNGVAGFNCYFPLRSYSFRPTYGVGHQPYRVVVLSFELLHAPATVCGPKKST	2	0	0	0	1	0	0	1	0
NITNLCPFDEVFNATRFASVYAWNRKRISNCVADYSVLYNLAPFFTFKCYGVSPTKLNDLCFTNVYADSFVIRGDEVRQIAPGQTGNIADYNYKLPDDFIGCVIAWNSNKLDSKVSGNYNYLYRLFRKSNLKPFERDISTEIYQAGNKPCSGVAGFNCYFPLRSYSFRPTYGVGHQPYRVVVLSFELLHAPATVCGPKKST	2	0	0	0	1	1	1	0	1
NITNLCPFDEVFNATRFASVYAWNRTRISNCVADYSVLYNLAPFFTFKCYGVSPTKLNDLCFTNVYADSFVIRGDEVRQIAPGQTGNIADYNYKLPDDFTGCVIAWNSNKLDSKVSGNYNYLYRLFRKSNLKPFERDISTEIYQAGNKPCNGVAGANCYFPLRSYSFRPTYGVGHQPYRVVVLSFELLHAPATVCGPKKST	2	0	0	0	0	0	0	0	1
NITNLCPFREVFNATRFASVYAWNRKRISNCVADYSVLYNLAPFFTFKCYGVSPTKLNDLCFTNVYADSFVIRGDEVRQIAPGQTGNIADYNYKLPDDFTGCVIAWNSNKLDSKVSGNYNYLYRLFRKSNLKPFERDISTEIYQAGNKPCNGVAGANCYFPLRSYSFRPTYGVGHQPYRVVVLSFELLHAPATVCGPKKST	2	0	0	0	0	1	0	0	0
NITNLCPFDEVFNATRFASVYAWNRRRISNCVADYSVLYNLAPFFTFKCYGVSPTKLNDLCFTNVYADSFVIRGDEVRQIAPGQTGNIADYNYKLPDDFTGCVIAWNSNKLDSKVSGNYNYLYRLFRKSNLKPFERDISTEIYQAGNKPCNGVAGFNCYFPLRSYSFRPTYGVGHQPYRVVVLSFELLHAPAPVCGPKKST	2	0	0	0	0	1	0	0	0
NITNLCPFDEVFNATRFASVYAWNRRRISNCVADYSVLYNLAPFFTFKCYGVSPTKLNDLCFTNVYADSFVIRGDEVRQIAPGQTGNIADYNYKLPDDFTGCVIAWNSNKLDSKVSGNYNYLYRLFRKSNLKPFERDISTEIYQAGNKPCNGVAGFNCYFPLESYSFRPTYGVGHQPYRVVVLSFELLHAPATVCGPKKST	2	1	0	0	0	1	0	0	1
NITNLCPFDEVFNATRFASVYAWNRRRISNCVADYSVLYNLAPFFTFKCYGVSPTKLNDLCFTNVYADSFVIRGDEVRQIAPGQTGNIADYNYKLPDDFTGCVIAWNSNKLDSKVSGNYNYLYRLFRKSNLKPFERDISTEIYQAGNKPCNGVAGLNCYFPLRSYSFRPTYGVGHQPYRVVVLSFELLHAPATVCGPKKST	2	0	0	0	0	1	0	0	1
NITNLCPFDEVFNATRFASVYAWNRRRISNCVADYSVLYNLAPFFTFKCYGVSPTKLNDLCFTNVYADSFVIRGDEVRQIAPGQTGNIADYNYKLPDDFTGCVIAWNSNKLDSKVSGNYNYLYRLFRKSNLKPFERDISTEIYQAGNKPCSGVAGFNCYFPLRSYSFRPTYGVGHQPYRVVVLSFELLHAPATVCGPKKST	2	1	0	0	0	1	0	0	1
NITNLCPFDEVFNATRFASVYAWNRKRISNCVADYSVLYNLAPFFTFKCYGVSPTKLNDLCFTNVYADSFVIRGDEVRQIAPGQTGNIADYNYKLPDDFIGCVIAWNSNKLDSKVSGNYNYLYRLFRKSNLKPFERDISTEIYQAGNKPCNGVAGANCYFPLRSYSFRPTYGVGHQPYRVVVLSFELLHAPATVCGPKKST	2	0	0	0	0	0	0	1	1
NITNLCPFDEVFNATRFASVYAWNRKRISNCVADYSVLYNLAPFFTFKCYGVSPTKLNDLCFTNVYADSFVIRGDEVRQIAPGQTGNIADYNYKLPNDFTGCVIAWNSNKLDSKVSGNYNYLYRLFRKSNLKPFERDISTEIYQAGHKPCNGVAGFNCYFPLRSYSFRPTYGVGHQPYRVVVLSFELLHAPATVCGPKKST	2	0	0	0	0	0	0	1	0
NITNLCPFDEVFNATIFASVYAWNRKRISNCVADYSVLYNLAPFFTFKCYGVSPTKLNDLCFTNVYADSFVIRGDEVRQIAPGQTGNIADYNYKLPDDFTGCVIAWNSNKLDSKVSGNYNYLYRLFRKSNLKPFERDISTEIYQAGNKPCNGVAGLNCYFPLRSYSFRPTYGVGHQPYRVVVLSFELLHAPATVCGPKKST	2	0	0	0	1	0	0	1	0
NITNLCPFDEVFNATIFASVYAWNRKRISNCVADYSVLYNLAPFFTFKCYGVSPTKLNDLCFTNVYADSFVIRGDEVRQIAPGQTGNIADYNYKLPDDFTGCVIAWNSNKLDSKVSGNYNYLYRLFRKSNLKPFERDISTEIYQAGNKPCSGVAGFNCYFPLRSYSFRPTYGVGHQPYRVVVLSFELLHAPATVCGPKKST	2	0	0	0	1	0	0	1	0
NITNLCPFDEVFNATRFASVYAWNRRRISNCVADYSVLYNLAPFFTFKCYGVSPTKLNDLCFTNVYADSFVIRGDEVRQIAPGQTGNIADYNYKLPDDFTGCVIAWNSNKLDSKVSGNYNYLYRLFRKSNLKPFERDISTEIYQAGHKPCNGVAGFNCYFPLRSYSFRPTYGVGHQPYRVVVLSFELLHAPATVCGPKKST	2	0	0	0	0	1	0	0	1
NITNLCPFDEVFNATRFASVYAWNRKRISNCVADYSVLYNLAPFPTFKCYGVSPTKLNDLCFTNVYADSFVIRGDEVRQIAPGQTGNIADYNYKLPDDFTGCVIAWNSNKLDSKVSGNYNYLYRLFRKSNLKPFERDISTEIYQAGNKPCNGVAGANCYFPLRSYSFRPTYGVGHQPYRVVVLSFELLHAPATVCGPKKST	2	0	1	0	0	1	0	0	1
NITNLCPFDEVFNATRFASVYAWNRRRISNCVADYSVLYNLAPFFTFKCYGVSPTKLNDLCFTNVYADSFVIRGDEVRQIAPGQTGNIADYNYKLPDDFTGCVIAWNSNKLDSKVSGNYNYLYRLFRKSNLKPFERDISTEIYQAGNKPCNGVAGANCYFPLRSYSFRPTYGVGHQPYRVVVLSFELLHAPATVCGPKKST	2	0	0	0	0	1	0	0	1
NITNLCPFDEVFNATRFASVYAWNRKRISNCVADYSVLYNLAPFFTFKCYGVSPTKLNDLCFTNVYADSFVIRGDEVRQIAPGQTGNIADYNYKLPDDFTGCVIAWNSNKLDSKVSGNYNYLYRLFRKSNLKPFERDISTEIYQAGNKPCSGVAGANCYFPLRSYSFRPTYGVGHQPYRVVVLSFELLHAPATVCGPKKST	2	0	0	0	1	1	0	1	1
NITNLCPFDEVFNATGFASVYAWNRKRISNCVADYSVLYNLAPFFTFKCYGVSPTKLNDLCFTNVYADSFVIRGDEVRQIAPGQTGNIADYNYKLPDDFTGCVIAWNSNKLDSKVSGNYNYLYRLFRKSNLKPFERDISTEIYQAGNKPCNGVAGLNCYFPLRSYSFRPTYGVGHQPYRVVVLSFELLHAPATVCGPKKST	2	0	0	0	1	0	0	1	1
NITNLCPFDEVFNATRFASVYAWNRKRISNCVADYSVLYNLAPFFTFKCYGVSPTKLNDLCFTNVYADSFVIRGDEVRQIAPGQTGNIADYNYKLPNDFTGCVIAWNSNKLDSKVSGNYNYLYRLFRKSNLKPFERDISTEIYQAGNKPCNGVAGANCYFPLRSYSFRPTYGVGHQPYRVVVLSFELLHAPATVCGPKKST	2	0	0	0	0	0	0	1	0
NITNLCPFDEVFNATRFASVYAWNRKRISNCVADYSVLYNLAPFFTFKCYGVSPTKLNDLCFTNVYADSFVIRGDEVRQIAPGQTGNIADYNYKLPNDFTGCVIAWNSNKLDSKVSGNYNYLYRLFRKSNLKPFERDISTEIYQAGNKPCNGVAGLNCYFPLRSYSFRPTYGVGHQPYRVVVLSFELLHAPATVCGPKKST	2	0	0	0	0	1	0	1	0
NITNLCPFDEVFNATRFASVYAWDRKRISNCVADYSVLYNLAPFFTFKCYGVSPTKLNDLCFTNVYADSFVIRGDEVRQIAPGQTGNIADYNYKLPDDFTGCVIAWNSNKLDSKVSGNYNYLYRLFRKSNLKPFERDISTEIYQAGNKPCSGVAGFNCYFPLRSYSFRPTYGVGHQPYRVVVLSFELLHAPATVCGPKKST	2	1	0	0	1	0	0	0	1
NITNLCPFDEVFNATIFASVYAWNRKRISNCVADYSVLYNLAPFFTFKCYGVSPTKLNDLCFTNVYADSFVIRGDEVRQIAPGQTGNIADYNYKLPDDFTGCVIAWNSNKLDSKVSGNYNYLYRLFRKSNLKPFERDISTEIYQAGNKPCNGVAGANCYFPLRSYSFRPTYGVGHQPYRVVVLSFELLHAPATVCGPKKST	2	0	0	0	0	0	0	1	0
NITNLCPFDEVFNATRFASVYAWNRTRISNCVADYSVLYNLAPFFTFKCYGVSPTKLNDLCFTNVYADSFVIRGDEVRQIAPGQTGNIADYNYKLPDDFTGCVIAWNSNKLDSKVSGNYNYLYRLFRKSNLKPFERDISTEIYQVGNKPCNGVAGFNCYFPLRSYSFRPTYGVGHQPYRVVVLSFELLHAPATVCGPKKST	2	0	0	0	1	0	0	0	1
NITNLCPFREVFNATRFASVYAWNRKRISNCVADYSVLYNLAPFFTFKCYGVSPTKLNDLCFTNVYADSFVIRGDEVRQIAPGQTGNIADYNYKLPDDFTGCVIAWNSNKLDSKVSGNYNYLYRLFRKSNLKPFERDISTEIYQVGNKPCNGVAGFNCYFPLRSYSFRPTYGVGHQPYRVVVLSFELLHAPATVCGPKKST	2	0	0	0	0	1	0	0	0
NITNLCPFDEVFNATGFASVYAWNRKRISNCVADYSVLYNLAPFFTFKCYGVSPTKLNDLCFTNVYADSFVIRGDEVRQIAPGQTGNIADYNYKLPDDFTGCVIAWNSNKLDSKVSGNYNYLYRLFRKSNLKPFERDISTEIYQAGNKPCNGVAGANCYFPLRSYSFRPTYGVGHQPYRVVVLSFELLHAPATVCGPKKST	2	0	0	0	0	0	0	1	1
NITNLCPFDEVFNATRFASVYAWNRKRISNCVADYSVLYNLAPFFTFKCYGVSPTKLNDLCFTNVYADSFVIRGDEVRQIAPGQTGNIADYNYKLPDDFTGCVIAWNSNKLDSKVSGNYNYLYRLFRKSNLKPFERDISTEIYQVGNKPCSGVAGFNCYFPLRSYSFRPTYGVGHQPYRVVVLSFELLHAPATVCGPKKST	2	0	0	0	1	1	0	0	1
NITNLCPFDEVFNATRFASVYAWDRKRISNCVADYSVLYNLAPFFTFKCYGVSPTKLNDLCFTNVYADSFVIRGDEVRQIAPGQTGNIADYNYKLPDDFTGCVIAWNSNKLDSKVSGNYNYLYRLFRKSNLKPFERDISTEIYQAGNKPCNGVAGANCYFPLRSYSFRPTYGVGHQPYRVVVLSFELLHAPATVCGPKKST	2	0	0	0	0	0	0	0	1
NITNLCPFDEVFNATRFASVYAWNRKRISNCVADYSVLYNLAPFPTFKCYGVSPTKLNDLCFTNVYADSFVIRGDEVRQIAPGQTGNIADYNYKLPDDFTGCVIAWNSNKLDSKVSGNYNYLYRLFRKSNLKPFERDISTEIYQVGNKPCNGVAGFNCYFPLRSYSFRPTYGVGHQPYRVVVLSFELLHAPATVCGPKKST	2	0	0	0	0	1	0	0	1
NITNLCPFDEVFNATRFASVYAWNRKRISNCVADYSVLYNLAPFFTFKCYGVSPTKLNDLCFTNVYADSFVIRGDEVRQIAPGQTGNIADYNYKLPDDFTGCVIAWNSNKLDSKVSGNYNYLYRLFRKSNLKPFERDISTEIYQAGHKPCNGVAGANCYFPLRSYSFRPTYGVGHQPYRVVVLSFELLHAPATVCGPKKST	2	0	0	0	0	1	0	1	1
NITNLCPFDEVFNATRFASVYAWNRKRISNCVADYSVLYNLAPFFTFKCYGVSPTKLNDLCFTNVYADSFVIRGDEVRQIAPGQTGNIADYNYKLPDDFTGCVIAWNSNKLDSKVSGNYNYLYRLFRKSNLKPFERDISTEIYQAGNKPCSGVAGLNCYFPLRSYSFRPTYGVGHQPYRVVVLSFELLHAPATVCGPKKST	2	0	0	0	1	1	0	1	1
NITNLCPFDEVFNATRFASVYAWNRKRISNCVADYSVLYNLAPFFTFKCYGVSPTKLNDLCFTNVYADSFVIRGDEVRQIAPGQTGNIADYNYKLPDDFTGCVIAWNSNKLDSKVSGNYNYLYRLFRKSNLKPFERDISTEIYQAGNKPCNGVAGANCYFPLESYSFRPTYGVGHQPYRVVVLSFELLHAPATVCGPKKST	2	0	0	0	0	1	0	1	1
NITNLCPFREVFNATRFASVYAWNRRRISNCVADYSVLYNLAPFFTFKCYGVSPTKLNDLCFTNVYADSFVIRGDEVRQIAPGQTGNIADYNYKLPDDFTGCVIAWNSNKLDSKVSGNYNYLYRLFRKSNLKPFERDISTEIYQAGNKPCNGVAGFNCYFPLRSYSFRPTYGVGHQPYRVVVLSFELLHAPATVCGPKKST	2	1	0	0	0	1	1	0	1
NITNLCPFDEVFNATIFASVYAWNRTRISNCVADYSVLYNLAPFFTFKCYGVSPTKLNDLCFTNVYADSFVIRGDEVRQIAPGQTGNIADYNYKLPDDFTGCVIAWNSNKLDSKVSGNYNYLYRLFRKSNLKPFERDISTEIYQAGNKPCNGVAGFNCYFPLRSYSFRPTYGVGHQPYRVVVLSFELLHAPATVCGPKKST	2	1	0	0	1	0	0	1	1
NITNLCPFDEVFNATRFASVYAWDRKRISNCVADYSVLYNLAPFFTFKCYGVSPTKLNDLCFTNVYADSFVIRGDEVRQIAPGQTGNIADYNYKLPDDFTGCVIAWNSNKLDSKVSGNYNYLYRLFRKSNLKPFERDISTEIYQAGHKPCNGVAGFNCYFPLRSYSFRPTYGVGHQPYRVVVLSFELLHAPATVCGPKKST	2	0	0	0	1	0	0	0	1
NITNLCPFDEVFNATRFASVYAWNRKRISNCVADYSVLYNLAPFFTFKCYGVSPTKLNDLCFTNVYADSFVIRGDEVRQIAPGQTGNIADYNYKLPDDFTGCVIAWNSNKLDSKVSGNYNYLYRLFRKSNLKPFERDISTEIYQAGNKPCNGVAGLNCYFPLESYSFRPTYGVGHQPYRVVVLSFELLHAPATVCGPKKST	2	0	0	0	0	1	0	0	1
NITNLCPFREVFNATIFASVYAWNRKRISNCVADYSVLYNLAPFFTFKCYGVSPTKLNDLCFTNVYADSFVIRGDEVRQIAPGQTGNIADYNYKLPDDFTGCVIAWNSNKLDSKVSGNYNYLYRLFRKSNLKPFERDISTEIYQAGNKPCNGVAGFNCYFPLRSYSFRPTYGVGHQPYRVVVLSFELLHAPATVCGPKKST	2	0	0	0	0	0	1	0	0
NITNLCPFDEVFNATGFASVYAWNRRRISNCVADYSVLYNLAPFFTFKCYGVSPTKLNDLCFTNVYADSFVIRGDEVRQIAPGQTGNIADYNYKLPDDFTGCVIAWNSNKLDSKVSGNYNYLYRLFRKSNLKPFERDISTEIYQAGNKPCNGVAGFNCYFPLRSYSFRPTYGVGHQPYRVVVLSFELLHAPATVCGPKKST	2	1	0	0	1	0	0	0	1
NITNLCPFDEVFNATRFASVYAWNRRRISNCVADYSVLYNLAPFPTFKCYGVSPTKLNDLCFTNVYADSFVIRGDEVRQIAPGQTGNIADYNYKLPDDFTGCVIAWNSNKLDSKVSGNYNYLYRLFRKSNLKPFERDISTEIYQAGNKPCNGVAGFNCYFPLRSYSFRPTYGVGHQPYRVVVLSFELLHAPATVCGPKKST	2	1	0	0	0	0	0	0	1
NITNLCPFDEVFNATRFASVYAWNRRRISNCVADYSVLYNLAPFFTFKCYGVSPTKLNDLCFTNVYADSFVIRGDEVRQIAPGQTGNIADYNYKLPDDFTGCVIAWNSNKLDSKVSGNYNYLYRLFRKSNLKPFERDISTEIYQVGNKPCNGVAGFNCYFPLRSYSFRPTYGVGHQPYRVVVLSFELLHAPATVCGPKKST	2	0	0	0	0	1	0	0	1
NITNLCPFDEVFNATIFASVYAWNRKRISNCVADYSVLYNLAPFFTFKCYGVSPTKLNDLCFTNVYADSFVIRGDEVRQIAPGQTGNIADYNYKLPDDFTGCVIAWNSNKLDSKVSGNYNYLYRLFRKSNLKPFERDISTEIYQVGNKPCNGVAGFNCYFPLRSYSFRPTYGVGHQPYRVVVLSFELLHAPATVCGPKKST	2	0	0	0	1	0	0	0	0
NITNLCPFDEVFNATRFASVYAWNRKRISNCVADYSVLYNLAPFFTFKCYGVSPTKLNDLCFTNVYADSFVIRGDEVRQIAPGQTGNIADYNYKLPDDFTGCVIAWNSNKLDSKVSGNYNYLYRLFRKSNLKPFERDISTEIYQVGNKPCNGVAGANCYFPLRSYSFRPTYGVGHQPYRVVVLSFELLHAPATVCGPKKST	2	0	0	0	0	1	0	1	1
NITNLCPFDEVFNATRFASVYAWNRKRISNCVADYSVLYNLAPFFTFKCYGVSPTKLNDLCFTNVYADSFVIRGDEVRQIAPGQTGNIADYNYKLPDDFTGCVIAWNSNKLDSKVSGNYNYLYRLFRKSNLKPFERDISTEIYQVGNKPCNGVAGFNCYFPLESYSFRPTYGVGHQPYRVVVLSFELLHAPATVCGPKKST	2	0	0	0	0	1	0	0	1
NITNLCPFDEVFNATRFASVYAWNRKRISNCVADYSVLYNLAPFFTFKCYGVSPTKLNDLCFTNVYADSFVIRGDEVRQIAPGQTGNIADYNYKLPDDFTGCVIAWNSNKLDSKVSGNYNYLYRLFRKSNLKPFERDISTEIYQAGHKPCNGVAGFNCYFPLESYSFRPTYGVGHQPYRVVVLSFELLHAPATVCGPKKST	2	0	0	0	0	1	0	0	1
NITNLCPFDEVFNATIFASVYAWNRRRISNCVADYSVLYNLAPFFTFKCYGVSPTKLNDLCFTNVYADSFVIRGDEVRQIAPGQTGNIADYNYKLPDDFTGCVIAWNSNKLDSKVSGNYNYLYRLFRKSNLKPFERDISTEIYQAGNKPCNGVAGFNCYFPLRSYSFRPTYGVGHQPYRVVVLSFELLHAPATVCGPKKST	2	1	0	0	1	0	0	0	1
NITNLCPFDEVFNATIFASVYAWNRKRISNCVADYSVLYNLAPFPTFKCYGVSPTKLNDLCFTNVYADSFVIRGDEVRQIAPGQTGNIADYNYKLPDDFTGCVIAWNSNKLDSKVSGNYNYLYRLFRKSNLKPFERDISTEIYQAGNKPCNGVAGFNCYFPLRSYSFRPTYGVGHQPYRVVVLSFELLHAPATVCGPKKST	2	1	0	0	1	0	0	0	1
NITNLCPFDEVFNATIFASVYAWDRKRISNCVADYSVLYNLAPFFTFKCYGVSPTKLNDLCFTNVYADSFVIRGDEVRQIAPGQTGNIADYNYKLPDDFTGCVIAWNSNKLDSKVSGNYNYLYRLFRKSNLKPFERDISTEIYQAGNKPCNGVAGFNCYFPLRSYSFRPTYGVGHQPYRVVVLSFELLHAPATVCGPKKST	2	0	0	0	1	0	1	0	1
NITNLCPFDEVFNATRFASVYAWNRKRISNCVADYSVLYNLAPFFTFKCYGVSPTKLNDLCFTNVYADSFVIRGDEVRQIAPGQTGNIADYNYKLPDDFIGCVIAWNSNKLDSKVSGNYNYLYRLFRKSNLKPFERDISTEIYQVGNKPCNGVAGFNCYFPLRSYSFRPTYGVGHQPYRVVVLSFELLHAPATVCGPKKST	2	0	0	0	1	0	1	0	1
NITNLCPFDEVFNATRFASVYAWNRKRISNCVADYSVLYNLAPFFTFKCYGVSPTKLNDLCFTNVYADSFVIRGDEVRQIAPGQTGNIADYNYKLPDDFTGCVIAWNSNKLDSKVSGNYNYLYRLFRKSNLKPFERDISTEIYQVGNKPCNGVAGLNCYFPLRSYSFRPTYGVGHQPYRVVVLSFELLHAPATVCGPKKST	2	0	0	0	1	1	0	1	1
NITNLCPFDEVFNATRFASVYAWNRKRISNCVADYSVLYNLAPFFTFKCYGVSPTKLNDLCFTNVYADSFVIRGDEVRQIAPGQTGNIADYNYKLPDDFTGCVIAWNSNKLDSKVSGNYNYLYRLFRKSNLKPFERDISTEIYQAGHKPCSGVAGFNCYFPLRSYSFRPTYGVGHQPYRVVVLSFELLHAPATVCGPKKST	2	0	0	0	1	1	0	1	1
NITNLCPFDEVFNATRFASVYAWNRKRISNCVADYSVLYNLAPFFTFKCYGVSPTKLNDLCFTNVYADSFVIKGDEVRQIAPGQTGNIADYNYKLPDDFTGCVIAWNSNKLDSKVSGNYNYLYRLFRKSNLKPFERDISTEIYQAGNKPCSGVAGFNCYFPLRSYSFRPTYGVGHQPYRVVVLSFELLHAPATVCGPKKST	2	0	0	0	0	1	1	1	1
NITNLCPFDEVFNATRFASVYAWNRRRISNCVADYSVLYNLAPFFTFKCYGVSPTKLNDLCFTNVYADSFVIRGDEVRQIAPGQTGNIADYNYKLPDDFTGCVIAWNSNKLDSKVSGNYNYLYRLFRKSNLKPFERDISTEIYQAGNKPCNGVAGQNCYFPLRSYSFRPTYGVGHQPYRVVVLSFELLHAPATVCGPKKST	2	0	0	0	0	0	0	0	0
NITNLCPFDEVFNATRFASVYAWNRKRISNCVADYSVLYNLAPFFTFKCYGVSPTKLNDLCFTNVYADSFVIKGDEVRQIAPGQTGNIADYNYKLPDDFTGCVIAWNSNKLDSKVSGNYNYLYRLFRKSNLKPFERDISTEIYQAGHKPCNGVAGFNCYFPLRSYSFRPTYGVGHQPYRVVVLSFELLHAPATVCGPKKST	2	0	0	0	0	1	0	1	1
NITNLCPFDEVFNATRFASVYAWNRKRISNCVADYSVLYNLAPFFTFKCYGVSPTKLNDLCFTNVYADSFVIKGDEVRQIAPGQTGNIADYNYKLPDDFTGCVIAWNSNKLDSKVSGNYNYLYRLFRKSNLKPFERDISTEIYQAGNKPCNGVAGANCYFPLRSYSFRPTYGVGHQPYRVVVLSFELLHAPATVCGPKKST	2	0	0	0	0	1	0	1	1
NITNLCPFDEVFNATIFASVYAWNRKRISNCVADYSVLYNLAPFFTFKCYGVSPTKLNDLCFTNVYADSFVIRGDEVRQIAPGQTGNIADYNYKLPDDFTGCVIAWNSNKLDSKVSGNYNYLYRLFRKSNLKPFERDISTEIYQAGNKPCNGVAGQNCYFPLRSYSFRPTYGVGHQPYRVVVLSFELLHAPATVCGPKKST	2	0	0	0	1	0	0	1	0
NITNLCPFDEVFNATRFASVYAWNRRRISNCVADYSVLYNLAPFFTFKCYGVSPTKLNDLCFTNVYADSFVIRGAEVRQIAPGQTGNIADYNYKLPDDFTGCVIAWNSNKLDSKVSGNYNYLYRLFRKSNLKPFERDISTEIYQAGNKPCNGVAGFNCYFPLRSYSFRPTYGVGHQPYRVVVLSFELLHAPATVCGPKKST	2	1	0	0	0	1	0	0	1
NITNLCPFDEVFNATRFASVYAWNRRRISNCVADYSVLYNLAPFFTFKCYGVSPTKLNDLCFTNVYADSFVIKGDEVRQIAPGQTGNIADYNYKLPDDFTGCVIAWNSNKLDSKVSGNYNYLYRLFRKSNLKPFERDISTEIYQAGNKPCNGVAGFNCYFPLRSYSFRPTYGVGHQPYRVVVLSFELLHAPATVCGPKKST	2	1	0	0	0	1	0	0	1
NITNLCPFDEVFNATIFASVYAWNRKRISNCVADYSVLYNLAPFFTFKCYGVSPTKLNDLCFTNVYADSFVIKGDEVRQIAPGQTGNIADYNYKLPDDFTGCVIAWNSNKLDSKVSGNYNYLYRLFRKSNLKPFERDISTEIYQAGNKPCNGVAGFNCYFPLRSYSFRPTYGVGHQPYRVVVLSFELLHAPATVCGPKKST	2	0	0	0	0	0	1	1	0
NITNLCPFDEVFNATRFASVYAWNRKRISNCVADYSVLYNLAPFFTFKCYGVSPTKLNDLCFTNVYADSFVIRGDEVRQIAPGQTGNIADYNYKLPDDFTGCVIAWNSNKLDSKVSGNYNYLYRLFRKSNLKPFERDISTEIYQVGHKPCNGVAGFNCYFPLRSYSFRPTYGVGHQPYRVVVLSFELLHAPATVCGPKKST	2	0	0	0	1	1	0	0	1
NITNLCPFDEVFNATGFASVYAWNRKRISNCVADYSVLYNLAPFFTFKCYGVSPTKLNDLCFTNVYADSFVIKGDEVRQIAPGQTGNIADYNYKLPDDFTGCVIAWNSNKLDSKVSGNYNYLYRLFRKSNLKPFERDISTEIYQAGNKPCNGVAGFNCYFPLRSYSFRPTYGVGHQPYRVVVLSFELLHAPATVCGPKKST	2	0	0	0	0	0	0	1	1
NITNLCPFDEVFNATRFASVYAWNRKRISNCVADYSVLYNLAPFFTFKCYGVSPTKLNDLCFTNVYADSFVIRGDEVRQIAPGQTGNIADYNYKLPDDFTGCVIAWNSNKLDSKVSGNYNYLYRLFRKSNLKPFERDISTEIYQAGNKPCNGVAGLNCYFPLRSYSFRPTYGVGHQPYRVVVLSFELLHAPATVCGPKKST	1	0	0	0	1	1	0	1	1
NITNLCPFDEVFNATRFASVYAWNRKRISNCVADYSVLYNLAPFFTFKCYGVSPTKLNDLCFTNVYADSFVIRGDEVRQIAPGQTGNIADYNYKLPDDFTGCVIAWNSNKLDSKVSGNYNYLYRLFRKSNLKPFERDISTEIYQAGNKPCNGVAGANCYFPLRSYSFRPTYGVGHQPYRVVVLSFELLHAPATVCGPKKST	1	0	0	0	0	1	0	1	1
NITNLCPFDEVFNATRFASVYAWNRRRISNCVADYSVLYNLAPFFTFKCYGVSPTKLNDLCFTNVYADSFVIRGDEVRQIAPGQTGNIADYNYKLPDDFTGCVIAWNSNKLDSKVSGNYNYLYRLFRKSNLKPFERDISTEIYQAGNKPCNGVAGFNCYFPLRSYSFRPTYGVGHQPYRVVVLSFELLHAPATVCGPKKST	1	1	0	0	0	1	0	0	1
NITNLCPFDEVFNATRFASVYAWNRKRISNCVADYSVLYNLAPFFTFKCYGVSPTKLNDLCFTNVYADSFVIRGDEVRQIAPGQTGNIADYNYKLPDDFTGCVIAWNSNKLDSKVSGNYNYLYRLFRKSNLKPFERDISTEIYQAGHKPCNGVAGFNCYFPLRSYSFRPTYGVGHQPYRVVVLSFELLHAPATVCGPKKST	1	0	0	0	1	1	0	1	1
NITNLCPFDEVFNATIFASVYAWNRKRISNCVADYSVLYNLAPFFTFKCYGVSPTKLNDLCFTNVYADSFVIRGDEVRQIAPGQTGNIADYNYKLPDDFTGCVIAWNSNKLDSKVSGNYNYLYRLFRKSNLKPFERDISTEIYQAGNKPCNGVAGFNCYFPLRSYSFRPTYGVGHQPYRVVVLSFELLHAPATVCGPKKST	1	0	0	0	1	0	1	1	0
NITNLCPFDEVFNATRFASVYAWNRKRISNCVADYSVLYNLAPFFTFKCYGVSPTKLNDLCFTNVYADSFVIRGDEVRQIAPGQTGNIADYNYKLPDDFTGCVIAWNSNKLDSKVSGNYNYLYRLFRKSNLKPFERDISTEIYQVGNKPCNGVAGFNCYFPLRSYSFRPTYGVGHQPYRVVVLSFELLHAPATVCGPKKST	1	0	0	0	1	1	0	0	1
NITNLCPFDEVFNATRFASVYAWNRKRISNCVADYSVLYNLAPFFTFKCYGVSPTKLNDLCFTNVYADSFVIRGDEVRQIAPGQTGNIADYNYKLPDDFTGCVIAWNSNKLDSKVSGNYNYLYRLFRKSNLKPFERDISTEIYQAGNKPCNGVAGQNCYFPLRSYSFRPTYGVGHQPYRVVVLSFELLHAPATVCGPKKST	1	0	0	0	1	0	0	1	0
NITNLCPFREVFNATRFASVYAWNRKRISNCVADYSVLYNLAPFPTFKCYGVSPTKLNDLCFTNVYADSFVIKGDEVRQIAPGQTGNIADYNYKLPDDFTGCVIAWNSNKLDSKVSGNYNYLYRLFRKSNLKPFERDISTEIYQAGNLPCNGVAGFNCYFPLRSYSFRPTYGVGHQPYRVVVLSFELLHAPAPVCGPKKST	5	0	0	0	0	1	0	0	0
NITNLCPFREVFNATRFASVYAWNRKRISNCVADYSVLYNLAPFPTFKCYGVSPTKLNDLCFTNVYADSFVIRGDEVRQIAPGQTGNIADYNYKLPDDFTGCVIAWNSNKLDSKVSGNYNYLYRLFRKSNLKPFERDISTEIYQAGNLPCNGVAGANCYFPLRSYSFRPTYGVGHQPYRVVVLSFELLHAPAPVCGPKKST	5	0	0	0	0	1	0	0	0
NITNLCPFREVFNATRFASVYAWDRKRISNCVADYSVLYNLAPFPTFKCYGVSPTKLNDLCFTNVYADSFVIRGDEVRQIAPGQTGNIADYNYKLPDDFTGCVIAWNSNKLDSKVSGNYNYLYRLFRKSNLKPFERDISTEIYQAGNLPCNGVAGFNCYFPLRSYSFRPTYGVGHQPYRVVVLSFELLHAPAPVCGPKKST	5	0	0	0	0	0	0	0	0
NITNLCPFREVFNATRFASVYAWNRRRISNCVADYSVLYNLAPFPTFKCYGVSPTKLNDLCFTNVYADSFVIRGDEVRQIAPGQTGNIADYNYKLPDDFTGCVIAWNSNKLDSKVSGNYNYLYRLFRKSNLKPFERDISTEIYQAGNLPCNGVAGFNCYFPLRSYSFRPTYGVGHQPYRVVVLSFELLHAPAPVCGPKKST	5	1	0	0	0	1	0	0	0
NITNLCPFREVFNATRFASVYAWNRKRISNCVADYSVLYNLAPFPTFKCYGVSPTKLNDLCFTNVYADSFVIRGDEVRQIAPGQTGNIADYNYKLPDDFTGCVIAWNSNKLDSKVSGNYNYLYRLFRKSNLKPFERDISTEIYQAGNKPCSGVAGANCYFPLRSYSFRPTYGVGHQPYRVVVLSFELLHAPAPVCGPKKST	5	0	0	0	0	1	0	0	0
NITNLCPFREVFNATRFASVYAWNRRRISNCVADYSVLYNLAPFPTFKCYGVSPTKLNDLCFTNVYADSFVIRGDEVRQIAPGQTGNIADYNYKLPDDFTGCVIAWNSNKLDSKVSGNYNYLYRLFRKSNLKPFERDISTEIYQAGNKPCSGVAGFNCYFPLRSYSFRPTYGVGHQPYRVVVLSFELLHAPAPVCGPKKST	5	0	0	0	0	1	0	0	0
NITNLCPFREVFNATRFASVYAWNRKRISNCVADYSVLYNLAPFPTFKCYGVSPTKLNDLCFTNVYADSFVIRGDEVRQIAPGQTGNIADYNYKLPDDFTGCVIAWNSNKLDSKVSGNYNYLYRLFRKSNLKPFERDISTEIYQVGNKPCSGVAGFNCYFPLRSYSFRPTYGVGHQPYRVVVLSFELLHAPAPVCGPKKST	5	0	0	0	0	1	0	0	0
NITNLCPFREVFNATRFASVYAWNRTRISNCVADYSVLYNLAPFPTFKCYGVSPTKLNDLCFTNVYADSFVIRGDEVRQIAPGQTGNIADYNYKLPDDFTGCVIAWNSNKLDSKVSGNYNYLYRLFRKSNLKPFERDISTEIYQAGNKPCNGVAGANCYFPLRSYSFRPTYGVGHQPYRVVVLSFELLHAPAPVCGPKKST	5	0	0	0	0	0	0	0	0
NITNLCPFREVFNATRFASVYAWDRKRISNCVADYSVLYNLAPFPTFKCYGVSPTKLNDLCFTNVYADSFVIRGDEVRQIAPGQTGNIADYNYKLPDDFTGCVIAWNSNKLDSKVSGNYNYLYRLFRKSNLKPFERDISTEIYQAGNKPCNGVAGANCYFPLRSYSFRPTYGVGHQPYRVVVLSFELLHAPAPVCGPKKST	5	0	0	0	0	0	0	0	0
NITNLCPFREVFNATRFASVYAWNRKRISNCVADYSVLYNLAPFPTFKCYGVSPTKLNDLCFTNVYADSFVIRGDEVRQIAPGQTGNIADYNYKLPDDFIGCVIAWNSNKLDSKVSGNYNYLYRLFRKSNLKPFERDISTEIYQAGNKPCNGVAGANCYFPLRSYSFRPTYGVGHQPYRVVVLSFELLHAPAPVCGPKKST	5	0	0	0	0	0	0	0	0
NITNLCPFREVFNATRFASVYAWNRRRISNCVADYSVLYNLAPFPTFKCYGVSPTKLNDLCFTNVYADSFVIRGDEVRQIAPGQTGNIADYNYKLPDDFTGCVIAWNSNKLDSKVSGNYNYLYRLFRKSNLKPFERDISTEIYQAGNKPCNGVAGANCYFPLRSYSFRPTYGVGHQPYRVVVLSFELLHAPAPVCGPKKST	5	0	0	0	0	1	0	0	0
NITNLCPFREVFNATRFASVYAWNRKRISNCVADYSVLYNLAPFPTFKCYGVSPTKLNDLCFTNVYADSFVIRGDEVRQIAPGQTGNIADYNYKLPDDFTGCVIAWNSNKLDSKVSGNYNYLYRLFRKSNLKPFERDISTEIYQAGNKPCNGVAGANCYFPLESYSFRPTYGVGHQPYRVVVLSFELLHAPAPVCGPKKST	5	0	0	0	0	1	0	0	0
NITNLCPFREVFNATRFASVYAWNRKRISNCVADYSVLYNLAPFPTFKCYGVSPTKLNDLCFTNVYADSFVIRGDEVRQIAPGQTGNIADYNYKLPDDFTGCVIAWNSNKLDSKVSGNYNYLYRLFRKSNLKPFERDISTEIYQVGNKPCNGVAGANCYFPLRSYSFRPTYGVGHQPYRVVVLSFELLHAPAPVCGPKKST	5	0	0	0	0	0	0	0	0
NITNLCPFREVFNATGFASVYAWNRKRISNCVADYSVLYNLAPFPTFKCYGVSPTKLNDLCFTNVYADSFVIRGDEVRQIAPGQTGNIADYNYKLPDDFTGCVIAWNSNKLDSKVSGNYNYLYRLFRKSNLKPFERDISTEIYQAGNKPCNGVAGANCYFPLRSYSFRPTYGVGHQPYRVVVLSFELLHAPAPVCGPKKST	5	0	0	0	0	0	0	0	0
NITNLCPFREVFNATRFASVYAWNRKRISNCVADYSVLYNLAPFPTFKCYGVSPTKLNDLCFTNVYADSFVIRGDEVRQIAPGQTGNIADYNYKLPDDFTGCVIAWNSNKLDSKVSGNYNYLYRLFRKSNLKPFERDISTEIYQAGHKPCNGVAGANCYFPLRSYSFRPTYGVGHQPYRVVVLSFELLHAPAPVCGPKKST	5	0	0	0	0	1	0	0	0
NITNLCPFREVFNATRFASVYAWNRKRISNCVADYSVLYNLAPFPTFKCYGVSPTKLNDLCFTNVYADSFVIKGDEVRQIAPGQTGNIADYNYKLPDDFTGCVIAWNSNKLDSKVSGNYNYLYRLFRKSNLKPFERDISTEIYQAGNKPCNGVAGANCYFPLRSYSFRPTYGVGHQPYRVVVLSFELLHAPAPVCGPKKST	5	0	0	0	0	1	0	0	0
NITNLCPFREVFNATRFASVYAWNRKRISNCVADYSVLYNLAPFPTFKCYGVSPTKLNDLCFTNVYADSFVIKGDEVRQIAPGQTGNIADYNYKLPDDFTGCVIAWNSNKLDSKVSGNYNYLYRLFRKSNLKPFERDISTEIYQAGNKPCSGVAGFNCYFPLRSYSFRPTYGVGHQPYRVVVLSFELLHAPAPVCGPKKST	5	0	0	0	0	1	0	0	0
NITNLCPFREVFNATIFASVYAWNRKRISNCVADYSVLYNLAPFPTFKCYGVSPTKLNDLCFTNVYADSFVIRGDEVRQIAPGQTGNIADYNYKLPDDFTGCVIAWNSNKLDSKVSGNYNYLYRLFRKSNLKPFERDISTEIYQAGNKPCNGVAGANCYFPLRSYSFRPTYGVGHQPYRVVVLSFELLHAPAPVCGPKKST	5	0	0	0	0	0	0	0	0
NITNLCPFREVFNATIFASVYAWNRKRISNCVADYSVLYNLAPFPTFKCYGVSPTKLNDLCFTNVYADSFVIRGDEVRQIAPGQTGNIADYNYKLPDDFTGCVIAWNSNKLDSKVSGNYNYLYRLFRKSNLKPFERDISTEIYQAGNLPCNGVAGFNCYFPLRSYSFRPTYGVGHQPYRVVVLSFELLHAPAPVCGPKKST	5	0	0	0	0	0	0	0	0
NITNLCPFREVFNATIFASVYAWNRKRISNCVADYSVLYNLAPFPTFKCYGVSPTKLNDLCFTNVYADSFVIRGDEVRQIAPGQTGNIADYNYKLPDDFTGCVIAWNSNKLDSKVSGNYNYLYRLFRKSNLKPFERDISTEIYQAGNKPCSGVAGFNCYFPLRSYSFRPTYGVGHQPYRVVVLSFELLHAPAPVCGPKKST	5	0	0	0	0	0	0	0	0
NITNLCPFREVFNATRFASVYAWNRKRISNCVADYSVLYNLAPFPTFKCYGVSPTKLNDLCFTNVYADSFVIRGDEVRQIAPGQTGNIADYNYKLPDDFTGCVIAWNSNKLDSKVSGNYNYLYRLFRKSNLKPFERDISTEIYQAGNKPCNGVAGANCYFPLRSYSFRPTYGVGHQPYRVVVLSFELLHAPAPVCGPKKST	4	0	0	0	0	1	0	0	0
NITNLCPFREVFNATRFASVYAWNRRRISNCVADYSVLYNLAPFPTFKCYGVSPTKLNDLCFTNVYADSFVIRGDEVRQIAPGQTGNIADYNYKLPDDFTGCVIAWNSNKLDSKVSGNYNYLYRLFRKSNLKPFERDISTEIYQAGNKPCNGVAGFNCYFPLRSYSFRPTYGVGHQPYRVVVLSFELLHAPAPVCGPKKST	4	0	0	0	0	1	0	0	0
NITNLCPFREVFNATRFASVYAWNRTRISNCVADYSVLYNLAPFFTFKCYGVSPTKLNDLCFTNVYADSFVIRGDEVRQIAPGQTGNIADYNYKLPDDFTGCVIAWNSNKLDSKVSGNYNYLYRLFRKSNLKPFERDISTEIYQAGNKPCNGVAGANCYFPLRSYSFRPTYGVGHQPYRVVVLSFELLHAPAPVCGPKKST	4	0	0	0	0	0	0	0	0
NITNLCPFDEVFNATIFASVYAWNRTRISNCVADYSVLYNLAPFPTFKCYGVSPTKLNDLCFTNVYADSFVIRGDEVRQIAPGQTGNIADYNYKLPDDFTGCVIAWNSNKLDSKVSGNYNYLYRLFRKSNLKPFERDISTEIYQAGNKPCNGVAGFNCYFPLRSYSFRPTYGVGHQPYRVVVLSFELLHAPAPVCGPKKST	4	0	0	0	1	0	0	0	0
NITNLCPFREVFNATRFASVYAWNRKRISNCVADYSVLYNLAPFPTFKCYGVSPTKLNDLCFTNVYADSFVIRGDEVRQIAPGQTGNIADYNYKLPDDFTGCVIAWNSNKLDSKVSGNYNYLYRLFRKSNLKPFERDISTEIYQVGNKPCNGVAGFNCYFPLRSYSFRPTYGVGHQPYRVVVLSFELLHAPAPVCGPKKST	4	0	0	0	0	0	0	0	0
NITNLCPFDEVFNATRFASVYAWNRTRISNCVADYSVLYNLAPFPTFKCYGVSPTKLNDLCFTNVYADSFVIRGDEVRQIAPGQTGNIADYNYKLPDDFTGCVIAWNSNKLDSKVSGNYNYLYRLFRKSNLKPFERDISTEIYQAGNKPCNGVAGANCYFPLRSYSFRPTYGVGHQPYRVVVLSFELLHAPAPVCGPKKST	4	0	0	0	0	0	0	0	0
NITNLCPFREVFNATIFASVYAWNRKRISNCVADYSVLYNLAPFPTFKCYGVSPTKLNDLCFTNVYADSFVIRGDEVRQIAPGQTGNIADYNYKLPDDFTGCVIAWNSNKLDSKVSGNYNYLYRLFRKSNLKPFERDISTEIYQAGNKPCNGVAGFNCYFPLRSYSFRPTYGVGHQPYRVVVLSFELLHAPAPVCGPKKST	4	0	0	0	0	0	0	0	0
NITNLCPFREVFNATRFASVYAWNRTRISNCVADYSVLYNLAPFFTFKCYGVSPTKLNDLCFTNVYADSFVIRGDEVRQIAPGQTGNIADYNYKLPDDFTGCVIAWNSNKLDSKVSGNYNYLYRLFRKSNLKPFERDISTEIYQVGNKPCNGVAGFNCYFPLRSYSFRPTYGVGHQPYRVVVLSFELLHAPAPVCGPKKST	4	0	0	0	0	0	0	0	0
NITNLCPFREVFNATIFASVYAWNRTRISNCVADYSVLYNLAPFFTFKCYGVSPTKLNDLCFTNVYADSFVIRGDEVRQIAPGQTGNIADYNYKLPDDFTGCVIAWNSNKLDSKVSGNYNYLYRLFRKSNLKPFERDISTEIYQAGNKPCNGVAGFNCYFPLRSYSFRPTYGVGHQPYRVVVLSFELLHAPAPVCGPKKST	4	0	0	0	0	0	1	0	0
NITNLCPFDEVFNATRFASVYAWNRTRISNCVADYSVLYNLAPFPTFKCYGVSPTKLNDLCFTNVYADSFVIRGDEVRQIAPGQTGNIADYNYKLPDDFTGCVIAWNSNKLDSKVSGNYNYLYRLFRKSNLKPFERDISTEIYQVGNKPCNGVAGFNCYFPLRSYSFRPTYGVGHQPYRVVVLSFELLHAPAPVCGPKKST	4	0	0	0	1	0	0	0	0
NITNLCPFREVFNATRFASVYAWNRRRISNCVADYSVLYNLAPFFTFKCYGVSPTKLNDLCFTNVYADSFVIRGDEVRQIAPGQTGNIADYNYKLPDDFTGCVIAWNSNKLDSKVSGNYNYLYRLFRKSNLKPFERDISTEIYQAGNKPCSGVAGFNCYFPLRSYSFRPTYGVGHQPYRVVVLSFELLHAPAPVCGPKKST	4	0	0	0	0	1	0	0	0
NITNLCPFREVFNATRFASVYAWNRRRISNCVADYSVLYNLAPFFTFKCYGVSPTKLNDLCFTNVYADSFVIRGDEVRQIAPGQTGNIADYNYKLPDDFTGCVIAWNSNKLDSKVSGNYNYLYRLFRKSNLKPFERDISTEIYQAGNKPCNGVAGANCYFPLRSYSFRPTYGVGHQPYRVVVLSFELLHAPAPVCGPKKST	4	0	0	0	0	1	0	0	0
NITNLCPFREVFNATRFASVYAWNRRRISNCVADYSVLYNLAPFFTFKCYGVSPTKLNDLCFTNVYADSFVIRGDEVRQIAPGQTGNIADYNYKLPDDFTGCVIAWNSNKLDSKVSGNYNYLYRLFRKSNLKPFERDISTEIYQAGNKPCNGVAGLNCYFPLRSYSFRPTYGVGHQPYRVVVLSFELLHAPAPVCGPKKST	4	0	0	0	0	1	0	0	0
NITNLCPFREVFNATRFASVYAWNRRRISNCVADYSVLYNLAPFFTFKCYGVSPTKLNDLCFTNVYADSFVIRGDEVRQIAPGQTGNIADYNYKLPDDFTGCVIAWNSNKLDSKVSGNYNYLYRLFRKSNLKPFERDISTEIYQAGNKPCNGVAGQNCYFPLRSYSFRPTYGVGHQPYRVVVLSFELLHAPAPVCGPKKST	4	0	0	0	0	0	0	0	0
NITNLCPFREVFNATRFASVYAWNRRRISNCVADYSVLYNLAPFFTFKCYGVSPTKLNDLCFTNVYADSFVIRGDEVRQIAPGQTGNIADYNYKLPDDFTGCVIAWNSNKLDSKVSGNYNYLYRLFRKSNLKPFERDISTEIYQVGNKPCNGVAGFNCYFPLRSYSFRPTYGVGHQPYRVVVLSFELLHAPAPVCGPKKST	4	0	0	0	0	0	0	0	0
NITNLCPFREVFNATGFASVYAWNRRRISNCVADYSVLYNLAPFFTFKCYGVSPTKLNDLCFTNVYADSFVIRGDEVRQIAPGQTGNIADYNYKLPDDFTGCVIAWNSNKLDSKVSGNYNYLYRLFRKSNLKPFERDISTEIYQAGNKPCNGVAGFNCYFPLRSYSFRPTYGVGHQPYRVVVLSFELLHAPAPVCGPKKST	4	0	0	0	0	0	0	0	0
NITNLCPFREVFNATIFASVYAWNRRRISNCVADYSVLYNLAPFFTFKCYGVSPTKLNDLCFTNVYADSFVIRGDEVRQIAPGQTGNIADYNYKLPDDFTGCVIAWNSNKLDSKVSGNYNYLYRLFRKSNLKPFERDISTEIYQAGNKPCNGVAGFNCYFPLRSYSFRPTYGVGHQPYRVVVLSFELLHAPAPVCGPKKST	4	0	0	0	0	0	1	0	0
NITNLCPFREVFNATRFASVYAWDRRRISNCVADYSVLYNLAPFFTFKCYGVSPTKLNDLCFTNVYADSFVIRGDEVRQIAPGQTGNIADYNYKLPDDFTGCVIAWNSNKLDSKVSGNYNYLYRLFRKSNLKPFERDISTEIYQAGNKPCNGVAGFNCYFPLRSYSFRPTYGVGHQPYRVVVLSFELLHAPAPVCGPKKST	4	0	0	0	0	0	1	0	0
NITNLCPFREVFNATRFASVYAWNRRRISNCVADYSVLYNLAPFFTFKCYGVSPTKLNDLCFTNVYADSFVIRGDEVRQIAPGQTGNIADYNYKLPDDFTGCVIAWNSNKLDSKVSGNYNYLYRLFRKSNLKPFERDISTEIYQAGNKPCNGVAGFNCYFPLRSYSFRPTYGVGHQPYRVVVLSFELLHAPAPVCGPKKST	3	0	0	0	0	1	1	0	0
NITNLCPFDEVFNATIFASVYAWNRKRISNCVADYSVLYNLAPFPTFKCYGVSPTKLNDLCFTNVYADSFVIRGDEVRQIAPGQTGNIADYNYKLPDDFTGCVIAWNSNKLDSKVSGNYNYLYRLFRKSNLKPFERDISTEIYQAGNKPCNGVAGFNCYFPLRSYSFRPTYGVGHQPYRVVVLSFELLHAPAPVCGPKKST	3	0	0	0	1	0	0	0	0
NITNLCPFREVFNATRFASVYAWNRKRISNCVADYSVLYNLAPFFTFKCYGVSPTKLNDLCFTNVYADSFVIRGDEVRQIAPGQTGNIADYNYKLPDDFTGCVIAWNSNKLDSKVSGNYNYLYRLFRKSNLKPFERDISTEIYQVGNKPCNGVAGFNCYFPLRSYSFRPTYGVGHQPYRVVVLSFELLHAPAPVCGPKKST	3	0	0	0	0	0	0	0	0
NITNLCPFDEVFNATIFASVYAWNRTRISNCVADYSVLYNLAPFFTFKCYGVSPTKLNDLCFTNVYADSFVIRGDEVRQIAPGQTGNIADYNYKLPDDFTGCVIAWNSNKLDSKVSGNYNYLYRLFRKSNLKPFERDISTEIYQAGNKPCNGVAGFNCYFPLRSYSFRPTYGVGHQPYRVVVLSFELLHAPAPVCGPKKST	3	0	0	0	1	0	0	1	0
NITNLCPFREVFNATRFASVYAWNRKRISNCVADYSVLYNLAPFFTFKCYGVSPTKLNDLCFTNVYADSFVIKGDEVRQIAPGQTGNIADYNYKLPDDFTGCVIAWNSNKLDSKVSGNYNYLYRLFRKSNLKPFERDISTEIYQAGNKPCNGVAGFNCYFPLRSYSFRPTYGVGHQPYRVVVLSFELLHAPAPVCGPKKST	3	0	0	0	0	1	1	0	0
NITNLCPFDEVFNATRFASVYAWNRRRISNCVADYSVLYNLAPFPTFKCYGVSPTKLNDLCFTNVYADSFVIRGDEVRQIAPGQTGNIADYNYKLPDDFTGCVIAWNSNKLDSKVSGNYNYLYRLFRKSNLKPFERDISTEIYQAGNKPCNGVAGFNCYFPLRSYSFRPTYGVGHQPYRVVVLSFELLHAPAPVCGPKKST	3	0	0	0	0	0	0	0	0
NITNLCPFDEVFNATRFASVYAWNRKRISNCVADYSVLYNLAPFPTFKCYGVSPTKLNDLCFTNVYADSFVIRGDEVRQIAPGQTGNIADYNYKLPDDFTGCVIAWNSNKLDSKVSGNYNYLYRLFRKSNLKPFERDISTEIYQAGNKPCNGVAGANCYFPLRSYSFRPTYGVGHQPYRVVVLSFELLHAPAPVCGPKKST	3	0	0	0	0	1	0	0	0
NITNLCPFREVFNATRFASVYAWNRKRISNCVADYSVLYNLAPFFTFKCYGVSPTKLNDLCFTNVYADSFVIRGDEVRQIAPGQTGNIADYNYKLPDDFTGCVIAWNSNKLDSKVSGNYNYLYRLFRKSNLKPFERDISTEIYQAGNKPCNGVAGANCYFPLRSYSFRPTYGVGHQPYRVVVLSFELLHAPAPVCGPKKST	3	0	0	0	0	1	0	0	0
NITNLCPFDEVFNATRFASVYAWNRKRISNCVADYSVLYNLAPFPTFKCYGVSPTKLNDLCFTNVYADSFVIRGDEVRQIAPGQTGNIADYNYKLPDDFTGCVIAWNSNKLDSKVSGNYNYLYRLFRKSNLKPFERDISTEIYQVGNKPCNGVAGFNCYFPLRSYSFRPTYGVGHQPYRVVVLSFELLHAPAPVCGPKKST	3	0	0	0	0	0	0	0	0
NITNLCPFDEVFNATRFASVYAWNRTRISNCVADYSVLYNLAPFFTFKCYGVSPTKLNDLCFTNVYADSFVIKGDEVRQIAPGQTGNIADYNYKLPDDFTGCVIAWNSNKLDSKVSGNYNYLYRLFRKSNLKPFERDISTEIYQAGNKPCNGVAGFNCYFPLRSYSFRPTYGVGHQPYRVVVLSFELLHAPAPVCGPKKST	3	0	0	0	0	0	1	1	0
NITNLCPFDEVFNATRFASVYAWNRTRISNCVADYSVLYNLAPFFTFKCYGVSPTKLNDLCFTNVYADSFVIRGDEVRQIAPGQTGNIADYNYKLPDDFTGCVIAWNSNKLDSKVSGNYNYLYRLFRKSNLKPFERDISTEIYQAGNKPCNGVAGANCYFPLRSYSFRPTYGVGHQPYRVVVLSFELLHAPAPVCGPKKST	3	0	0	0	0	0	0	0	0
NITNLCPFREVFNATIFASVYAWNRKRISNCVADYSVLYNLAPFFTFKCYGVSPTKLNDLCFTNVYADSFVIRGDEVRQIAPGQTGNIADYNYKLPDDFTGCVIAWNSNKLDSKVSGNYNYLYRLFRKSNLKPFERDISTEIYQAGNKPCNGVAGFNCYFPLRSYSFRPTYGVGHQPYRVVVLSFELLHAPAPVCGPKKST	3	0	0	0	0	0	1	0	0
NITNLCPFDEVFNATIFASVYAWNRKRISNCVADYSVLYNLAPFFTFKCYGVSPTKLNDLCFTNVYADSFVIRGDEVRQIAPGQTGNIADYNYKLPDDFTGCVIAWNSNKLDSKVSGNYNYLYRLFRKSNLKPFERDISTEIYQAGNKPCNGVAGFNCYFPLRSYSFRPTYGVGHQPYRVVVLSFELLHAPAPVCGPKKST	2	0	0	0	1	0	1	1	0
NITNLCPFDEVFNATRFASVYAWDRKRISNCVADYSVLYNLAPFFTFKCYGVSPTKLNDLCFTNVYADSFVIRGDEVRQIAPGQTGNIADYNYKLPDDFTGCVIAWNSNKLDSKVSGNYNYLYRLFRKSNLKPFERDISTEIYQAGNKPCNGVAGLNCYFPLRSYSFRPTYGVGHQPYRVVVLSFELLHAPATVCGPKKST	2	0	0	0	1	0	0	0	1
NITNLCPFDEVFNATRFASVYAWNRKRISNCVADYSVLYNLAPFFTFKCYGVSPTKLNDLCFTNVYADSFVIRGDEVRQIAPGQTGNIADYNYKLPDDFTGCVIAWNSNKLDSKVSGNYNYLYRLFRKSNLKPFERDISTEIYQAGNKPCNGVAGANCYFPLRSYSFRPTYGVGHQPYRVVVLSFELLHAPAPVCGPKKST	2	0	0	0	0	1	0	1	0
NITNLCPFDEVFNATRFASVYAWNRKRISNCVADYSVLYNLAPFFTFKCYGVSPTKLNDLCFTNVYADSFVIRGDEVRQIAPGQTGNIADYNYKLPDDFTGCVIAWNSNKLDSKVSGNYNYLYRLFRKSNLKPFERDISTEIYQAGNKPCNGVAGQNCYFPLRSYSFRPTYGVGHQPYRVVVLSFELLHAPAPVCGPKKST	2	0	0	0	1	0	0	1	0
NITNLCPFDEVFNATRFASVYAWNRKRISNCVADYSVLYNLAPFFTFKCYGVSPTKLNDLCFTNVYADSFVIRGDEVRQIAPGQTGNIADYNYKLPDDFTGCVIAWNSNKLDSKVSGNYNYLYRLFRKSNLKPFERDISTEIYQVGNKPCNGVAGFNCYFPLRSYSFRPTYGVGHQPYRVVVLSFELLHAPAPVCGPKKST	2	0	0	0	1	0	0	0	0
NITNLCPFDEVFNATRFASVYAWNRKRISNCVADYSVLYNLAPFFTFKCYGVSPTKLNDLCFTNVYADSFVIRGDEVRQIAPGQTGNIADYNYKLPDDFTGCVIAWNSNKLDSKVSGNYNYLYRLFRKSNLKPFERDISTEIYQAGNKPCNGVAGQNCYFPLESYSFRPTYGVGHQPYRVVVLSFELLHAPATVCGPKKST	2	0	0	0	0	0	0	0	0
NITNLCPFDEVFNATGFASVYAWNRKRISNCVADYSVLYNLAPFFTFKCYGVSPTKLNDLCFTNVYADSFVIRGDEVRQIAPGQTGNIADYNYKLPDDFTGCVIAWNSNKLDSKVSGNYNYLYRLFRKSNLKPFERDISTEIYQVGNKPCNGVAGFNCYFPLRSYSFRPTYGVGHQPYRVVVLSFELLHAPATVCGPKKST	2	0	0	0	1	0	0	1	1
NITNLCPFDEVFNATRFASVYAWNRKRISNCVADYSVLYNLAPFFTFKCYGVSPTKLNDLCFTNVYADSFVIKGDEVRQIAPGQTGNIADYNYKLPDDFTGCVIAWNSNKLDSKVSGNYNYLYRLFRKSNLKPFERDISTEIYQAGNKPCNGVAGLNCYFPLRSYSFRPTYGVGHQPYRVVVLSFELLHAPATVCGPKKST	2	0	0	0	0	1	0	1	1
NITNLCPFREVFNATRFASVYAWNRKRISNCVADYSVLYNLAPFFTFKCYGVSPTKLNDLCFTNVYADSFVIKGDEVRQIAPGQTGNIADYNYKLPDDFTGCVIAWNSNKLDSKVSGNYNYLYRLFRKSNLKPFERDISTEIYQAGNKPCNGVAGFNCYFPLRSYSFRPTYGVGHQPYRVVVLSFELLHAPATVCGPKKST	2	0	0	0	0	1	1	0	0
NITNLCPFREVFNATIFASVYAWNRTRISNCVADYSVLYNLAPFPTFKCYGVSPTKLNDLCFTNVYADSFVIRGDEVRQIAPGQTGNIADYNYKLPDDFTGCVIAWNSNKLDSKVSGNYNYLYRLFRKSNLKPFERDISTEIYQAGNLPCNGVAGFNCYFPLRSYSFRPTYGVGHQPYRVVVLSFELLHAPAPVCGPKKST	6	0	0	0	0	0	0	0	0
NITNLCPFREVFNATRFASVYAWNRTRISNCVADYSVLYNLAPFPTFKCYGVSPTKLNDLCFTNVYADSFVIRGDEVRQIAPGQTGNIADYNYKLPDDFTGCVIAWNSNKLDSKVSGNYNYLYRLFRKSNLKPFERDISTEIYQAGNLPCNGVAGANCYFPLRSYSFRPTYGVGHQPYRVVVLSFELLHAPAPVCGPKKST	6	0	0	0	0	0	0	0	0
NITNLCPFREVFNATRFASVYAWDRTRISNCVADYSVLYNLAPFPTFKCYGVSPTKLNDLCFTNVYADSFVIRGDEVRQIAPGQTGNIADYNYKLPDDFTGCVIAWNSNKLDSKVSGNYNYLYRLFRKSNLKPFERDISTEIYQAGNLPCNGVAGFNCYFPLRSYSFRPTYGVGHQPYRVVVLSFELLHAPAPVCGPKKST	6	0	0	0	0	0	0	0	0
NITNLCPFREVFNATRFASVYAWNRTRISNCVADYSVLYNLAPFPTFKCYGVSPTKLNDLCFTNVYADSFVIKGDEVRQIAPGQTGNIADYNYKLPDDFTGCVIAWNSNKLDSKVSGNYNYLYRLFRKSNLKPFERDISTEIYQAGNLPCNGVAGFNCYFPLRSYSFRPTYGVGHQPYRVVVLSFELLHAPAPVCGPKKST	6	0	0	0	0	0	0	0	0
NITNLCPFREVFNATGFASVYAWNRTRISNCVADYSVLYNLAPFPTFKCYGVSPTKLNDLCFTNVYADSFVIRGDEVRQIAPGQTGNIADYNYKLPDDFTGCVIAWNSNKLDSKVSGNYNYLYRLFRKSNLKPFERDISTEIYQAGNLPCNGVAGFNCYFPLRSYSFRPTYGVGHQPYRVVVLSFELLHAPAPVCGPKKST	6	0	0	0	0	0	0	0	0
NITNLCPFREVFNATRFASVYAWNRKRISNCVADYSVLYNLAPFPTFKCYGVSPTKLNDLCFTNVYADSFVIKGDEVRQIAPGQTGNIADYNYKLPDDFTGCVIAWNSNKLDSKVSGNYNYLYRLFRKSNLKPFERDISTEIYQAGNLPCNGVAGFNCYFPLESYSFRPTYGVGHQPYRVVVLSFELLHAPAPVCGPKKST	6	0	0	0	0	1	0	0	0
NITNLCPFREVFNATRFASVYAWNRKRISNCVADYSVLYNLAPFPTFKCYGVSPTKLNDLCFTNVYADSFVIRGDEVRQIAPGQTGNIADYNYKLPDDFTGCVIAWNSNKLDSKVSGNYNYLYRLFRKSNLKPFERDISTEIYQAGNLPCNGVAGANCYFPLESYSFRPTYGVGHQPYRVVVLSFELLHAPAPVCGPKKST	6	0	0	0	0	1	0	0	0
NITNLCPFREVFNATRFASVYAWNRRRISNCVADYSVLYNLAPFPTFKCYGVSPTKLNDLCFTNVYADSFVIRGDEVRQIAPGQTGNIADYNYKLPDDFTGCVIAWNSNKLDSKVSGNYNYLYRLFRKSNLKPFERDISTEIYQAGNLPCNGVAGFNCYFPLESYSFRPTYGVGHQPYRVVVLSFELLHAPAPVCGPKKST	6	1	0	0	0	1	0	0	0
NITNLCPFREVFNATRFASVYAWDRKRISNCVADYSVLYNLAPFPTFKCYGVSPTKLNDLCFTNVYADSFVIRGDEVRQIAPGQTGNIADYNYKLPDDFTGCVIAWNSNKLDSKVSGNYNYLYRLFRKSNLKPFERDISTEIYQVGNLPCNGVAGFNCYFPLRSYSFRPTYGVGHQPYRVVVLSFELLHAPAPVCGPKKST	6	0	0	0	0	0	0	0	0
NITNLCPFREVFNATRFASVYAWDRKRISNCVADYSVLYNLAPFPTFKCYGVSPTKLNDLCFTNVYADSFVIRGDEVRQIAPGQTGNIADYNYKLPDDFTGCVIAWNSNKLDSKVSGNYNYLYRLFRKSNLKPFERDISTEIYQAGNLPCNGVAGANCYFPLRSYSFRPTYGVGHQPYRVVVLSFELLHAPAPVCGPKKST	6	0	0	0	0	0	0	0	0
NITNLCPFREVFNATRFASVYAWDRKRISNCVADYSVLYNLAPFPTFKCYGVSPTKLNDLCFTNVYADSFVIKGDEVRQIAPGQTGNIADYNYKLPDDFTGCVIAWNSNKLDSKVSGNYNYLYRLFRKSNLKPFERDISTEIYQAGNLPCNGVAGFNCYFPLRSYSFRPTYGVGHQPYRVVVLSFELLHAPAPVCGPKKST	6	0	0	0	0	0	0	0	0
NITNLCPFREVFNATRFASVYAWDRKRISNCVADYSVLYNLAPFPTFKCYGVSPTKLNDLCFTNVYADSFVIRGDEVRQIAPGQTGNIADYNYKLPDDFTGCVIAWNSNKLDSKVSGNYNYLYRLFRKSNLKPFERDISTEIYQAGNLPCNGVAGLNCYFPLRSYSFRPTYGVGHQPYRVVVLSFELLHAPAPVCGPKKST	6	0	0	0	0	0	0	0	0
NITNLCPFREVFNATRFASVYAWDRKRISNCVADYSVLYNLAPFPTFKCYGVSPTKLNDLCFTNVYADSFVIRGDEVRQIAPGQTGNIADYNYKLPDDFTGCVIAWNSNKLDSKVSGNYNYLYRLFRKSNLKPFERDISTEIYQAGHLPCNGVAGFNCYFPLRSYSFRPTYGVGHQPYRVVVLSFELLHAPAPVCGPKKST	6	0	0	0	0	0	0	0	0
NITNLCPFREVFNATIFASVYAWNRKRISNCVADYSVLYNLAPFPTFKCYGVSPTKLNDLCFTNVYADSFVIRGDEVRQIAPGQTGNIADYNYKLPDDFTGCVIAWNSNKLDSKVSGNYNYLYRLFRKSNLKPFERDISTEIYQAGNLPCNGVAGANCYFPLRSYSFRPTYGVGHQPYRVVVLSFELLHAPAPVCGPKKST	6	0	0	0	0	0	0	0	0
NITNLCPFREVFNATRFASVYAWNRKRISNCVADYSVLYNLAPFPTFKCYGVSPTKLNDLCFTNVYADSFVIRGDEVRQIAPGQTGNIADYNYKLPDDFTGCVIAWNSNKLDSKVSGNYNYLYRLFRKSNLKPFERDISTEIYQAGHLPCNGVAGANCYFPLRSYSFRPTYGVGHQPYRVVVLSFELLHAPAPVCGPKKST	6	0	0	0	0	1	0	0	0
NITNLCPFREVFNATRFASVYAWNRKRISNCVADYSVLYNLAPFPTFKCYGVSPTKLNDLCFTNVYADSFVIRGDEVRQIAPGQTGNIADYNYKLPDDFIGCVIAWNSNKLDSKVSGNYNYLYRLFRKSNLKPFERDISTEIYQAGNLPCNGVAGANCYFPLRSYSFRPTYGVGHQPYRVVVLSFELLHAPAPVCGPKKST	6	0	0	0	0	0	0	0	0
NITNLCPFREVFNATRFASVYAWNRKRISNCVADYSVLYNLAPFPTFKCYGVSPTKLNDLCFTNVYADSFVIRGDEVRQIAPGQTGNIADYNYKLPDDFTGCVIAWNSNKLDSKVSGNYNYLYRLFRKSNLKPFERDISTEIYQVGNLPCNGVAGANCYFPLRSYSFRPTYGVGHQPYRVVVLSFELLHAPAPVCGPKKST	6	0	0	0	0	0	0	0	0
NITNLCPFREVFNATRFASVYAWNRRRISNCVADYSVLYNLAPFPTFKCYGVSPTKLNDLCFTNVYADSFVIRGDEVRQIAPGQTGNIADYNYKLPDDFTGCVIAWNSNKLDSKVSGNYNYLYRLFRKSNLKPFERDISTEIYQAGNLPCNGVAGANCYFPLRSYSFRPTYGVGHQPYRVVVLSFELLHAPAPVCGPKKST	6	0	0	0	0	1	0	0	0
NITNLCPFREVFNATGFASVYAWNRKRISNCVADYSVLYNLAPFPTFKCYGVSPTKLNDLCFTNVYADSFVIRGDEVRQIAPGQTGNIADYNYKLPDDFTGCVIAWNSNKLDSKVSGNYNYLYRLFRKSNLKPFERDISTEIYQAGNLPCNGVAGANCYFPLRSYSFRPTYGVGHQPYRVVVLSFELLHAPAPVCGPKKST	6	0	0	0	0	0	0	0	0
NITNLCPFREVFNATRFASVYAWNRKRISNCVADYSVLYNLAPFPTFKCYGVSPTKLNDLCFTNVYADSFVIRGDEVRQIAPGQTGNIADYNYKLPDDFTGCVIAWNSNKLDSKVSGNYNYLYRLFRKSNLKPFERDISTEIYQAGNLPCSGVAGANCYFPLRSYSFRPTYGVGHQPYRVVVLSFELLHAPAPVCGPKKST	6	0	0	0	0	1	0	0	0
NITNLCPFREVFNATRFASVYAWNRKRISNCVADYSVLYNLAPFPTFKCYGVSPTKLNDLCFTNVYADSFVIKGDEVRQIAPGQTGNIADYNYKLPDDFTGCVIAWNSNKLDSKVSGNYNYLYRLFRKSNLKPFERDISTEIYQAGNLPCNGVAGANCYFPLRSYSFRPTYGVGHQPYRVVVLSFELLHAPAPVCGPKKST	6	0	0	0	0	1	0	0	0
NITNLCPFREVFNATRFASVYAWNRRRISNCVADYSVLYNLAPFPTFKCYGVSPTKLNDLCFTNVYADSFVIRGDEVRQIAPGQTGNIADYNYKLPDDFIGCVIAWNSNKLDSKVSGNYNYLYRLFRKSNLKPFERDISTEIYQAGNLPCNGVAGFNCYFPLRSYSFRPTYGVGHQPYRVVVLSFELLHAPAPVCGPKKST	6	0	0	0	0	0	1	0	0
NITNLCPFREVFNATRFASVYAWNRKRISNCVADYSVLYNLAPFPTFKCYGVSPTKLNDLCFTNVYADSFVIRGDEVRQIAPGQTGNIADYNYKLPDDFIGCVIAWNSNKLDSKVSGNYNYLYRLFRKSNLKPFERDISTEIYQVGNLPCNGVAGFNCYFPLRSYSFRPTYGVGHQPYRVVVLSFELLHAPAPVCGPKKST	6	0	0	0	0	0	1	0	0
NITNLCPFREVFNATRFASVYAWNRKRISNCVADYSVLYNLAPFPTFKCYGVSPTKLNDLCFTNVYADSFVIRGDEVRQIAPGQTGNIADYNYKLPDDFIGCVIAWNSNKLDSKVSGNYNYLYRLFRKSNLKPFERDISTEIYQAGNLPCNGVAGQNCYFPLRSYSFRPTYGVGHQPYRVVVLSFELLHAPAPVCGPKKST	6	0	0	0	0	0	0	0	0
NITNLCPFREVFNATRFASVYAWDRKRISNCVADYSVLYNLAPFPTFKCYGVSPTKLNDLCFTNVYADSFVIRGDEVRQIAPGQTGNIADYNYKLPDDFTGCVIAWNSNKLDSKVSGNYNYLYRLFRKSNLKPFERDISTEIYQAGNLPCSGVAGFNCYFPLRSYSFRPTYGVGHQPYRVVVLSFELLHAPAPVCGPKKST	6	0	0	0	0	0	0	0	0
NITNLCPFREVFNATRFASVYAWNRKRISNCVADYSVLYNLAPFPTFKCYGVSPTKLNDLCFTNVYADSFVIRGDEVRQIAPGQTGNIADYNYKLPDDFTGCVIAWNSNKLDSKVSGNYNYLYRLFRKSNLKPFERDISTEIYQVGNLPCSGVAGFNCYFPLRSYSFRPTYGVGHQPYRVVVLSFELLHAPAPVCGPKKST	6	0	0	0	0	1	0	0	0
NITNLCPFREVFNATRFASVYAWNRKRISNCVADYSVLYNLAPFPTFKCYGVSPTKLNDLCFTNVYADSFVIKGDEVRQIAPGQTGNIADYNYKLPDDFTGCVIAWNSNKLDSKVSGNYNYLYRLFRKSNLKPFERDISTEIYQAGNLPCSGVAGFNCYFPLRSYSFRPTYGVGHQPYRVVVLSFELLHAPAPVCGPKKST	6	0	0	0	0	1	0	0	0
NITNLCPFREVFNATRFASVYAWNRRRISNCVADYSVLYNLAPFPTFKCYGVSPTKLNDLCFTNVYADSFVIRGDEVRQIAPGQTGNIADYNYKLPDDFTGCVIAWNSNKLDSKVSGNYNYLYRLFRKSNLKPFERDISTEIYQAGNLPCSGVAGFNCYFPLRSYSFRPTYGVGHQPYRVVVLSFELLHAPAPVCGPKKST	6	1	0	0	0	1	0	0	0
NITNLCPFREVFNATRFASVYAWNRRRISNCVADYSVLYNLAPFPTFKCYGVSPTKLNDLCFTNVYADSFVIRGDEVRQIAPGQTGNIADYNYKLPDDFTGCVIAWNSNKLDSKVSGNYNYLYRLFRKSNLKPFERDISTEIYQVGNLPCNGVAGFNCYFPLRSYSFRPTYGVGHQPYRVVVLSFELLHAPAPVCGPKKST	6	0	0	0	0	1	0	0	0
NITNLCPFREVFNATRFASVYAWNRRRISNCVADYSVLYNLAPFPTFKCYGVSPTKLNDLCFTNVYADSFVIKGDEVRQIAPGQTGNIADYNYKLPDDFTGCVIAWNSNKLDSKVSGNYNYLYRLFRKSNLKPFERDISTEIYQAGNLPCNGVAGFNCYFPLRSYSFRPTYGVGHQPYRVVVLSFELLHAPAPVCGPKKST	6	0	0	0	0	1	0	0	0
NITNLCPFREVFNATGFASVYAWNRRRISNCVADYSVLYNLAPFPTFKCYGVSPTKLNDLCFTNVYADSFVIRGDEVRQIAPGQTGNIADYNYKLPDDFTGCVIAWNSNKLDSKVSGNYNYLYRLFRKSNLKPFERDISTEIYQAGNLPCNGVAGFNCYFPLRSYSFRPTYGVGHQPYRVVVLSFELLHAPAPVCGPKKST	6	1	0	0	0	0	0	0	0
NITNLCPFREVFNATRFASVYAWNRRRISNCVADYSVLYNLAPFPTFKCYGVSPTKLNDLCFTNVYADSFVIRGDEVRQIAPGQTGNIADYNYKLPDDFTGCVIAWNSNKLDSKVSGNYNYLYRLFRKSNLKPFERDISTEIYQAGNLPCNGVAGLNCYFPLRSYSFRPTYGVGHQPYRVVVLSFELLHAPAPVCGPKKST	6	0	0	0	0	1	0	0	0
NITNLCPFREVFNATIFASVYAWNRKRISNCVADYSVLYNLAPFPTFKCYGVSPTKLNDLCFTNVYADSFVIRGDEVRQIAPGQTGNIADYNYKLPDDFTGCVIAWNSNKLDSKVSGNYNYLYRLFRKSNLKPFERDISTEIYQAGNLPCNGVAGFNCYFPLESYSFRPTYGVGHQPYRVVVLSFELLHAPAPVCGPKKST	6	0	0	0	0	0	0	0	0
NITNLCPFREVFNATIFASVYAWDRKRISNCVADYSVLYNLAPFPTFKCYGVSPTKLNDLCFTNVYADSFVIRGDEVRQIAPGQTGNIADYNYKLPDDFTGCVIAWNSNKLDSKVSGNYNYLYRLFRKSNLKPFERDISTEIYQAGNLPCNGVAGFNCYFPLRSYSFRPTYGVGHQPYRVVVLSFELLHAPAPVCGPKKST	6	0	0	0	0	0	0	0	0
NITNLCPFREVFNATRFASVYAWDRRRISNCVADYSVLYNLAPFPTFKCYGVSPTKLNDLCFTNVYADSFVIRGDEVRQIAPGQTGNIADYNYKLPDDFTGCVIAWNSNKLDSKVSGNYNYLYRLFRKSNLKPFERDISTEIYQAGNLPCNGVAGFNCYFPLRSYSFRPTYGVGHQPYRVVVLSFELLHAPAPVCGPKKST	6	1	0	0	0	0	0	0	0
NITNLCPFREVFNATIFASVYAWNRKRISNCVADYSVLYNLAPFPTFKCYGVSPTKLNDLCFTNVYADSFVIRGDEVRQIAPGQTGNIADYNYKLPDDFTGCVIAWNSNKLDSKVSGNYNYLYRLFRKSNLKPFERDISTEIYQAGNLPCSGVAGFNCYFPLRSYSFRPTYGVGHQPYRVVVLSFELLHAPAPVCGPKKST	6	0	0	0	0	0	0	0	0
NITNLCPFREVFNATIFASVYAWNRRRISNCVADYSVLYNLAPFPTFKCYGVSPTKLNDLCFTNVYADSFVIRGDEVRQIAPGQTGNIADYNYKLPDDFTGCVIAWNSNKLDSKVSGNYNYLYRLFRKSNLKPFERDISTEIYQAGNLPCNGVAGFNCYFPLRSYSFRPTYGVGHQPYRVVVLSFELLHAPAPVCGPKKST	6	1	0	0	0	0	0	0	0
NITNLCPFREVFNATRFASVYAWNRKRISNCVADYSVLYNLAPFPTFKCYGVSPTKLNDLCFTNVYADSFVIRGDEVRQIAPGQTGNIADYNYKLPNDFTGCVIAWNSNKLDSKVSGNYNYLYRLFRKSNLKPFERDISTEIYQAGHKPCNGVAGFNCYFPLRSYSFRPTYGVGHQPYRVVVLSFELLHAPAPVCGPKKST	5	0	0	0	0	0	0	0	0
NITNLCPFREVFNATRFASVYAWNRRRISNCVADYSVLYNLAPFPTFKCYGVSPTKLNDLCFTNVYADSFVIRGDEVRQIAPGQTGNIADYNYKLPDDFTGCVIAWNSNKLDSKVSGNYNYLYRLFRKSNLKPFERDISTEIYQAGHKPCNGVAGFNCYFPLRSYSFRPTYGVGHQPYRVVVLSFELLHAPAPVCGPKKST	5	0	0	0	0	1	0	0	0
NITNLCPFREVFNATRFASVYAWNRKRISNCVADYSVLYNLAPFPTFKCYGVSPTKLNDLCFTNVYADSFVIRGDEVRQIAPGQTGNIADYNYKLPDDFIGCVIAWNSNKLDSKVSGNYNYLYRLFRKSNLKPFERDISTEIYQAGHKPCNGVAGFNCYFPLRSYSFRPTYGVGHQPYRVVVLSFELLHAPAPVCGPKKST	5	0	0	0	0	0	0	0	0
NITNLCPFREVFNATGFASVYAWNRKRISNCVADYSVLYNLAPFPTFKCYGVSPTKLNDLCFTNVYADSFVIRGDEVRQIAPGQTGNIADYNYKLPDDFTGCVIAWNSNKLDSKVSGNYNYLYRLFRKSNLKPFERDISTEIYQAGHKPCNGVAGFNCYFPLRSYSFRPTYGVGHQPYRVVVLSFELLHAPAPVCGPKKST	5	0	0	0	0	0	0	0	0
NITNLCPFREVFNATRFASVYAWNRKRISNCVADYSVLYNLAPFPTFKCYGVSPTKLNDLCFTNVYADSFVIRGDEVRQIAPGQTGNIADYNYKLPNDFTGCVIAWNSNKLDSKVSGNYNYLYRLFRKSNLKPFERDISTEIYQAGNKPCNGVAGANCYFPLRSYSFRPTYGVGHQPYRVVVLSFELLHAPAPVCGPKKST	5	0	0	0	0	0	0	0	0
NITNLCPFREVFNATRFASVYAWNRRRISNCVADYSVLYNLAPFPTFKCYGVSPTKLNDLCFTNVYADSFVIRGDEVRQIAPGQTGNIADYNYKLPDDFTGCVIAWNSNKLDSKVSGNYNYLYRLFRKSNLKPFERDISTEIYQAGNKPCNGVAGFNCYFPLESYSFRPTYGVGHQPYRVVVLSFELLHAPAPVCGPKKST	5	1	0	0	0	1	0	0	0
NITNLCPFREVFNATRFASVYAWNRKRISNCVADYSVLYNLAPFPTFKCYGVSPTKLNDLCFTNVYADSFVIRGDEVRQIAPGQTGNIADYNYKLPDDFTGCVIAWNSNKLDSKVSGNYNYLYRLFRKSNLKPFERDISTEIYQAGNKPCNGVAGLNCYFPLESYSFRPTYGVGHQPYRVVVLSFELLHAPAPVCGPKKST	5	0	0	0	0	1	0	0	0
NITNLCPFREVFNATRFASVYAWNRKRISNCVADYSVLYNLAPFPTFKCYGVSPTKLNDLCFTNVYADSFVIRGDEVRQIAPGQTGNIADYNYKLPDDFTGCVIAWNSNKLDSKVSGNYNYLYRLFRKSNLKPFERDISTEIYQVGNKPCNGVAGFNCYFPLESYSFRPTYGVGHQPYRVVVLSFELLHAPAPVCGPKKST	5	0	0	0	0	0	0	0	0
NITNLCPFREVFNATRFASVYAWNRKRISNCVADYSVLYNLAPFPTFKCYGVSPTKLNDLCFTNVYADSFVIRGDEVRQIAPGQTGNIADYNYKLPDDFTGCVIAWNSNKLDSKVSGNYNYLYRLFRKSNLKPFERDISTEIYQAGNKPCNGVAGQNCYFPLESYSFRPTYGVGHQPYRVVVLSFELLHAPAPVCGPKKST	5	0	0	0	0	0	0	0	0
NITNLCPFREVFNATRFASVYAWNRKRISNCVADYSVLYNLAPFPTFKCYGVSPTKLNDLCFTNVYADSFVIRGDEVRQIAPGQTGNIADYNYKLPDDFTGCVIAWNSNKLDSKVSGNYNYLYRLFRKSNLKPFERDISTEIYQVGNLPCNGVAGFNCYFPLRSYSFRPTYGVGHQPYRVVVLSFELLHAPAPVCGPKKST	5	0	0	0	0	1	0	0	0
NITNLCPFREVFNATRFASVYAWNRKRISNCVADYSVLYNLAPFPTFKCYGVSPTKLNDLCFTNVYADSFVIRGDEVRQIAPGQTGNIADYNYKLPDDFTGCVIAWNSNKLDSKVSGNYNYLYRLFRKSNLKPFERDISTEIYQVGHKPCNGVAGFNCYFPLRSYSFRPTYGVGHQPYRVVVLSFELLHAPAPVCGPKKST	5	0	0	0	0	1	0	0	0
NITNLCPFREVFNATIFASVYAWNRKRISNCVADYSVLYNLAPFPTFKCYGVSPTKLNDLCFTNVYADSFVIRGDEVRQIAPGQTGNIADYNYKLPDDFTGCVIAWNSNKLDSKVSGNYNYLYRLFRKSNLKPFERDISTEIYQAGHKPCNGVAGFNCYFPLRSYSFRPTYGVGHQPYRVVVLSFELLHAPAPVCGPKKST	5	0	0	0	0	0	0	0	0
NITNLCPFREVFNATRFASVYAWNRKRISNCVADYSVLYNLAPFPTFKCYGVSPTKLNDLCFTNVYADSFVIRGAEVRQIAPGQTGNIADYNYKLPDDFTGCVIAWNSNKLDSKVSGNYNYLYRLFRKSNLKPFERDISTEIYQAGNKPCNGVAGANCYFPLRSYSFRPTYGVGHQPYRVVVLSFELLHAPAPVCGPKKST	5	0	0	0	0	1	0	0	0
NITNLCPFREVFNATIFASVYAWNRKRISNCVADYSVLYNLAPFPTFKCYGVSPTKLNDLCFTNVYADSFVIRGDEVRQIAPGQTGNIADYNYKLPDDFTGCVIAWNSNKLDSKVSGNYNYLYRLFRKSNLKPFERDISTEIYQAGNKPCNGVAGFNCYFPLESYSFRPTYGVGHQPYRVVVLSFELLHAPAPVCGPKKST	5	0	0	0	0	0	0	0	0
NITNLCPFREVFNATRFASVYAWNRTRISNCVADYSVLYNLAPFFTFKCYGVSPTKLNDLCFTNVYADSFVIKGDEVRQIAPGQTGNIADYNYKLPDDFTGCVIAWNSNKLDSKVSGNYNYLYRLFRKSNLKPFERDISTEIYQAGNKPCNGVAGFNCYFPLRSYSFRPTYGVGHQPYRVVVLSFELLHAPAPVCGPKKST	4	0	0	0	0	0	1	0	0
NITNLCPFREVFNATRFASVYAWNRKRISNCVADYSVLYNLAPFFTFKCYGVSPTKLNDLCFTNVYADSFVIRGDEVRQIAPGQTGNIADYNYKLPDDFIGCVIAWNSNKLDSKVSGNYNYLYRLFRKSNLKPFERDISTEIYQAGHKPCNGVAGFNCYFPLRSYSFRPTYGVGHQPYRVVVLSFELLHAPAPVCGPKKST	4	0	0	0	0	0	0	0	0
NITNLCPFREVFNATRFASVYAWNRKRISNCVADYSVLYNLAPFFTFKCYGVSPTKLNDLCFTNVYADSFVIRGDEVRQIAPGQTGNIADYNYKLPDDFIGCVIAWNSNKLDSKVSGNYNYLYRLFRKSNLKPFERDISTEIYQVGNKPCNGVAGFNCYFPLRSYSFRPTYGVGHQPYRVVVLSFELLHAPAPVCGPKKST	4	0	0	0	0	0	1	0	0
NITNLCPFREVFNATRFASVYAWNRRRISNCVADYSVLYNLAPFFTFKCYGVSPTKLNDLCFTNVYADSFVIKGDEVRQIAPGQTGNIADYNYKLPDDFTGCVIAWNSNKLDSKVSGNYNYLYRLFRKSNLKPFERDISTEIYQAGNKPCNGVAGFNCYFPLRSYSFRPTYGVGHQPYRVVVLSFELLHAPAPVCGPKKST	4	0	0	0	0	1	1	0	0
NITNLCPFREVFNATRFASVYAWDRKRISNCVADYSVLYNLAPFFTFKCYGVSPTKLNDLCFTNVYADSFVIRGDEVRQIAPGQTGNIADYNYKLPDDFTGCVIAWNSNKLDSKVSGNYNYLYRLFRKSNLKPFERDISTEIYQAGNKPCSGVAGFNCYFPLRSYSFRPTYGVGHQPYRVVVLSFELLHAPAPVCGPKKST	4	0	0	0	0	0	1	0	0
NITNLCPFDEVFNATRFASVYAWNRKRISNCVADYSVLYNLAPFPTFKCYGVSPTKLNDLCFTNVYADSFVIRGDEVRQIAPGQTGNIADYNYKLPDDFIGCVIAWNSNKLDSKVSGNYNYLYRLFRKSNLKPFERDISTEIYQAGNKPCNGVAGANCYFPLRSYSFRPTYGVGHQPYRVVVLSFELLHAPAPVCGPKKST	4	0	0	0	0	0	0	0	0
NITNLCPFREVFNATRFASVYAWNRRRISNCVADYSVLYNLAPFFTFKCYGVSPTKLNDLCFTNVYADSFVIRGDEVRQIAPGQTGNIADYNYKLPDDFTGCVIAWNSNKLDSKVSGNYNYLYRLFRKSNLKPFERDISTEIYQAGNKPCNGVAGFNCYFPLESYSFRPTYGVGHQPYRVVVLSFELLHAPAPVCGPKKST	4	1	0	0	0	1	1	0	0
NITNLCPFREVFNATRFASVYAWNRRRISNCVADYSVLYNLAPFFTFKCYGVSPTKLNDLCFTNVYADSFVIRGDEVRQIAPGQTGNIADYNYKLPDDFTGCVIAWNSNKLDSKVSGNYNYLYRLFRKSNLKPFERDISTEIYQAGHKPCNGVAGFNCYFPLRSYSFRPTYGVGHQPYRVVVLSFELLHAPAPVCGPKKST	4	0	0	0	0	1	0	0	0
NITNLCPFREVFNATRFASVYAWDRKRISNCVADYSVLYNLAPFFTFKCYGVSPTKLNDLCFTNVYADSFVIRGDEVRQIAPGQTGNIADYNYKLPDDFTGCVIAWNSNKLDSKVSGNYNYLYRLFRKSNLKPFERDISTEIYQAGNKPCNGVAGANCYFPLRSYSFRPTYGVGHQPYRVVVLSFELLHAPAPVCGPKKST	4	0	0	0	0	0	0	0	0
NITNLCPFDEVFNATRFASVYAWNRKRISNCVADYSVLYNLAPFPTFKCYGVSPTKLNDLCFTNVYADSFVIRGDEVRQIAPGQTGNIADYNYKLPDDFIGCVIAWNSNKLDSKVSGNYNYLYRLFRKSNLKPFERDISTEIYQAGNKPCNGVAGLNCYFPLRSYSFRPTYGVGHQPYRVVVLSFELLHAPAPVCGPKKST	4	0	0	0	1	0	0	0	0
NITNLCPFREVFNATRFASVYAWDRKRISNCVADYSVLYNLAPFFTFKCYGVSPTKLNDLCFTNVYADSFVIRGDEVRQIAPGQTGNIADYNYKLPDDFTGCVIAWNSNKLDSKVSGNYNYLYRLFRKSNLKPFERDISTEIYQVGNKPCNGVAGFNCYFPLRSYSFRPTYGVGHQPYRVVVLSFELLHAPAPVCGPKKST	4	0	0	0	0	0	0	0	0
NITNLCPFREVFNATRFASVYAWDRKRISNCVADYSVLYNLAPFFTFKCYGVSPTKLNDLCFTNVYADSFVIRGDEVRQIAPGQTGNIADYNYKLPDDFTGCVIAWNSNKLDSKVSGNYNYLYRLFRKSNLKPFERDISTEIYQAGHKPCNGVAGFNCYFPLRSYSFRPTYGVGHQPYRVVVLSFELLHAPAPVCGPKKST	4	0	0	0	0	0	0	0	0
NITNLCPFREVFNATRFASVYAWNRKRISNCVADYSVLYNLAPFFTFKCYGVSPTKLNDLCFTNVYADSFVIRGDEVRQIAPGQTGNIADYNYKLPDDFIGCVIAWNSNKLDSKVSGNYNYLYRLFRKSNLKPFERDISTEIYQAGNKPCNGVAGANCYFPLRSYSFRPTYGVGHQPYRVVVLSFELLHAPAPVCGPKKST	4	0	0	0	0	0	0	1	0
NITNLCPFDEVFNATRFASVYAWNRKRISNCVADYSVLYNLAPFPTFKCYGVSPTKLNDLCFTNVYADSFVIRGDEVRQIAPGQTGNIADYNYKLPDDFIGCVIAWNSNKLDSKVSGNYNYLYRLFRKSNLKPFERDISTEIYQAGHKPCNGVAGFNCYFPLRSYSFRPTYGVGHQPYRVVVLSFELLHAPAPVCGPKKST	4	0	0	0	1	0	0	0	0
NITNLCPFREVFNATRFASVYAWNRKRISNCVADYSVLYNLAPFFTFKCYGVSPTKLNDLCFTNVYADSFVIRGDEVRQIAPGQTGNIADYNYKLPDDFIGCVIAWNSNKLDSKVSGNYNYLYRLFRKSNLKPFERDISTEIYQAGNKPCNGVAGLNCYFPLRSYSFRPTYGVGHQPYRVVVLSFELLHAPAPVCGPKKST	4	0	0	0	0	0	0	0	0
NITNLCPFREVFNATGFASVYAWDRKRISNCVADYSVLYNLAPFFTFKCYGVSPTKLNDLCFTNVYADSFVIRGDEVRQIAPGQTGNIADYNYKLPDDFTGCVIAWNSNKLDSKVSGNYNYLYRLFRKSNLKPFERDISTEIYQAGNKPCNGVAGFNCYFPLRSYSFRPTYGVGHQPYRVVVLSFELLHAPAPVCGPKKST	4	0	0	0	0	0	1	0	0
NITNLCPFREVFNATIFASVYAWDRKRISNCVADYSVLYNLAPFFTFKCYGVSPTKLNDLCFTNVYADSFVIRGDEVRQIAPGQTGNIADYNYKLPDDFTGCVIAWNSNKLDSKVSGNYNYLYRLFRKSNLKPFERDISTEIYQAGNKPCNGVAGFNCYFPLRSYSFRPTYGVGHQPYRVVVLSFELLHAPAPVCGPKKST	4	0	0	0	0	0	1	0	0
NITNLCPFREVFNATRFASVYAWNRKRISNCVADYSVLYNLAPFFTFKCYGVSPTKLNDLCFTNVYADSFVIRGDEVRQIAPGQTGNIADYNYKLPDDFTGCVIAWNSNKLDSKVSGNYNYLYRLFRKSNLKPFERDISTEIYQAGNKPCNGVAGQNCYFPLRSYSFRPTYGVGHQPYRVVVLSFELLHAPAPVCGPKKST	3	0	0	0	0	0	0	0	0
NITNLCPFDEVFNATRFASVYAWNRTRISNCVADYSVLYNLAPFFTFKCYGVSPTKLNDLCFTNVYADSFVIRGDEVRQIAPGQTGNIADYNYKLPDDFTGCVIAWNSNKLDSKVSGNYNYLYRLFRKSNLKPFERDISTEIYQVGNKPCNGVAGFNCYFPLRSYSFRPTYGVGHQPYRVVVLSFELLHAPAPVCGPKKST	3	0	0	0	1	0	0	0	0
NITNLCPFDEVFNATIFASVYAWNRKRISNCVADYSVLYNLAPFFTFKCYGVSPTKLNDLCFTNVYADSFVIRGDEVRQIAPGQTGNIADYNYKLPDDFTGCVIAWNSNKLDSKVSGNYNYLYRLFRKSNLKPFERDISTEIYQAGNLPCNGVAGFNCYFPLRSYSFRPTYGVGHQPYRVVVLSFELLHAPATVCGPKKST	2	0	0	0	1	0	0	1	0
NITNLCPFDEVFNATRFASVYAWNRRRISNCVADYSVLYNLAPFFTFKCYGVSPTKLNDLCFTNVYADSFVIRGDEVRQIAPGQTGNIADYNYKLPDDFTGCVIAWNSNKLDSKVSGNYNYLYRLFRKSNLKPFERDISTEIYQAGNLPCNGVAGFNCYFPLRSYSFRPTYGVGHQPYRVVVLSFELLHAPATVCGPKKST	2	1	0	0	0	1	0	0	1
NITNLCPFDEVFNATRFASVYAWNRKRISNCVADYSVLYNLAPFFTFKCYGVSPTKLNDLCFTNVYADSFVIRGDEVRQIAPGQTGNIADYNYKLPDDFTGCVIAWNSNKLDSKVSGNYNYLYRLFRKSNLKPFERDISTEIYQAGHKPCNGVAGLNCYFPLRSYSFRPTYGVGHQPYRVVVLSFELLHAPATVCGPKKST	2	0	0	0	1	1	0	1	1
NITNLCPFDEVFNATRFASVYAWNRKRISNCVADYSVLYNLAPFFTFKCYGVSPTKLNDLCFTNVYADSFVIRGDEVRQIAPGQTGNIADYNYKLPNDFTGCVIAWNSNKLDSKVSGNYNYLYRLFRKSNLKPFERDISTEIYQVGNKPCNGVAGFNCYFPLRSYSFRPTYGVGHQPYRVVVLSFELLHAPATVCGPKKST	2	0	0	0	0	0	0	1	0
NITNLCPFDEVFNATGFASVYAWNRKRISNCVADYSVLYNLAPFFTFKCYGVSPTKLNDLCFTNVYADSFVIRGDEVRQIAPGQTGNIADYNYKLPDDFTGCVIAWNSNKLDSKVSGNYNYLYRLFRKSNLKPFERDISTEIYQAGNKPCNGVAGQNCYFPLRSYSFRPTYGVGHQPYRVVVLSFELLHAPATVCGPKKST	2	0	0	0	1	0	0	1	0
NITNLCPFDEVFNATRFASVYAWDRRRISNCVADYSVLYNLAPFFTFKCYGVSPTKLNDLCFTNVYADSFVIRGDEVRQIAPGQTGNIADYNYKLPDDFTGCVIAWNSNKLDSKVSGNYNYLYRLFRKSNLKPFERDISTEIYQAGNKPCNGVAGFNCYFPLRSYSFRPTYGVGHQPYRVVVLSFELLHAPATVCGPKKST	2	1	0	0	0	0	1	0	1
NITNLCPFREVFNATIFASVYAWNRKRISNCVADYSVLYNLAPFPTFKCYGVSPTKLNDLCFTNVYADSFVIRGDEVRQIAPGQTGNIADYNYKLPDDFTGCVIAWNSNKLDSKVSGNYNYLYRLFRKSNLKPFERDISTEIYQAGNKPCSGVAGFNCYFPLESYSFRPTYGVGHQPYRVVVLSFELLHAPAPVCGPKKST	6	0	0	0	0	0	0	0	0
NITNLCPFREVFNATRFASVYAWNRKRISNCVADYSVLYNLAPFPTFKCYGVSPTKLNDLCFTNVYADSFVIRGDEVRQIAPGQTGNIADYNYKLPDDFTGCVIAWNSNKLDSKVSGNYNYLYRLFRKSNLKPFERDISTEIYQVGNKPCSGVAGFNCYFPLESYSFRPTYGVGHQPYRVVVLSFELLHAPAPVCGPKKST	6	0	0	0	0	1	0	0	0
NITNLCPFREVFNATRFASVYAWNRKRISNCVADYSVLYNLAPFPTFKCYGVSPTKLNDLCFTNVYADSFVIRGDEVRQIAPGQTGNIADYNYKLPDDFTGCVIAWNSNKLDSKVSGNYNYLYRLFRKSNLKPFERDISTEIYQAGNKPCSGVAGLNCYFPLESYSFRPTYGVGHQPYRVVVLSFELLHAPAPVCGPKKST	6	0	0	0	0	1	0	0	0
NITNLCPFREVFNATRFASVYAWNRKRISNCVADYSVLYNLAPFPTFKCYGVSPTKLNDLCFTNVYADSFVIRGDEVRQIAPGQTGNIADYNYKLPDDFTGCVIAWNSNKLDSKVSGNYNYLYRLFRKSNLKPFERDISTEIYQAGNKPCSGVAGANCYFPLESYSFRPTYGVGHQPYRVVVLSFELLHAPAPVCGPKKST	6	0	0	0	0	1	0	0	0
NITNLCPFREVFNATRFASVYAWNRRRISNCVADYSVLYNLAPFPTFKCYGVSPTKLNDLCFTNVYADSFVIRGDEVRQIAPGQTGNIADYNYKLPDDFTGCVIAWNSNKLDSKVSGNYNYLYRLFRKSNLKPFERDISTEIYQAGNKPCSGVAGFNCYFPLESYSFRPTYGVGHQPYRVVVLSFELLHAPAPVCGPKKST	6	1	0	0	0	1	0	0	0
NITNLCPFREVFNATRFASVYAWNRKRISNCVADYSVLYNLAPFPTFKCYGVSPTKLNDLCFTNVYADSFVIKGDEVRQIAPGQTGNIADYNYKLPDDFTGCVIAWNSNKLDSKVSGNYNYLYRLFRKSNLKPFERDISTEIYQAGNKPCSGVAGFNCYFPLESYSFRPTYGVGHQPYRVVVLSFELLHAPAPVCGPKKST	6	0	0	0	0	1	0	0	0
NITNLCPFREVFNATIFASVYAWNRTRISNCVADYSVLYNLAPFPTFKCYGVSPTKLNDLCFTNVYADSFVIRGDEVRQIAPGQTGNIADYNYKLPDDFTGCVIAWNSNKLDSKVSGNYNYLYRLFRKSNLKPFERDISTEIYQAGNKPCSGVAGFNCYFPLRSYSFRPTYGVGHQPYRVVVLSFELLHAPAPVCGPKKST	6	0	0	0	0	0	0	0	0
NITNLCPFREVFNATRFASVYAWDRTRISNCVADYSVLYNLAPFPTFKCYGVSPTKLNDLCFTNVYADSFVIRGDEVRQIAPGQTGNIADYNYKLPDDFTGCVIAWNSNKLDSKVSGNYNYLYRLFRKSNLKPFERDISTEIYQAGNKPCSGVAGFNCYFPLRSYSFRPTYGVGHQPYRVVVLSFELLHAPAPVCGPKKST	6	0	0	0	0	0	0	0	0
NITNLCPFREVFNATRFASVYAWNRTRISNCVADYSVLYNLAPFPTFKCYGVSPTKLNDLCFTNVYADSFVIKGDEVRQIAPGQTGNIADYNYKLPDDFTGCVIAWNSNKLDSKVSGNYNYLYRLFRKSNLKPFERDISTEIYQAGNKPCSGVAGFNCYFPLRSYSFRPTYGVGHQPYRVVVLSFELLHAPAPVCGPKKST	6	0	0	0	0	0	0	0	0
NITNLCPFREVFNATRFASVYAWNRTRISNCVADYSVLYNLAPFPTFKCYGVSPTKLNDLCFTNVYADSFVIRGDEVRQIAPGQTGNIADYNYKLPDDFTGCVIAWNSNKLDSKVSGNYNYLYRLFRKSNLKPFERDISTEIYQAGNKPCSGVAGANCYFPLRSYSFRPTYGVGHQPYRVVVLSFELLHAPAPVCGPKKST	6	0	0	0	0	0	0	0	0
NITNLCPFREVFNATRFASVYAWNRTRISNCVADYSVLYNLAPFPTFKCYGVSPTKLNDLCFTNVYADSFVIRGDEVRQIAPGQTGNIADYNYKLPDDFTGCVIAWNSNKLDSKVSGNYNYLYRLFRKSNLKPFERDISTEIYQAGNKPCSGVAGLNCYFPLRSYSFRPTYGVGHQPYRVVVLSFELLHAPAPVCGPKKST	6	0	0	0	0	0	0	0	0
NITNLCPFREVFNATRFASVYAWNRKRISNCVADYSVLYNLAPFPTFKCYGVSPTKLNDLCFTNVYADSFVIRGDEVRQIAPGQTGNIADYNYKLPDDFIGCVIAWNSNKLDSKVSGNYNYLYRLFRKSNLKPFERDISTEIYQAGNKPCSGVAGANCYFPLRSYSFRPTYGVGHQPYRVVVLSFELLHAPAPVCGPKKST	6	0	0	0	0	0	0	0	0
NITNLCPFREVFNATRFASVYAWNRRRISNCVADYSVLYNLAPFPTFKCYGVSPTKLNDLCFTNVYADSFVIRGDEVRQIAPGQTGNIADYNYKLPDDFTGCVIAWNSNKLDSKVSGNYNYLYRLFRKSNLKPFERDISTEIYQAGNKPCSGVAGANCYFPLRSYSFRPTYGVGHQPYRVVVLSFELLHAPAPVCGPKKST	6	0	0	0	0	1	0	0	0
NITNLCPFREVFNATRFASVYAWNRRRISNCVADYSVLYNLAPFPTFKCYGVSPTKLNDLCFTNVYADSFVIRGDEVRQIAPGQTGNIADYNYKLPDDFTGCVIAWNSNKLDSKVSGNYNYLYRLFRKSNLKPFERDISTEIYQVGNKPCSGVAGFNCYFPLRSYSFRPTYGVGHQPYRVVVLSFELLHAPAPVCGPKKST	6	0	0	0	0	1	0	0	0
NITNLCPFREVFNATRFASVYAWDRRRISNCVADYSVLYNLAPFPTFKCYGVSPTKLNDLCFTNVYADSFVIRGDEVRQIAPGQTGNIADYNYKLPDDFTGCVIAWNSNKLDSKVSGNYNYLYRLFRKSNLKPFERDISTEIYQAGNKPCSGVAGFNCYFPLRSYSFRPTYGVGHQPYRVVVLSFELLHAPAPVCGPKKST	6	0	0	0	0	0	0	0	0
NITNLCPFREVFNATGFASVYAWNRRRISNCVADYSVLYNLAPFPTFKCYGVSPTKLNDLCFTNVYADSFVIRGDEVRQIAPGQTGNIADYNYKLPDDFTGCVIAWNSNKLDSKVSGNYNYLYRLFRKSNLKPFERDISTEIYQAGNKPCSGVAGFNCYFPLRSYSFRPTYGVGHQPYRVVVLSFELLHAPAPVCGPKKST	6	0	0	0	0	0	0	0	0
NITNLCPFREVFNATIFASVYAWNRRRISNCVADYSVLYNLAPFPTFKCYGVSPTKLNDLCFTNVYADSFVIRGDEVRQIAPGQTGNIADYNYKLPDDFTGCVIAWNSNKLDSKVSGNYNYLYRLFRKSNLKPFERDISTEIYQAGNKPCSGVAGFNCYFPLRSYSFRPTYGVGHQPYRVVVLSFELLHAPAPVCGPKKST	6	0	0	0	0	0	0	0	0
NITNLCPFREVFNATRFASVYAWNRRRISNCVADYSVLYNLAPFPTFKCYGVSPTKLNDLCFTNVYADSFVIRGDEVRQIAPGQTGNIADYNYKLPDDFTGCVIAWNSNKLDSKVSGNYNYLYRLFRKSNLKPFERDISTEIYQAGNKPCSGVAGLNCYFPLRSYSFRPTYGVGHQPYRVVVLSFELLHAPAPVCGPKKST	6	0	0	0	0	1	0	0	0
NITNLCPFREVFNATIFASVYAWNRKRISNCVADYSVLYNLAPFPTFKCYGVSPTKLNDLCFTNVYADSFVIRGDEVRQIAPGQTGNIADYNYKLPDDFTGCVIAWNSNKLDSKVSGNYNYLYRLFRKSNLKPFERDISTEIYQAGNKPCSGVAGANCYFPLRSYSFRPTYGVGHQPYRVVVLSFELLHAPAPVCGPKKST	6	0	0	0	0	0	0	0	0
NITNLCPFREVFNATRFASVYAWDRKRISNCVADYSVLYNLAPFPTFKCYGVSPTKLNDLCFTNVYADSFVIRGDEVRQIAPGQTGNIADYNYKLPDDFTGCVIAWNSNKLDSKVSGNYNYLYRLFRKSNLKPFERDISTEIYQAGNKPCSGVAGANCYFPLRSYSFRPTYGVGHQPYRVVVLSFELLHAPAPVCGPKKST	6	0	0	0	0	0	0	0	0
NITNLCPFREVFNATRFASVYAWNRKRISNCVADYSVLYNLAPFPTFKCYGVSPTKLNDLCFTNVYADSFVIKGDEVRQIAPGQTGNIADYNYKLPDDFTGCVIAWNSNKLDSKVSGNYNYLYRLFRKSNLKPFERDISTEIYQAGNKPCSGVAGANCYFPLRSYSFRPTYGVGHQPYRVVVLSFELLHAPAPVCGPKKST	6	0	0	0	0	1	0	0	0
NITNLCPFREVFNATRFASVYAWNRKRISNCVADYSVLYNLAPFPTFKCYGVSPTKLNDLCFTNVYADSFVIRGAEVRQIAPGQTGNIADYNYKLPDDFTGCVIAWNSNKLDSKVSGNYNYLYRLFRKSNLKPFERDISTEIYQAGNKPCSGVAGANCYFPLRSYSFRPTYGVGHQPYRVVVLSFELLHAPAPVCGPKKST	6	0	0	0	0	1	0	0	0
NITNLCPFREVFNATRFASVYAWNRKRISNCVADYSVLYNLAPFPTFKCYGVSPTKLNDLCFTNVYADSFVIRGDEVRQIAPGQTGNIADYNYKLPDDFTGCVIAWNSNKLDSKVSGNYNYLYRLFRKSNLKPFERDISTEIYQVGNKPCSGVAGANCYFPLRSYSFRPTYGVGHQPYRVVVLSFELLHAPAPVCGPKKST	6	0	0	0	0	1	0	0	0
NITNLCPFREVFNATRFASVYAWNRTRISNCVADYSVLYNLAPFPTFKCYGVSPTKLNDLCFTNVYADSFVIRGDEVRQIAPGQTGNIADYNYKLPDDFTGCVIAWNSNKLDSKVSGNYNYLYRLFRKSNLKPFERDISTEIYQVGNKPCSGVAGFNCYFPLRSYSFRPTYGVGHQPYRVVVLSFELLHAPAPVCGPKKST	6	0	0	0	0	0	0	0	0
NITNLCPFREVFNATIFASVYAWNRKRISNCVADYSVLYNLAPFPTFKCYGVSPTKLNDLCFTNVYADSFVIRGDEVRQIAPGQTGNIADYNYKLPDDFTGCVIAWNSNKLDSKVSGNYNYLYRLFRKSNLKPFERDISTEIYQVGNKPCSGVAGFNCYFPLRSYSFRPTYGVGHQPYRVVVLSFELLHAPAPVCGPKKST	6	0	0	0	0	0	0	0	0
NITNLCPFREVFNATRFASVYAWNRKRISNCVADYSVLYNLAPFPTFKCYGVSPTKLNDLCFTNVYADSFVIRGDEVRQIAPGQTGNIADYNYKLPDDFIGCVIAWNSNKLDSKVSGNYNYLYRLFRKSNLKPFERDISTEIYQVGNKPCSGVAGFNCYFPLRSYSFRPTYGVGHQPYRVVVLSFELLHAPAPVCGPKKST	6	0	0	0	0	0	1	0	0
NITNLCPFREVFNATRFASVYAWDRKRISNCVADYSVLYNLAPFPTFKCYGVSPTKLNDLCFTNVYADSFVIRGDEVRQIAPGQTGNIADYNYKLPDDFTGCVIAWNSNKLDSKVSGNYNYLYRLFRKSNLKPFERDISTEIYQVGNKPCSGVAGFNCYFPLRSYSFRPTYGVGHQPYRVVVLSFELLHAPAPVCGPKKST	6	0	0	0	0	0	0	0	0
NITNLCPFREVFNATGFASVYAWNRKRISNCVADYSVLYNLAPFPTFKCYGVSPTKLNDLCFTNVYADSFVIRGDEVRQIAPGQTGNIADYNYKLPDDFTGCVIAWNSNKLDSKVSGNYNYLYRLFRKSNLKPFERDISTEIYQVGNKPCSGVAGFNCYFPLRSYSFRPTYGVGHQPYRVVVLSFELLHAPAPVCGPKKST	6	0	0	0	0	0	0	0	0
NITNLCPFREVFNATGFASVYAWDRKRISNCVADYSVLYNLAPFPTFKCYGVSPTKLNDLCFTNVYADSFVIRGDEVRQIAPGQTGNIADYNYKLPDDFTGCVIAWNSNKLDSKVSGNYNYLYRLFRKSNLKPFERDISTEIYQAGNKPCSGVAGFNCYFPLRSYSFRPTYGVGHQPYRVVVLSFELLHAPAPVCGPKKST	6	0	0	0	0	0	0	0	0
NITNLCPFREVFNATRFASVYAWDRKRISNCVADYSVLYNLAPFPTFKCYGVSPTKLNDLCFTNVYADSFVIRGDEVRQIAPGQTGNIADYNYKLPDDFTGCVIAWNSNKLDSKVSGNYNYLYRLFRKSNLKPFERDISTEIYQAGNKPCSGVAGLNCYFPLRSYSFRPTYGVGHQPYRVVVLSFELLHAPAPVCGPKKST	6	0	0	0	0	0	0	0	0
NITNLCPFREVFNATIFASVYAWDRKRISNCVADYSVLYNLAPFPTFKCYGVSPTKLNDLCFTNVYADSFVIRGDEVRQIAPGQTGNIADYNYKLPDDFTGCVIAWNSNKLDSKVSGNYNYLYRLFRKSNLKPFERDISTEIYQAGNKPCSGVAGFNCYFPLRSYSFRPTYGVGHQPYRVVVLSFELLHAPAPVCGPKKST	6	0	0	0	0	0	0	0	0
NITNLCPFREVFNATRFASVYAWNRKRISNCVADYSVLYNLAPFPTFKCYGVSPTKLNDLCFTNVYADSFVIRGDEVRQIAPGQTGNIADYNYKLPDDFIGCVIAWNSNKLDSKVSGNYNYLYRLFRKSNLKPFERDISTEIYQAGNKPCSGVAGLNCYFPLRSYSFRPTYGVGHQPYRVVVLSFELLHAPAPVCGPKKST	6	0	0	0	0	0	0	0	0
NITNLCPFREVFNATRFASVYAWNRKRISNCVADYSVLYNLAPFPTFKCYGVSPTKLNDLCFTNVYADSFVIKGDEVRQIAPGQTGNIADYNYKLPDDFTGCVIAWNSNKLDSKVSGNYNYLYRLFRKSNLKPFERDISTEIYQAGNKPCSGVAGLNCYFPLRSYSFRPTYGVGHQPYRVVVLSFELLHAPAPVCGPKKST	6	0	0	0	0	1	0	0	0
NITNLCPFREVFNATGFASVYAWNRKRISNCVADYSVLYNLAPFPTFKCYGVSPTKLNDLCFTNVYADSFVIRGDEVRQIAPGQTGNIADYNYKLPDDFTGCVIAWNSNKLDSKVSGNYNYLYRLFRKSNLKPFERDISTEIYQAGNKPCSGVAGANCYFPLRSYSFRPTYGVGHQPYRVVVLSFELLHAPAPVCGPKKST	6	0	0	0	0	0	0	0	0
NITNLCPFREVFNATGFASVYAWNRKRISNCVADYSVLYNLAPFPTFKCYGVSPTKLNDLCFTNVYADSFVIRGDEVRQIAPGQTGNIADYNYKLPDDFTGCVIAWNSNKLDSKVSGNYNYLYRLFRKSNLKPFERDISTEIYQAGNKPCSGVAGLNCYFPLRSYSFRPTYGVGHQPYRVVVLSFELLHAPAPVCGPKKST	6	0	0	0	0	0	0	0	0
NITNLCPFREVFNATRFASVYAWNRRRISNCVADYSVLYNLAPFPTFKCYGVSPTKLNDLCFTNVYADSFVIKGDEVRQIAPGQTGNIADYNYKLPDDFTGCVIAWNSNKLDSKVSGNYNYLYRLFRKSNLKPFERDISTEIYQAGNKPCSGVAGFNCYFPLRSYSFRPTYGVGHQPYRVVVLSFELLHAPAPVCGPKKST	6	0	0	0	0	1	0	0	0
NITNLCPFREVFNATRFASVYAWNRKRISNCVADYSVLYNLAPFPTFKCYGVSPTKLNDLCFTNVYADSFVIKGDEVRQIAPGQTGNIADYNYKLPDDFTGCVIAWNSNKLDSKVSGNYNYLYRLFRKSNLKPFERDISTEIYQVGNKPCSGVAGFNCYFPLRSYSFRPTYGVGHQPYRVVVLSFELLHAPAPVCGPKKST	6	0	0	0	0	1	0	0	0
NITNLCPFREVFNATIFASVYAWNRKRISNCVADYSVLYNLAPFPTFKCYGVSPTKLNDLCFTNVYADSFVIRGDEVRQIAPGQTGNIADYNYKLPDDFTGCVIAWNSNKLDSKVSGNYNYLYRLFRKSNLKPFERDISTEIYQAGNKPCSGVAGLNCYFPLRSYSFRPTYGVGHQPYRVVVLSFELLHAPAPVCGPKKST	6	0	0	0	0	0	0	0	0
NITNLCPFREVFNATGFASVYAWNRKRISNCVADYSVLYNLAPFPTFKCYGVSPTKLNDLCFTNVYADSFVIKGDEVRQIAPGQTGNIADYNYKLPDDFTGCVIAWNSNKLDSKVSGNYNYLYRLFRKSNLKPFERDISTEIYQAGNKPCSGVAGFNCYFPLRSYSFRPTYGVGHQPYRVVVLSFELLHAPAPVCGPKKST	6	0	0	0	0	0	0	0	0
NITNLCPFREVFNATRFASVYAWNRKRISNCVADYSVLYNLAPFPTFKCYGVSPTKLNDLCFTNVYADSFVIRGDEVRQIAPGQTGNIADYNYKLPDDFTGCVIAWNSNKLDSKVSGNYNYLYRLFRKSNLKPFERDISTEIYQAGNKPCSGVAGLNCYFPLRSYSFRPTYGVGHQPYRVVVLSFELLHAPAPVCGPKKST	5	0	0	0	0	1	0	0	0
NITNLCPFREVFNATRFASVYAWNRKRISNCVADYSVLYNLAPFFTFKCYGVSPTKLNDLCFTNVYADSFVIRGAEVRQIAPGQTGNIADYNYKLPNDFTGCVIAWNSNKLDSKVSGNYNYLYRLFRKSNLKPFERDISTEIYQAGHKPCNGVAGFNCYFPLRSYSFRPTYGVGHQPYRVVVLSFELLHAPAPVCGPKKST	5	0	0	0	0	0	0	0	0
NITNLCPFREVFNATRFASVYAWNRKRISNCVADYSVLYNLAPFFTFKCYGVSPTKLNDLCFTNVYADSFVIRGAEVRQIAPGQTGNIADYNYKLPNDFTGCVIAWNSNKLDSKVSGNYNYLYRLFRKSNLKPFERDISTEIYQAGNKPCNGVAGANCYFPLRSYSFRPTYGVGHQPYRVVVLSFELLHAPAPVCGPKKST	5	0	0	0	0	0	0	0	0
NITNLCPFREVFNATRFASVYAWNRKRISNCVADYSVLYNLAPFFTFKCYGVSPTKLNDLCFTNVYADSFVIRGAEVRQIAPGQTGNIADYNYKLPNDFTGCVIAWNSNKLDSKVSGNYNYLYRLFRKSNLKPFERDISTEIYQVGNKPCNGVAGFNCYFPLRSYSFRPTYGVGHQPYRVVVLSFELLHAPAPVCGPKKST	5	0	0	0	0	0	1	0	0
NITNLCPFREVFNATRFASVYAWNRKRISNCVADYSVLYNLAPFFTFKCYGVSPTKLNDLCFTNVYADSFVIRGAEVRQIAPGQTGNIADYNYKLPNDFTGCVIAWNSNKLDSKVSGNYNYLYRLFRKSNLKPFERDISTEIYQAGNKPCNGVAGLNCYFPLRSYSFRPTYGVGHQPYRVVVLSFELLHAPAPVCGPKKST	5	0	0	0	0	0	0	0	0
NITNLCPFREVFNATRFASVYAWNRKRISNCVADYSVLYNLAPFFTFKCYGVSPTKLNDLCFTNVYADSFVIRGAEVRQIAPGQTGNIADYNYKLPDDFIGCVIAWNSNKLDSKVSGNYNYLYRLFRKSNLKPFERDISTEIYQAGNKPCNGVAGLNCYFPLRSYSFRPTYGVGHQPYRVVVLSFELLHAPAPVCGPKKST	5	0	0	0	0	0	0	0	0
NITNLCPFREVFNATRFASVYAWNRKRISNCVADYSVLYNLAPFFTFKCYGVSPTKLNDLCFTNVYADSFVIRGAEVRQIAPGQTGNIADYNYKLPDDFTGCVIAWNSNKLDSKVSGNYNYLYRLFRKSNLKPFERDISTEIYQVGNKPCNGVAGLNCYFPLRSYSFRPTYGVGHQPYRVVVLSFELLHAPAPVCGPKKST	5	0	0	0	0	0	0	0	0
NITNLCPFREVFNATRFASVYAWNRRRISNCVADYSVLYNLAPFFTFKCYGVSPTKLNDLCFTNVYADSFVIRGAEVRQIAPGQTGNIADYNYKLPDDFTGCVIAWNSNKLDSKVSGNYNYLYRLFRKSNLKPFERDISTEIYQAGNKPCNGVAGLNCYFPLRSYSFRPTYGVGHQPYRVVVLSFELLHAPAPVCGPKKST	5	0	0	0	0	1	0	0	0
NITNLCPFREVFNATIFASVYAWNRKRISNCVADYSVLYNLAPFFTFKCYGVSPTKLNDLCFTNVYADSFVIRGAEVRQIAPGQTGNIADYNYKLPDDFTGCVIAWNSNKLDSKVSGNYNYLYRLFRKSNLKPFERDISTEIYQAGNKPCNGVAGLNCYFPLRSYSFRPTYGVGHQPYRVVVLSFELLHAPAPVCGPKKST	5	0	0	0	0	0	0	0	0
NITNLCPFREVFNATRFASVYAWNRKRISNCVADYSVLYNLAPFFTFKCYGVSPTKLNDLCFTNVYADSFVIRGAEVRQIAPGQTGNIADYNYKLPDDFTGCVIAWNSNKLDSKVSGNYNYLYRLFRKSNLKPFERDISTEIYQAGNKPCNGVAGLNCYFPLESYSFRPTYGVGHQPYRVVVLSFELLHAPAPVCGPKKST	5	0	0	0	0	1	0	0	0
NITNLCPFREVFNATRFASVYAWDRKRISNCVADYSVLYNLAPFFTFKCYGVSPTKLNDLCFTNVYADSFVIRGAEVRQIAPGQTGNIADYNYKLPDDFTGCVIAWNSNKLDSKVSGNYNYLYRLFRKSNLKPFERDISTEIYQAGNLPCNGVAGFNCYFPLRSYSFRPTYGVGHQPYRVVVLSFELLHAPAPVCGPKKST	5	0	0	0	0	0	1	0	0
NITNLCPFREVFNATIFASVYAWNRKRISNCVADYSVLYNLAPFFTFKCYGVSPTKLNDLCFTNVYADSFVIRGAEVRQIAPGQTGNIADYNYKLPDDFTGCVIAWNSNKLDSKVSGNYNYLYRLFRKSNLKPFERDISTEIYQAGNLPCNGVAGFNCYFPLRSYSFRPTYGVGHQPYRVVVLSFELLHAPAPVCGPKKST	5	0	0	0	0	0	1	0	0
NITNLCPFREVFNATRFASVYAWNRKRISNCVADYSVLYNLAPFFTFKCYGVSPTKLNDLCFTNVYADSFVIRGAEVRQIAPGQTGNIADYNYKLPDDFTGCVIAWNSNKLDSKVSGNYNYLYRLFRKSNLKPFERDISTEIYQVGNLPCNGVAGFNCYFPLRSYSFRPTYGVGHQPYRVVVLSFELLHAPAPVCGPKKST	5	0	0	0	0	1	0	0	0
NITNLCPFREVFNATRFASVYAWNRKRISNCVADYSVLYNLAPFFTFKCYGVSPTKLNDLCFTNVYADSFVIRGAEVRQIAPGQTGNIADYNYKLPDDFTGCVIAWNSNKLDSKVSGNYNYLYRLFRKSNLKPFERDISTEIYQAGNLPCNGVAGANCYFPLRSYSFRPTYGVGHQPYRVVVLSFELLHAPAPVCGPKKST	5	0	0	0	0	1	0	0	0
NITNLCPFREVFNATRFASVYAWNRRRISNCVADYSVLYNLAPFFTFKCYGVSPTKLNDLCFTNVYADSFVIRGAEVRQIAPGQTGNIADYNYKLPDDFTGCVIAWNSNKLDSKVSGNYNYLYRLFRKSNLKPFERDISTEIYQAGNLPCNGVAGFNCYFPLRSYSFRPTYGVGHQPYRVVVLSFELLHAPAPVCGPKKST	5	1	0	0	0	1	1	0	0
NITNLCPFREVFNATRFASVYAWNRKRISNCVADYSVLYNLAPFFTFKCYGVSPTKLNDLCFTNVYADSFVIKGAEVRQIAPGQTGNIADYNYKLPDDFTGCVIAWNSNKLDSKVSGNYNYLYRLFRKSNLKPFERDISTEIYQAGNKPCNGVAGLNCYFPLRSYSFRPTYGVGHQPYRVVVLSFELLHAPAPVCGPKKST	5	0	0	0	0	1	0	0	0
NITNLCPFREVFNATRFASVYAWNRKRISNCVADYSVLYNLAPFFTFKCYGVSPTKLNDLCFTNVYADSFVIRGAEVRQIAPGQTGNIADYNYKLPDDFTGCVIAWNSNKLDSKVSGNYNYLYRLFRKSNLKPFERDISTEIYQAGNKPCNGVAGANCYFPLRSYSFRPTYGVGHQPYRVVVLSFELLHAPAPVCGPKKST	4	0	0	0	0	1	0	0	0
NITNLCPFDEVFNATRFASVYAWNRTRISNCVADYSVLYNLAPFFTFKCYGVSPTKLNDLCFTNVYADSFVIRGAEVRQIAPGQTGNIADYNYKLPDDFTGCVIAWNSNKLDSKVSGNYNYLYRLFRKSNLKPFERDISTEIYQAGNKPCNGVAGANCYFPLRSYSFRPTYGVGHQPYRVVVLSFELLHAPAPVCGPKKST	4	0	0	0	0	0	0	0	0
NITNLCPFDEVFNATIFASVYAWNRTRISNCVADYSVLYNLAPFFTFKCYGVSPTKLNDLCFTNVYADSFVIRGAEVRQIAPGQTGNIADYNYKLPDDFTGCVIAWNSNKLDSKVSGNYNYLYRLFRKSNLKPFERDISTEIYQAGNKPCNGVAGFNCYFPLRSYSFRPTYGVGHQPYRVVVLSFELLHAPAPVCGPKKST	4	0	0	0	0	0	0	0	0
NITNLCPFREVFNATRFASVYAWNRKRISNCVADYSVLYNLAPFFTFKCYGVSPTKLNDLCFTNVYADSFVIRGAEVRQIAPGQTGNIADYNYKLPDDFTGCVIAWNSNKLDSKVSGNYNYLYRLFRKSNLKPFERDISTEIYQVGNKPCNGVAGFNCYFPLRSYSFRPTYGVGHQPYRVVVLSFELLHAPAPVCGPKKST	4	0	0	0	0	0	1	0	0
NITNLCPFREVFNATRFASVYAWNRRRISNCVADYSVLYNLAPFFTFKCYGVSPTKLNDLCFTNVYADSFVIRGAEVRQIAPGQTGNIADYNYKLPDDFTGCVIAWNSNKLDSKVSGNYNYLYRLFRKSNLKPFERDISTEIYQAGNKPCNGVAGFNCYFPLRSYSFRPTYGVGHQPYRVVVLSFELLHAPAPVCGPKKST	4	0	0	0	0	1	1	0	0
NITNLCPFREVFNATIFASVYAWNRKRISNCVADYSVLYNLAPFFTFKCYGVSPTKLNDLCFTNVYADSFVIRGAEVRQIAPGQTGNIADYNYKLPDDFTGCVIAWNSNKLDSKVSGNYNYLYRLFRKSNLKPFERDISTEIYQAGNKPCNGVAGFNCYFPLRSYSFRPTYGVGHQPYRVVVLSFELLHAPAPVCGPKKST	4	0	0	0	0	0	1	0	0
NITNLCPFDEVFNATRFASVYAWNRTRISNCVADYSVLYNLAPFPTFKCYGVSPTKLNDLCFTNVYADSFVIRGDEVRQIAPGQTGNIADYNYKLPDDFTGCVIAWNSNKLDSKVSGNYNYLYRLFRKSNLKPFERDISTEIYQAGNKPCNGVAGQNCYFPLRSYSFRPTYGVGHQPYRVVVLSFELLHAPAPVCGPKKST	4	0	0	0	1	0	0	0	0
NITNLCPFDEVFNATIFASVYAWNRRRISNCVADYSVLYNLAPFFTFKCYGVSPTKLNDLCFTNVYADSFVIRGAEVRQIAPGQTGNIADYNYKLPDDFTGCVIAWNSNKLDSKVSGNYNYLYRLFRKSNLKPFERDISTEIYQAGNKPCNGVAGFNCYFPLRSYSFRPTYGVGHQPYRVVVLSFELLHAPAPVCGPKKST	4	0	0	0	0	0	0	0	0
NITNLCPFDEVFNATRFASVYAWNRRRISNCVADYSVLYNLAPFFTFKCYGVSPTKLNDLCFTNVYADSFVIRGAEVRQIAPGQTGNIADYNYKLPDDFTGCVIAWNSNKLDSKVSGNYNYLYRLFRKSNLKPFERDISTEIYQAGNKPCNGVAGANCYFPLRSYSFRPTYGVGHQPYRVVVLSFELLHAPAPVCGPKKST	4	0	0	0	0	1	0	0	0
NITNLCPFDEVFNATRFASVYAWNRRRISNCVADYSVLYNLAPFFTFKCYGVSPTKLNDLCFTNVYADSFVIRGAEVRQIAPGQTGNIADYNYKLPDDFTGCVIAWNSNKLDSKVSGNYNYLYRLFRKSNLKPFERDISTEIYQAGNKPCNGVAGLNCYFPLRSYSFRPTYGVGHQPYRVVVLSFELLHAPAPVCGPKKST	4	0	0	0	0	1	0	0	0
NITNLCPFDEVFNATGFASVYAWNRRRISNCVADYSVLYNLAPFFTFKCYGVSPTKLNDLCFTNVYADSFVIRGAEVRQIAPGQTGNIADYNYKLPDDFTGCVIAWNSNKLDSKVSGNYNYLYRLFRKSNLKPFERDISTEIYQAGNKPCNGVAGFNCYFPLRSYSFRPTYGVGHQPYRVVVLSFELLHAPAPVCGPKKST	4	0	0	0	0	0	0	0	0
NITNLCPFDEVFNATRFASVYAWNRRRISNCVADYSVLYNLAPFFTFKCYGVSPTKLNDLCFTNVYADSFVIRGAEVRQIAPGQTGNIADYNYKLPDDFTGCVIAWNSNKLDSKVSGNYNYLYRLFRKSNLKPFERDISTEIYQVGNKPCNGVAGFNCYFPLRSYSFRPTYGVGHQPYRVVVLSFELLHAPAPVCGPKKST	4	0	0	0	0	0	0	0	0
NITNLCPFDEVFNATRFASVYAWNRRRISNCVADYSVLYNLAPFFTFKCYGVSPTKLNDLCFTNVYADSFVIRGAEVRQIAPGQTGNIADYNYKLPDDFTGCVIAWNSNKLDSKVSGNYNYLYRLFRKSNLKPFERDISTEIYQAGNKPCNGVAGFNCYFPLESYSFRPTYGVGHQPYRVVVLSFELLHAPAPVCGPKKST	4	1	0	0	0	1	0	0	0
NITNLCPFDEVFNATRFASVYAWNRKRISNCVADYSVLYNLAPFFTFKCYGVSPTKLNDLCFTNVYADSFVIRGAEVRQIAPGQTGNIADYNYKLPDDFIGCVIAWNSNKLDSKVSGNYNYLYRLFRKSNLKPFERDISTEIYQAGNKPCNGVAGANCYFPLRSYSFRPTYGVGHQPYRVVVLSFELLHAPAPVCGPKKST	4	0	0	0	0	0	0	1	0
NITNLCPFDEVFNATRFASVYAWNRKRISNCVADYSVLYNLAPFFTFKCYGVSPTKLNDLCFTNVYADSFVIRGAEVRQIAPGQTGNIADYNYKLPDDFIGCVIAWNSNKLDSKVSGNYNYLYRLFRKSNLKPFERDISTEIYQAGNKPCNGVAGLNCYFPLRSYSFRPTYGVGHQPYRVVVLSFELLHAPAPVCGPKKST	4	0	0	0	0	0	0	0	0
NITNLCPFDEVFNATRFASVYAWNRKRISNCVADYSVLYNLAPFFTFKCYGVSPTKLNDLCFTNVYADSFVIRGAEVRQIAPGQTGNIADYNYKLPDDFIGCVIAWNSNKLDSKVSGNYNYLYRLFRKSNLKPFERDISTEIYQAGHKPCNGVAGFNCYFPLRSYSFRPTYGVGHQPYRVVVLSFELLHAPAPVCGPKKST	4	0	0	0	0	0	0	0	0
NITNLCPFDEVFNATRFASVYAWNRRRISNCVADYSVLYNLAPFFTFKCYGVSPTKLNDLCFTNVYADSFVIRGAEVRQIAPGQTGNIADYNYKLPDDFTGCVIAWNSNKLDSKVSGNYNYLYRLFRKSNLKPFERDISTEIYQAGNKPCNGVAGFNCYFPLRSYSFRPTYGVGHQPYRVVVLSFELLHAPAPVCGPKKST	3	0	0	0	0	1	0	0	0
NITNLCPFDEVFNATIFASVYAWNRKRISNCVADYSVLYNLAPFFTFKCYGVSPTKLNDLCFTNVYADSFVIRGAEVRQIAPGQTGNIADYNYKLPDDFTGCVIAWNSNKLDSKVSGNYNYLYRLFRKSNLKPFERDISTEIYQAGNKPCNGVAGFNCYFPLRSYSFRPTYGVGHQPYRVVVLSFELLHAPAPVCGPKKST	3	0	0	0	0	0	1	0	0
NITNLCPFDEVFNATRFASVYAWNRKRISNCVADYSVLYNLAPFFTFKCYGVSPTKLNDLCFTNVYADSFVIRGAEVRQIAPGQTGNIADYNYKLPDDFTGCVIAWNSNKLDSKVSGNYNYLYRLFRKSNLKPFERDISTEIYQAGNKPCNGVAGANCYFPLRSYSFRPTYGVGHQPYRVVVLSFELLHAPAPVCGPKKST	3	0	0	0	0	1	0	0	0
NITNLCPFDEVFNATRFASVYAWNRKRISNCVADYSVLYNLAPFFTFKCYGVSPTKLNDLCFTNVYADSFVIRGAEVRQIAPGQTGNIADYNYKLPDDFTGCVIAWNSNKLDSKVSGNYNYLYRLFRKSNLKPFERDISTEIYQVGNKPCNGVAGFNCYFPLRSYSFRPTYGVGHQPYRVVVLSFELLHAPAPVCGPKKST	3	0	0	0	0	0	0	0	0
NITNLCPFDEVFNATRFASVYAWNRTRISNCVADYSVLYNLAPFFTFKCYGVSPTKLNDLCFTNVYADSFVIKGDEVRQIAPGQTGNIADYNYKLPDDFTGCVIAWNSNKLDSKVSGNYNYLYRLFRKSNLKPFERDISTEIYQAGNKPCNGVAGFNCYFPLRSYSFRPTYGVGHQPYRVVVLSFELLHAPATVCGPKKST	2	0	0	0	0	0	1	1	1
NITNLCPFDEVFNATRFASVYAWNRKRISNCVADYSVLYNLAPFFTFKCYGVSPTKLNDLCFTNVYADSFVIRGAEVRQIAPGQTGNIADYNYKLPDDFTGCVIAWNSNKLDSKVSGNYNYLYRLFRKSNLKPFERDISTEIYQAGNKPCNGVAGANCYFPLRSYSFRPTYGVGHQPYRVVVLSFELLHAPATVCGPKKST	2	0	0	0	0	1	0	0	1
NITNLCPFDEVFNATRFASVYAWNRTRISNCVADYSVLYNLAPFFTFKCYGVSPTKLNDLCFTNVYADSFVIRGAEVRQIAPGQTGNIADYNYKLPNDFTGCVIAWNSNKLDSKVSGNYNYLYRLFRKSNLKPFERDISTEIYQAGNKPCNGVAGLNCYFPLRSYSFRPTYGVGHQPYRVVVLSFELLHAPAPVCGPKKST	5	0	0	0	0	0	0	0	0
NITNLCPFDEVFNATRFASVYAWNRTRISNCVADYSVLYNLAPFFTFKCYGVSPTKLNDLCFTNVYADSFVIRGAEVRQIAPGQTGNIADYNYKLPNDFTGCVIAWNSNKLDSKVSGNYNYLYRLFRKSNLKPFERDISTEIYQVGNKPCNGVAGFNCYFPLRSYSFRPTYGVGHQPYRVVVLSFELLHAPAPVCGPKKST	5	0	0	0	0	0	0	0	0
NITNLCPFDEVFNATRFASVYAWNRTRISNCVADYSVLYNLAPFFTFKCYGVSPTKLNDLCFTNVYADSFVIRGAEVRQIAPGQTGNIADYNYKLPNDFTGCVIAWNSNKLDSKVSGNYNYLYRLFRKSNLKPFERDISTEIYQAGNKPCNGVAGANCYFPLRSYSFRPTYGVGHQPYRVVVLSFELLHAPAPVCGPKKST	5	0	0	0	0	0	0	0	0
NITNLCPFDEVFNATRFASVYAWNRTRISNCVADYSVLYNLAPFFTFKCYGVSPTKLNDLCFTNVYADSFVIRGAEVRQIAPGQTGNIADYNYKLPNDFTGCVIAWNSNKLDSKVSGNYNYLYRLFRKSNLKPFERDISTEIYQAGHKPCNGVAGFNCYFPLRSYSFRPTYGVGHQPYRVVVLSFELLHAPAPVCGPKKST	5	0	0	0	0	0	0	0	0
NITNLCPFDEVFNATRFASVYAWNRKRISNCVADYSVLYNLAPFPTFKCYGVSPTKLNDLCFTNVYADSFVIRGAEVRQIAPGQTGNIADYNYKLPNDFTGCVIAWNSNKLDSKVSGNYNYLYRLFRKSNLKPFERDISTEIYQAGNKPCNGVAGANCYFPLRSYSFRPTYGVGHQPYRVVVLSFELLHAPAPVCGPKKST	5	0	0	0	0	0	0	0	0
NITNLCPFDEVFNATRFASVYAWNRKRISNCVADYSVLYNLAPFPTFKCYGVSPTKLNDLCFTNVYADSFVIRGAEVRQIAPGQTGNIADYNYKLPDDFTGCVIAWNSNKLDSKVSGNYNYLYRLFRKSNLKPFERDISTEIYQAGNKPCNGVAGANCYFPLRSYSFRPTYGVGHQPYRVVVLSFELLHAPAPVCGPKKST	4	0	0	0	0	1	0	0	0
NITNLCPFDEVFNATRFASVYAWNRTRISNCVADYSVLYNLAPFFTFKCYGVSPTKLNDLCFTNVYADSFVIRGAEVRQIAPGQTGNIADYNYKLPDDFTGCVIAWNSNKLDSKVSGNYNYLYRLFRKSNLKPFERDISTEIYQVGNKPCNGVAGFNCYFPLRSYSFRPTYGVGHQPYRVVVLSFELLHAPAPVCGPKKST	4	0	0	0	0	0	0	0	0
NITNLCPFDEVFNATRFASVYAWNRRRISNCVADYSVLYNLAPFPTFKCYGVSPTKLNDLCFTNVYADSFVIRGAEVRQIAPGQTGNIADYNYKLPDDFTGCVIAWNSNKLDSKVSGNYNYLYRLFRKSNLKPFERDISTEIYQAGNKPCNGVAGFNCYFPLRSYSFRPTYGVGHQPYRVVVLSFELLHAPAPVCGPKKST	4	0	0	0	0	1	0	0	0
NITNLCPFDEVFNATRFASVYAWNRKRISNCVADYSVLYNLAPFPTFKCYGVSPTKLNDLCFTNVYADSFVIRGAEVRQIAPGQTGNIADYNYKLPDDFTGCVIAWNSNKLDSKVSGNYNYLYRLFRKSNLKPFERDISTEIYQVGNKPCNGVAGFNCYFPLRSYSFRPTYGVGHQPYRVVVLSFELLHAPAPVCGPKKST	4	0	0	0	0	0	0	0	0
NITNLCPFDEVFNATIFASVYAWNRKRISNCVADYSVLYNLAPFPTFKCYGVSPTKLNDLCFTNVYADSFVIRGAEVRQIAPGQTGNIADYNYKLPDDFTGCVIAWNSNKLDSKVSGNYNYLYRLFRKSNLKPFERDISTEIYQAGNKPCNGVAGFNCYFPLRSYSFRPTYGVGHQPYRVVVLSFELLHAPAPVCGPKKST	4	0	0	0	0	0	0	0	0
NITNLCPFREVFNATRFASVYAWNRKRISNCVADYSVLYNLAPFFTFKCYGVSPTKLNDLCFTNVYADSFVIRGAEVRQIAPGQTGNIADYNYKLPDDFTGCVIAWNSNKLDSKVSGNYNYLYRLFRKSNLKPFERDISTEIYQAGNKPCNGVAGQNCYFPLRSYSFRPTYGVGHQPYRVVVLSFELLHAPAPVCGPKKST	4	0	0	0	0	0	0	0	0
NITNLCPFDEVFNATGFASVYAWNRKRISNCVADYSVLYNLAPFFTFKCYGVSPTKLNDLCFTNVYADSFVIRGDEVRQIAPGQTGNIADYNYKLPDDFTGCVIAWNSNKLDSKVSGNYNYLYRLFRKSNLKPFERDISTEIYQAGHKPCNGVAGFNCYFPLRSYSFRPTYGVGHQPYRVVVLSFELLHAPATVCGPKKST	2	0	0	0	1	0	0	1	1
NITNLCPFDEVFNATRFASVYAWNRKRISNCVADYSVLYNLAPFFTFKCYGVSPTKLNDLCFTNVYADSFVIRGDEVRQIAPGQTGNIADYNYKLPDDFTGCVIAWNSNKLDSKVSGNYNYLYRLFRKSNLKPFERDISTEIYQAGNLPCNGVAGANCYFPLRSYSFRPTYGVGHQPYRVVVLSFELLHAPATVCGPKKST	2	0	0	0	1	1	0	1	1
NITNLCPFDEVFNATRFASVYAWNRKRISNCVADYSVLYNLAPFFTFKCYGVSPTKLNDLCFTNVYADSFVIRGDEVRQIAPGQTGNIADYNYKLPDDFTGCVIAWNSNKLDSKVSGNYNYLYRLFRKSNLKPFERDISTEIYQAGHKPCNGVAGQNCYFPLRSYSFRPTYGVGHQPYRVVVLSFELLHAPATVCGPKKST	2	0	0	0	1	0	0	1	0
NITNLCPFREVFNATRFASVYAWNRKRISNCVADYSVLYNLAPFPTFKCYGVSPTKLNDLCFTNVYADSFVIRGDEVRQIAPGQTGNIADYNYKLPDDFTGCVIAWNSNKLDSKVSGNYNYLYRLFRKSNLKPFERDISTEIYQAGHKPCNGVAGLNCYFPLRSYSFRPTYGVGHQPYRVVVLSFELLHAPAPVCGPKKST	5	0	0	0	0	1	0	0	0
NITNLCPFREVFNATRFASVYAWNRKRISNCVADYSVLYNLAPFFTFKCYGVSPTKLNDLCFTNVYADSFVIRGAEVRQIAPGQTGNIADYNYKLPDDFTGCVIAWNSNKLDSKVSGNYNYLYRLFRKSNLKPFERDISTEIYQAGNKPCSGVAGLNCYFPLRSYSFRPTYGVGHQPYRVVVLSFELLHAPAPVCGPKKST	5	0	0	0	0	1	0	0	0
NITNLCPFREVFNATIFASVYAWNRKRISNCVADYSVLYNLAPFFTFKCYGVSPTKLNDLCFTNVYADSFVIRGAEVRQIAPGQTGNIADYNYKLPDDFTGCVIAWNSNKLDSKVSGNYNYLYRLFRKSNLKPFERDISTEIYQAGNKPCNGVAGFNCYFPLESYSFRPTYGVGHQPYRVVVLSFELLHAPAPVCGPKKST	5	0	0	0	0	0	1	0	0
NITNLCPFREVFNATRFASVYAWNRKRISNCVADYSVLYNLAPFFTFKCYGVSPTKLNDLCFTNVYADSFVIRGAEVRQIAPGQTGNIADYNYKLPDDFTGCVIAWNSNKLDSKVSGNYNYLYRLFRKSNLKPFERDISTEIYQAGNKPCNGVAGANCYFPLESYSFRPTYGVGHQPYRVVVLSFELLHAPAPVCGPKKST	5	0	0	0	0	1	0	0	0
NITNLCPFREVFNATRFASVYAWNRKRISNCVADYSVLYNLAPFFTFKCYGVSPTKLNDLCFTNVYADSFVIRGAEVRQIAPGQTGNIADYNYKLPDDFTGCVIAWNSNKLDSKVSGNYNYLYRLFRKSNLKPFERDISTEIYQVGNKPCNGVAGFNCYFPLESYSFRPTYGVGHQPYRVVVLSFELLHAPAPVCGPKKST	5	0	0	0	0	0	1	0	0
NITNLCPFREVFNATRFASVYAWNRRRISNCVADYSVLYNLAPFFTFKCYGVSPTKLNDLCFTNVYADSFVIRGAEVRQIAPGQTGNIADYNYKLPDDFTGCVIAWNSNKLDSKVSGNYNYLYRLFRKSNLKPFERDISTEIYQAGNKPCNGVAGFNCYFPLESYSFRPTYGVGHQPYRVVVLSFELLHAPAPVCGPKKST	5	1	0	0	0	1	1	0	0
NITNLCPFREVFNATRFASVYAWNRKRISNCVADYSVLYNLAPFPTFKCYGVSPTKLNDLCFTNVYADSFVIKGDEVRQIAPGQTGNIADYNYKLPDDFTGCVIAWNSNKLDSKVSGNYNYLYRLFRKSNLKPFERDISTEIYQAGHKPCNGVAGFNCYFPLRSYSFRPTYGVGHQPYRVVVLSFELLHAPAPVCGPKKST	5	0	0	0	0	1	0	0	0
NITNLCPFDEVFNATRFASVYAWNRTRISNCVADYSVLYNLAPFFTFKCYGVSPTKLNDLCFTNVYADSFVIRGAEVRQIAPGQTGNIADYNYKLPDDFTGCVIAWNSNKLDSKVSGNYNYLYRLFRKSNLKPFERDISTEIYQAGNKPCNGVAGQNCYFPLRSYSFRPTYGVGHQPYRVVVLSFELLHAPAPVCGPKKST	4	0	0	0	0	0	0	0	0
NITNLCPFDEVFNATRFASVYAWNRRRISNCVADYSVLYNLAPFFTFKCYGVSPTKLNDLCFTNVYADSFVIRGAEVRQIAPGQTGNIADYNYKLPDDFTGCVIAWNSNKLDSKVSGNYNYLYRLFRKSNLKPFERDISTEIYQAGNKPCNGVAGQNCYFPLRSYSFRPTYGVGHQPYRVVVLSFELLHAPAPVCGPKKST	4	0	0	0	0	0	0	0	0
NITNLCPFREVFNATRFASVYAWDRKRISNCVADYSVLYNLAPFFTFKCYGVSPTKLNDLCFTNVYADSFVIKGDEVRQIAPGQTGNIADYNYKLPDDFTGCVIAWNSNKLDSKVSGNYNYLYRLFRKSNLKPFERDISTEIYQAGNKPCNGVAGFNCYFPLRSYSFRPTYGVGHQPYRVVVLSFELLHAPAPVCGPKKST	4	0	0	0	0	0	1	0	0
NITNLCPFDEVFNATRFASVYAWNRKRISNCVADYSVLYNLAPFFTFKCYGVSPTKLNDLCFTNVYADSFVIRGAEVRQIAPGQTGNIADYNYKLPDDFIGCVIAWNSNKLDSKVSGNYNYLYRLFRKSNLKPFERDISTEIYQVGNKPCNGVAGFNCYFPLRSYSFRPTYGVGHQPYRVVVLSFELLHAPAPVCGPKKST	4	0	0	0	0	0	1	0	0
NITNLCPFREVFNATRFASVYAWNRRRISNCVADYSVLYNLAPFFTFKCYGVSPTKLNDLCFTNVYADSFVIRGDEVRQIAPGQTGNIADYNYKLPDDFTGCVIAWNSNKLDSKVSGNYNYLYRLFRKSNLKPFERDISTEIYQAGNLPCNGVAGFNCYFPLRSYSFRPTYGVGHQPYRVVVLSFELLHAPAPVCGPKKST	4	0	0	0	0	1	0	0	0
NITNLCPFDEVFNATRFASVYAWDRRRISNCVADYSVLYNLAPFFTFKCYGVSPTKLNDLCFTNVYADSFVIRGAEVRQIAPGQTGNIADYNYKLPDDFTGCVIAWNSNKLDSKVSGNYNYLYRLFRKSNLKPFERDISTEIYQAGNKPCNGVAGFNCYFPLRSYSFRPTYGVGHQPYRVVVLSFELLHAPAPVCGPKKST	4	0	0	0	0	0	1	0	0
NITNLCPFDEVFNATRFASVYAWNRKRISNCVADYSVLYNLAPFFTFKCYGVSPTKLNDLCFTNVYADSFVIRGAEVRQIAPGQTGNIADYNYKLPDDFTGCVIAWNSNKLDSKVSGNYNYLYRLFRKSNLKPFERDISTEIYQAGHKPCNGVAGFNCYFPLRSYSFRPTYGVGHQPYRVVVLSFELLHAPATVCGPKKST	2	0	0	0	0	1	0	0	1
NITNLCPFDEVFNATRFASVYAWNRKRISNCVADYSVLYNLAPFPTFKCYGVSPTKLNDLCFTNVYADSFVIRGAEVRQIAPGQTGNIADYNYKLPDDFIGCVIAWNSNKLDSKVSGNYNYLYRLFRKSNLKPFERDISTEIYQAGNKPCNGVAGLNCYFPLRSYSFRPTYGVGHQPYRVVVLSFELLHAPAPVCGPKKST	5	0	0	0	0	0	0	0	0
NITNLCPFDEVFNATRFASVYAWNRRRISNCVADYSVLYNLAPFPTFKCYGVSPTKLNDLCFTNVYADSFVIRGAEVRQIAPGQTGNIADYNYKLPDDFTGCVIAWNSNKLDSKVSGNYNYLYRLFRKSNLKPFERDISTEIYQAGNKPCNGVAGLNCYFPLRSYSFRPTYGVGHQPYRVVVLSFELLHAPAPVCGPKKST	5	0	0	0	0	1	0	0	0
NITNLCPFDEVFNATRFASVYAWNRKRISNCVADYSVLYNLAPFPTFKCYGVSPTKLNDLCFTNVYADSFVIRGAEVRQIAPGQTGNIADYNYKLPDDFTGCVIAWNSNKLDSKVSGNYNYLYRLFRKSNLKPFERDISTEIYQVGNKPCNGVAGLNCYFPLRSYSFRPTYGVGHQPYRVVVLSFELLHAPAPVCGPKKST	5	0	0	0	0	0	0	0	0
NITNLCPFDEVFNATIFASVYAWNRKRISNCVADYSVLYNLAPFPTFKCYGVSPTKLNDLCFTNVYADSFVIRGAEVRQIAPGQTGNIADYNYKLPDDFTGCVIAWNSNKLDSKVSGNYNYLYRLFRKSNLKPFERDISTEIYQAGNKPCNGVAGLNCYFPLRSYSFRPTYGVGHQPYRVVVLSFELLHAPAPVCGPKKST	5	0	0	0	0	0	0	0	0
NITNLCPFDEVFNATRFASVYAWNRKRISNCVADYSVLYNLAPFPTFKCYGVSPTKLNDLCFTNVYADSFVIRGAEVRQIAPGQTGNIADYNYKLPDDFTGCVIAWNSNKLDSKVSGNYNYLYRLFRKSNLKPFERDISTEIYQAGHKPCNGVAGLNCYFPLRSYSFRPTYGVGHQPYRVVVLSFELLHAPAPVCGPKKST	5	0	0	0	0	1	0	0	0
NITNLCPFDEVFNATRFASVYAWNRKRISNCVADYSVLYNLAPFPTFKCYGVSPTKLNDLCFTNVYADSFVIRGAEVRQIAPGQTGNIADYNYKLPDDFTGCVIAWNSNKLDSKVSGNYNYLYRLFRKSNLKPFERDISTEIYQAGNKPCSGVAGLNCYFPLRSYSFRPTYGVGHQPYRVVVLSFELLHAPAPVCGPKKST	5	0	0	0	0	1	0	0	0
NITNLCPFDEVFNATRFASVYAWNRKRISNCVADYSVLYNLAPFPTFKCYGVSPTKLNDLCFTNVYADSFVIRGAEVRQIAPGQTGNIADYNYKLPNDFTGCVIAWNSNKLDSKVSGNYNYLYRLFRKSNLKPFERDISTEIYQVGNKPCNGVAGFNCYFPLRSYSFRPTYGVGHQPYRVVVLSFELLHAPAPVCGPKKST	5	0	0	0	0	0	0	0	0
NITNLCPFDEVFNATRFASVYAWNRKRISNCVADYSVLYNLAPFPTFKCYGVSPTKLNDLCFTNVYADSFVIRGAEVRQIAPGQTGNIADYNYKLPNDFTGCVIAWNSNKLDSKVSGNYNYLYRLFRKSNLKPFERDISTEIYQAGNKPCNGVAGLNCYFPLRSYSFRPTYGVGHQPYRVVVLSFELLHAPAPVCGPKKST	5	0	0	0	0	0	0	0	0
NITNLCPFDEVFNATRFASVYAWNRKRISNCVADYSVLYNLAPFPTFKCYGVSPTKLNDLCFTNVYADSFVIRGAEVRQIAPGQTGNIADYNYKLPDDFIGCVIAWNSNKLDSKVSGNYNYLYRLFRKSNLKPFERDISTEIYQAGHKPCNGVAGFNCYFPLRSYSFRPTYGVGHQPYRVVVLSFELLHAPAPVCGPKKST	5	0	0	0	0	0	0	0	0
NITNLCPFDEVFNATIFASVYAWNRKRISNCVADYSVLYNLAPFPTFKCYGVSPTKLNDLCFTNVYADSFVIRGAEVRQIAPGQTGNIADYNYKLPDDFTGCVIAWNSNKLDSKVSGNYNYLYRLFRKSNLKPFERDISTEIYQAGHKPCNGVAGFNCYFPLRSYSFRPTYGVGHQPYRVVVLSFELLHAPAPVCGPKKST	5	0	0	0	0	0	0	0	0
NITNLCPFDEVFNATRFASVYAWNRKRISNCVADYSVLYNLAPFPTFKCYGVSPTKLNDLCFTNVYADSFVIRGAEVRQIAPGQTGNIADYNYKLPDDFTGCVIAWNSNKLDSKVSGNYNYLYRLFRKSNLKPFERDISTEIYQAGHKPCNGVAGANCYFPLRSYSFRPTYGVGHQPYRVVVLSFELLHAPAPVCGPKKST	5	0	0	0	0	1	0	0	0
NITNLCPFDEVFNATRFASVYAWNRKRISNCVADYSVLYNLAPFPTFKCYGVSPTKLNDLCFTNVYADSFVIRGAEVRQIAPGQTGNIADYNYKLPDDFTGCVIAWNSNKLDSKVSGNYNYLYRLFRKSNLKPFERDISTEIYQVGHKPCNGVAGFNCYFPLRSYSFRPTYGVGHQPYRVVVLSFELLHAPAPVCGPKKST	5	0	0	0	0	1	0	0	0
NITNLCPFDEVFNATRFASVYAWNRRRISNCVADYSVLYNLAPFPTFKCYGVSPTKLNDLCFTNVYADSFVIRGAEVRQIAPGQTGNIADYNYKLPDDFTGCVIAWNSNKLDSKVSGNYNYLYRLFRKSNLKPFERDISTEIYQAGHKPCNGVAGFNCYFPLRSYSFRPTYGVGHQPYRVVVLSFELLHAPAPVCGPKKST	5	0	0	0	0	1	0	0	0
NITNLCPFDEVFNATIFASVYAWNRKRISNCVADYSVLYNLAPFPTFKCYGVSPTKLNDLCFTNVYADSFVIRGAEVRQIAPGQTGNIADYNYKLPDDFTGCVIAWNSNKLDSKVSGNYNYLYRLFRKSNLKPFERDISTEIYQAGNLPCNGVAGFNCYFPLRSYSFRPTYGVGHQPYRVVVLSFELLHAPAPVCGPKKST	5	1	0	0	0	0	0	0	0
NITNLCPFDEVFNATRFASVYAWNRKRISNCVADYSVLYNLAPFPTFKCYGVSPTKLNDLCFTNVYADSFVIRGAEVRQIAPGQTGNIADYNYKLPDDFTGCVIAWNSNKLDSKVSGNYNYLYRLFRKSNLKPFERDISTEIYQAGNLPCNGVAGANCYFPLRSYSFRPTYGVGHQPYRVVVLSFELLHAPAPVCGPKKST	5	0	0	0	0	1	0	0	0
NITNLCPFDEVFNATRFASVYAWNRRRISNCVADYSVLYNLAPFPTFKCYGVSPTKLNDLCFTNVYADSFVIRGAEVRQIAPGQTGNIADYNYKLPDDFTGCVIAWNSNKLDSKVSGNYNYLYRLFRKSNLKPFERDISTEIYQAGNLPCNGVAGFNCYFPLRSYSFRPTYGVGHQPYRVVVLSFELLHAPAPVCGPKKST	5	1	0	0	0	1	0	0	0
NITNLCPFDEVFNATRFASVYAWNRKRISNCVADYSVLYNLAPFPTFKCYGVSPTKLNDLCFTNVYADSFVIRGAEVRQIAPGQTGNIADYNYKLPDDFTGCVIAWNSNKLDSKVSGNYNYLYRLFRKSNLKPFERDISTEIYQVGNLPCNGVAGFNCYFPLRSYSFRPTYGVGHQPYRVVVLSFELLHAPAPVCGPKKST	5	0	0	0	0	1	0	0	0
NITNLCPFDEVFNATRFASVYAWNRKRISNCVADYSVLYNLAPFPTFKCYGVSPTKLNDLCFTNVYADSFVIKGAEVRQIAPGQTGNIADYNYKLPDDFTGCVIAWNSNKLDSKVSGNYNYLYRLFRKSNLKPFERDISTEIYQAGNKPCNGVAGLNCYFPLRSYSFRPTYGVGHQPYRVVVLSFELLHAPAPVCGPKKST	5	0	0	0	0	1	0	0	0
NITNLCPFDEVFNATRFASVYAWNRKRISNCVADYSVLYNLAPFPTFKCYGVSPTKLNDLCFTNVYADSFVIKGAEVRQIAPGQTGNIADYNYKLPDDFTGCVIAWNSNKLDSKVSGNYNYLYRLFRKSNLKPFERDISTEIYQAGHKPCNGVAGFNCYFPLRSYSFRPTYGVGHQPYRVVVLSFELLHAPAPVCGPKKST	5	0	0	0	0	1	0	0	0
NITNLCPFDEVFNATRFASVYAWNRTRISNCVADYSVLYNLAPFFTFKCYGVSPTKLNDLCFTNVYADSFVIRGDEVRQIAPGQTGNIADYNYKLPDDFTGCVIAWNSNKLDSKVSGNYNYLYRLFRKSNLKPFERDISTEIYQAGNKPCNGVAGQNCYFPLRSYSFRPTYGVGHQPYRVVVLSFELLHAPAPVCGPKKST	3	0	0	0	1	0	0	0	0
NITNLCPFDEVFNATRFASVYAWNRKRISNCVADYSVLYNLAPFPTFKCYGVSPTKLNDLCFTNVYADSFVIRGDEVRQIAPGQTGNIADYNYKLPDDFTGCVIAWNSNKLDSKVSGNYNYLYRLFRKSNLKPFERDISTEIYQAGHKPCNGVAGFNCYFPLRSYSFRPTYGVGHQPYRVVVLSFELLHAPATVCGPKKST	2	0	1	0	0	1	0	0	1
NITNLCPFDEVFNATRFASVYAWNRKRISNCVADYSVLYNLAPFFTFKCYGVSPTKLNDLCFTNVYADSFVIRGAEVRQIAPGQTGNIADYNYKLPDDFTGCVIAWNSNKLDSKVSGNYNYLYRLFRKSNLKPFERDISTEIYQAGNKPCNGVAGLNCYFPLRSYSFRPTYGVGHQPYRVVVLSFELLHAPATVCGPKKST	2	0	0	0	0	1	0	0	1
NITNLCPFREVFNATRFASVYAWNRTRISNCVADYSVLYNLAPFPTFKCYGVSPTKLNDLCFTNVYADSFVIKGDEVRQIAPGQTGNIADYNYKLPDDFTGCVIAWNSNKLDSKVSGNYNYLYRLFRKSNLKPFERDISTEIYQAGNKPCNGVAGFNCYFPLRSYSFRPTYGVGHQPYRVVVLSFELLHAPAPVCGPKKST	5	0	0	0	0	0	0	0	0
NITNLCPFREVFNATRFASVYAWNRTRISNCVADYSVLYNLAPFFTFKCYGVSPTKLNDLCFTNVYADSFVIRGDEVRQIAPGQTGNIADYNYKLPDDFTGCVIAWNSNKLDSKVSGNYNYLYRLFRKSNLKPFERDISTEIYQAGNKPCNGVAGQNCYFPLRSYSFRPTYGVGHQPYRVVVLSFELLHAPAPVCGPKKST	4	0	0	0	0	0	0	0	0
NITNLCPFDEVFNATRFASVYAWNRTRISNCVADYSVLYNLAPFFTFKCYGVSPTKLNDLCFTNVYADSFVIRGDEVRQIAPGQTGNIADYNYKLPDDFTGCVIAWNSNKLDSKVSGNYNYLYRLFRKSNLKPFERDISTEIYQAGNKPCNGVAGQNCYFPLRSYSFRPTYGVGHQPYRVVVLSFELLHAPATVCGPKKST	2	0	0	0	1	0	0	0	0

## Sheet: Fig 5e
	seq	dis_BA.1	mut_wt	year	Origin	mAb_combo
0	NITNLCPFDEVFNATRFASVYAWNRKRISNCVADYSVLYNLAPFFTFKCYGVSPTKLNDLCFTNVYADSFVIRGDEVRQIAPGQTGNIADYNYKLPDDFTGCVIAWNSNKLDSKVSGNYNYLYRLFRKSNLKPFERDISTEIYQAGNKPCNGVAGANCYFPLRSYSFRTTYGVGHQPYRVVVLSFELLHAPATVCGPKKST	2	['F486A', 'P499T']	2022	Synthetic	ZCB11-
1	NITNLCPFDEVFNATRFASVYAWNRKRISNCVADYSVLYNLAPFLTFKCYGVSPTKLNDLCFTNVYADSFVIRGAEVRQIAPGQTGNIADYNYKLPDDFTGCVIAWNSNKLDSKVSGNYNYLYRLFRKSNLKPFERDISTEIYQAGNTPCNGVAGFNCYFPLRSYSFRPTYGVGHQPYRVVVLSFELLHAPAPVCGPKKST	4	['F375L', 'D405A', 'K478T', 'T523P']	2022	Synthetic	ZCB11-
2	NITNLCPFREVFNATRFASVYAWNRTRISNCVADYSVLYNLAPFFTFKCYGVSPTKLNDLCFTNVYADSFVIRGDEVRQIAPGQTGNIADYNYKLPDDFTGCVIAWNSNRLDSKQSGNYNYLYRLFRKSNLKPFERDISTEIYQAGNKPCNGVAGVNCYFPFRSYSFRPTYGVGHQPYRVVVLSFELLHAPATVCGPKKST	6	['D339R', 'K356T', 'K440R', 'V445Q', 'F486V', 'L492F']	2022	Synthetic	ZCB11-
3	NITNLCPFDEVFNATRFASVYAWNRKRISNCVADYSVLYNLAPFLTFKCYGVSPTKLNDLCFTNVYADSFVIRGDEVRQIAPGQTGNIADYNYKLPDDFTGCVIAWRSNKLDSKVSGNYNYLYRLFRKSNLKPFERDISTEIYQAGNKPCNGVAGFNCYFPLRSYSFRPTYGVGHQPYRVVVLSFELLHAPATVCGPKKST	2	['F375L', 'N437R']	2022	Synthetic	ZCB11-
4	NITNLCPFREVFNATRFASVYAWNRTRISNCVADYSVLYNLAPFSTFKCYGVSPTKLNDLCFTNVYADSFVIRGDEVRQIAPGQTGNIADYNYKLPDDFTGCVIAWNSNKLDSKQSGNNNYLYRLFRKSNLKPFERDISTEIYQAGNKPCNGVAGVNCYFPLRSYSFRPTYGVGHQPYRVVVLSFELLHAPATVCGPKKST	6	['D339R', 'K356T', 'F375S', 'V445Q', 'Y449N', 'F486V']	2022	Synthetic	ZCB11-
5	NITNLCPFREVFNATRFASVYAWHRTRISNCVADYSVLYNLAPFFTFKCYGVSPTKLNDLCFTNVYADSFVIRGDEVRQIAPGQTGNIADYNYKLPDDFTGCVIAWNSNKLDSKQSGNYNYLYRLFRKSNLKPFERDISAEIYQAGNKPCNGVAGVNCYFPLRSYSFRPTYGVGHQPYRVVVLSFELLHAPATVCGPKKST	6	['D339R', 'N354H', 'K356T', 'V445Q', 'T470A', 'F486V']	2022	Synthetic	ZCB11-
6	NITNLCPFDEVFNATRFASVYAWNRKRISNCVADYSVLYNPAPFFTFKCYGVSPTKLNDLCFTNVYADSFVIRGDEVRQIAPGQTGNIADYNYKLPDDFTGCVIAWNSNKLDSKVSGNYNYLYRLFRKSNLKPFERDISTEIYQAGNKPCNGVAGLNCYFPLRSYSFRPTYGVGHQPYRVVVLSFELLHAPATVCGPKKST	2	['L371P', 'F486L']	2022	Synthetic	ZCB11-
7	NITNLCPFDKVFNATRFASVYAWNRKRISNCVADYSVLYNLAPFFTFKCYGVSPTKLNDLCFTNVYADSFVIRGDEVRQIAPGQTGNIADYNYKLPDDFTGCVIAWNSNKLDSKVSGNYNYLYRLFRKSNLKPSERDISTEIYQAGNKPCNGVAGFNCYFPLRSYSFRPTYGVGHQPYRVVVLSFELLHAPATVCGPKKST	2	['E340K', 'F464S']	2022	Synthetic	ZCB11-
8	NITNLCPFREVFNATRFASVYAWNRKRISNCVADYSVLYNLAPFVTFKCYGVSPTKLNDLCFTNVYADSFVIRGDEVRQIAPGQTGNIADYNYKLPDDFTGCVIAWNSNKLDSKVSGNYNYLYRLFRKSNLKPFERDISTEIYQAGNKPCNGVAGANCYFPLRSYSFRPTYGVGHQPYRVVVLSFELLHALAPVCGPKKST	5	['D339R', 'F375V', 'F486A', 'P521L', 'T523P']	2022	Synthetic	ZCB11-
9	NITNLCPFDEVFNATRFASVYAWNRTRISNCVADYSVLYNLAPFFTFKCYGVSPTKLNDLCFTNVYADSFVIRGAEVRQIAPGQTGNIADYNYKLPDDFTGCVIAWNSNKLDSKVSGNYNYLYRLFRKSNLKPFERDISTEIHQAGNKPCNGVAAFNCYFPLRSYSFRPTYGVGHQPYRVVVLSFELLHAPAPVCGPKKST	5	['K356T', 'D405A', 'Y473H', 'G485A', 'T523P']	2022	Synthetic	ZCB11-
10	NITNLCPFREVFNATRFASVYAWNRTRISNCVADYSVLYNLAPFFTFKCYGVSPTKLNDLCFTNVYADSFVIRGDEVRQIAPGQTGNIADYNYKLPDDFTGCVIAWNSNKLDSKQSGNYNYLYRLFRKSNLKPFERDISTEIYQAGNKPCNVVRGVNCYFPLRSYSFRPTYGVGHQPYRVVVLSFELLHAPATVCGPKKST	6	['D339R', 'K356T', 'V445Q', 'G482V', 'A484R', 'F486V']	2022	Synthetic	ZCB11-
11	NITNLCPFREVFNATRFASVYAWNRKRISNCVADYSVLYNLAPFPTFKCYGVSPTKLNDLCFTNVYADSFVIRGDEVRQIAPGQTGNIADYNYKLPDDFTGCVIACNSNKLDSKVSGNYNYLYRLFRKSNLKPFERDISGEIYQAGNKPCNGVAGFNCYFPLRSYSFRPTYGVGHQPYRVVVLSFELLHAPAPVCGPKKST	5	['D339R', 'F375P', 'W436C', 'T470G', 'T523P']	2022	Synthetic	ZCB11-
12	NITNLCPFREVFNATRFASVYAWNRKRISNCVADYSVLYNLAPFPTFKCYGVSPTKLNDLCFTNVYADSFVIRGDEVRQIAAGQTGNIADYNYKLPDDFTGCVIAWNSNKLDSKVSGNYNYLYRLFRKSNLKPFERDISTEIYQAGNKPCSGVAGSNCYFPLRSYSFRPTYGVGHQPYRVVVLSFELLHAPAPVCGPKKST	6	['D339R', 'F375P', 'P412A', 'N481S', 'F486S', 'T523P']	2022	Synthetic	ZCB11-
13	NITNLCPFDEVFNATEFASVYAWNRKRISNCVADYSVLYNLAPFVTFKCYGVSPTKLNDLCFTNVYADSFVIRGDEVRQIAPGQTGNIADYNYKLPDDFTGCVIAWNSNKLDSKVSGNYNYLYRLFRKSNLKPFERDISTEIYQAGNKPCNGVAGFNCYFPFRSYSFRPTYGVGHQPYRVVVLSFELLHAPATVCGPKKST	3	['R346E', 'F375V', 'L492F']	2022	Synthetic	ZCB11-
14	NITNLCPFREVFNATRFASVYAWNRKRISNCVADYSVLYNLAPFPTFKCYGVSPTKLNDLCFTNVYADSFVIRGDEVRQIAPGQAGNIADYNYKLPDDFTGCVIAWNSNKLDSKVSGNYNYLYRLFRKSNLKPFERDISTEIYQAGNLPCNGVAGANCYFPLRSYSFRPTYGVGHQPYRVVVLSFELLHAPAPVCGPKKST	6	['D339R', 'F375P', 'T415A', 'K478L', 'F486A', 'T523P']	2022	Synthetic	ZCB11-
15	NITNLCPFDEVFNATRFASVYAWNRRRISNCVAGYSVLYNLAPFFTFKCYGVSPTKLNDLCFTNVYADSFVIRGDEVRQIAPGQTGNIADYNYKLPDDFTGCVIAWNSNKLDSKVSGNYNYLYRLFRKSNLKPFERDISTEIYQAGNKPCNGVAGFNCYFPLRSYSFRPTYGVGHQPYRVVVLSFELLHAPATVCGPKKST	2	['K356R', 'D364G']	2022	Synthetic	ZCB11-
16	NITNLCPFDEVFNATRFASVYAWNRKRIGNCVADYSVLYNLAPFFTFKCYGVSPTKLNDLCFTNVYADSFVIRGDEVRQIAPGQTGNIADYNYKLPDDFTGCVIAWNSNKLDSKVSGNYNYLYRLFRKSNLKPFERDISTEIYQASNKPCNGVAGFNCYFPLRSYSFRPTYGVGHQPYRVVVLSFELLHAPATVCGPKKST	2	['S359G', 'G476S']	2022	Synthetic	ZCB11-
17	NITNLCPFREVFNATRFASVYAWNRKRISNCVADYSVLYNLAPFPTFKCYGVSPTKLNDLCFTNVYADSFVIRGDEVRQIAPGQTGNIADYNYKLPYDFTGCVIAWNSNKLDSKVSGNYNYLYRLFRKSNLKPFERDISTEIYQAGNKPCNGVAGVNCYFPLRSYSFRPTYSVGHQPYRVVVLSFELLHAPAPVCGPKKST	6	['D339R', 'F375P', 'D427Y', 'F486V', 'G502S', 'T523P']	2022	Synthetic	ZCB11-
18	NITNLCPFREVFNATRFASVYAWNRRRISNCVADYSVLYNLAPFFTFKCYGVSPTKLNDLCFTNVYADSFVIRGDEVRQIAPGQTGNIADYNYKLPDDFTGCVIAWNSNKLDSKVSGNYNYLYRLFRKSNLKPFERDISTEIYQAGNKPCNGVAGFNCYFPLRSYSFRPTYGVGHQLYRVVVLSFELLHAPAPVCGPKKST	4	['D339R', 'K356R', 'P507L', 'T523P']	2022	Synthetic	ZCB11-
19	NITNLCPFDEVFNATRFASVYAWNRKRISNCVADYSVLYNLAPFPTFKCYGVSPTKLNDLCFTNVYADSFVIRGAEVRQIAPGQTGNIADYNYKLPDDFTGCVIAWNSNKLDSKVSGNYNYLYRLFRKSNLKPFERDISTEIHQASNKPCNGVAGFNCYFPLRSYSFRPTYGVGHQPYRVVVLSFELLHAPAPVCGPKKST	5	['F375P', 'D405A', 'Y473H', 'G476S', 'T523P']	2022	Synthetic	ZCB11-
20	NITNLCPFDEVFNATRFASVYAWNRTRISNCVADYSVLYNLAPFVTFKCYGVSPTKLNDLCFTNVYADSFVIRGDEVRQIAPGQTGNIADYNYKLPDDFTGCVIAWNSNPLDSKVSGNYNYLYRLFRKSNLKPFERDISTEIYQAGNKPCNGAAGVNCYFPLRSYSFRPTYGVGHQPYRVVVLSFELLHAPAPVCGPKKST	6	['K356T', 'F375V', 'K440P', 'V483A', 'F486V', 'T523P']	2022	Synthetic	ZCB11-
21	NITNLCPFDEVFNATRFASVYAWNRKRISNCVADYSVLYNLAPFFTFKCYGVSPTKLNDLCFTNVYADSFVIRGDEVRQIAPGQTGNIADYNYKLPDDFTGCVIAWNSNKLDSKVSGNYNYLYRLFRKSNLKPFERDISTEIYQAGNKPCNGVAGINCYFPLRSYSFRPTYGVGHQPYRVVVLSFELLHARATVCGPKKST	2	['F486I', 'P521R']	2022	Synthetic	ZCB11-
22	NITNLCPFDEVFNATRFASVYAWNRKRISNCVADYSVLYNLAPFFTFKCYGVSPSKLNDLCFTNVYADSFVIRGDEVRQIAPGQTGNIADYNYKLPDDFTGCVIAWNSNKLDSKVSGNYNYLYRLFRKSNLKPFERDISTEIYQAGNKPCNGVAGFNCYYPLRSYSFRPTYGVGHQPYRVVVLSFELLHAPATVCGPKKST	2	['T385S', 'F490Y']	2022	Synthetic	ZCB11-
23	NITNLCPFREVFNATRFASVYAWNRKRISNCVADYSVLYNLAPFPTFKCYGVSPTKLNDLCFTNVYADSFVIRGDEVRQIALGQTGNIADYNYKLPDDFTGCVIAWNSNKLDSTVSGNYNYLYRLFRKSNLKPFERDISTEIYQAGNKPCNGVRGFNCYFPLRSYSFRPTYGVGHQPYRVVVLSFELLHAPAPVCGPKKST	6	['D339R', 'F375P', 'P412L', 'K444T', 'A484R', 'T523P']	2022	Synthetic	ZCB11-
24	NITNLCPFSEVFNATRFASVYAWNRKRISNCVADYSVLYNLAPFVTFKCYGVSPTKLNDLCFTNVYADSFVIRGDEVRQIAPGQTGNIADYNYKLPDDFTGCVIAWNSNKLDSKVSGNYNYLYRLFRKSNLKPFERDISTEIYQAGNKPCNGVAGPNCYFPLRSYSFRPTYGVGHQPYRVVVLSFELLHAPAPVCGPKKST	4	['D339S', 'F375V', 'F486P', 'T523P']	2022	Synthetic	ZCB11-
25	NITNLCPFREVFNATRFASVYAWNRKRISNCVADYSVLNNLAPFPTFKCYGVSPTKLNDLCFTNVYADSFVIRGDEVRQIAPGQTGNIADYNYKLPDDFTGCVIAWNSNKLDSKVSGNYNYLYRLFRKSNLKPFERDISTKIYQAGNKPCNGVRGFNCYFPLRSYSFRPTYGVGHQPYRVVVLSFELLHAPAPVCGPKKST	6	['D339R', 'Y369N', 'F375P', 'E471K', 'A484R', 'T523P']	2022	Synthetic	ZCB11-
26	NITNLCPFRAVFNATRFASVYAWNRKRISNCVADYSVLYNLAPFPTFKCYGVSPTKLNDLCFTNVYADSFVIRGDEVRQIAPGQTGNIADYNYKLPDDFTGCVIAWNSNKLDSKVSGNYNYLYRLFRKSNLKPFERDISTEIYQAGNKPCNGVAGFNCYIPLRSYSFRPTYGVGYQPYRVVVLSFELLHAPAPVCGPKKST	6	['D339R', 'E340A', 'F375P', 'F490I', 'H505Y', 'T523P']	2022	Synthetic	ZCB11-
27	NITNLCPFDEVFNANRFASVYAWNRTRISNCVADYSVLYNLAPFLTFKCYGVSPTKLNDLCFTNVYADSFVIRGDEVRQIAPGQTGNIADYNYKLPDDFTGCVIAWNSNKLDSKVSGNYNYLYRLFRKSNLKPFERDISTEIYQAGNKPCNGVAGFNCYFPLRSYSFRPTYGVGHQPYRVVVLSFELLHAPAPVCGPKKST	4	['T345N', 'K356T', 'F375L', 'T523P']	2022	Synthetic	ZCB11-
28	NITNLCPFDEVFNATRFAPVYAWNRKRISNCVADYSVLYNLAPFFTFKCYGVSPTKLNDLCFTNVYADSFVIRGDEVRQIAPGQTGNIADYNYKLPDDFTGCVIAWNSNKLDSKVSGNYNYLYRLFRKSNLKPFERDISTEIYQAGNKPCNGVAGANCYFPLRSYSFRPTYGVGHQPYRVVVLSFELLHAPTTVCGPKKST	3	['S349P', 'F486A', 'A522T']	2022	Synthetic	ZCB11-
29	NITNLCPFHEVFNATRFASVYAWNRKRISNCVADYSVLYNLAPFFTFKCYGVSPTKLNDLCFTNVYADSFVIRGDEVRQIAPGQTGNIADYNYKLPDDFTGCVIAWNSNKLDSKVSGNYNYLYRLFRKSNLKPFERDISTEIYQAANKPCNGVAGFNCYFPLRSYSFRPTYGVGHQPYRVVVLSFELLHAPTTVCGPKKST	3	['D339H', 'G476A', 'A522T']	2022	Synthetic	ZCB11-
30	NITNLCPFDEVFNATIFASVYAWNRKRISNCVADYSVLYNLAPFVTFKCYGVSPTKLNDLCFTNVYADSFVIRGDEVRQIAPGQTGNIADYNYKLPDDFTGCVIAWNSNKLDSKVSGNYNYLYRLFRKSNLKPFERDISTEIYQAGNKPCNGVAGFNCYFPLRSYSFRPTYGVSHQPYRVVVLSFELLHAPAPVCGPKKST	4	['R346I', 'F375V', 'G504S', 'T523P']	2022	Synthetic	ZCB11-
31	NITNLCPFDEVFNATRFASVYAWNRKRISNCVADYSVLYNLAPFLTFKCYGVSPTKLNDLCFTNVYADSFVIRGDEVRQIAPGQTGNIADYNYKLPDDFTGCVIAWNSNKLDSKVSGNYNYLYRLFRKSNLKPFERDISTEIYQAGNKPCNGVAGFNCYFPLRSYAFRPTYGVGHQPYRVVVLSFELLHAPATVCGPKKST	2	['F375L', 'S496A']	2022	Synthetic	ZCB11-
32	NITNLCPFLEVFNATRFASVYAWNRTRISNCVADYSVLYNLAPFFTFKCYGVSPTKLNDLCFTNVYADSFVIRGDEVRQIAPGQTGNIADYNYKLPDDFTGCVIAWNSNKLDSKVSGNYNYLYRLFRKSNLKPFERDISTEIYQGGNKPCNGVAGFNCYFPLRSYSFRPTYGVGHQPYRVVVLSFELLHAPAPVCGPKKST	4	['D339L', 'K356T', 'A475G', 'T523P']	2022	Synthetic	ZCB11-
33	NITNLCPFDEVFNATRFASVYAWNRKRISNCVADYSVLYNLAPFLTFKCYGVSPTKLNDLCFTNVYADSFVIRGDEVRQIAPGQTGNIADYNYKLPDDFTGCVIAWNSNKLDSKVSGNYNYLYRLFRKSNLKPFERDISTEIIQAGNKPCNGVAGFNCYFPLRSYSFRPTYGVGHQPYRVVVLSFELLHAPATGCGPKKST	3	['F375L', 'Y473I', 'V524G']	2022	Synthetic	ZCB11-
34	NITNLCPFREVFNATRFASVYAWNRKRISNCVADYSVLNNLAPFPTFKCYGVSPTKLNDLCFTNVYADSFVIRGDEVRQIAPGQTGNIADYNYKLPDDFTGCVIAWNSNKLDSKVSGNYNYLYRLFRKSNLKPFERDISTEIYQAGNLPCNGVAGFNCYVPLRSYSFRPTYGVGHQPYRVVVLSFELLHAPAPVCGPKKST	6	['D339R', 'Y369N', 'F375P', 'K478L', 'F490V', 'T523P']	2022	Synthetic	ZCB11-
35	NITNLCPFDEVFNATRFASVYAWNRKRISNCVADYSVLYNLAPFLTFKCYGVSPTKLNDLCFTNVYADSFVIRGDEVRQIAPGQTGNIADYNYKLPDDFTGCVIAWNSNKLDSKVSGNYNYLYRLFRKSTLKPFERDISTEIYQAGNKPCNGVAGFNCYFPLRSYVFRPTYGVGHQPYRVVVLSFELLHAPAPVCGPKKST	4	['F375L', 'N460T', 'S496V', 'T523P']	2022	Synthetic	ZCB11-
36	NITNLCPFREVFNATIFASVYAWDRKRISNCVADYSVLYNLAPFPTFKCYGVSPTKLNDLCFTNVYADSFVIRGDEVRQIAPGQTGNIADYNYKLPDDFTGCVIAWNSNKLDSKVSGNYNYLYRLFRKSNLKPFERDISTEIYQAGNKPCNGVSGFNCYFPLRSYSFRPTYGVGHQPYRVVVLSFELLHAPAPVCGPKKST	6	['D339R', 'R346I', 'N354D', 'F375P', 'A484S', 'T523P']	2022	Synthetic	ZCB11-
37	NITNLCPFDEVFNATRFASVYAWNRKRISNCVADYSVLYNLAPFPTLKCYGVSPTKLNDLCFTNVYADSFVIRGAEVRQIAPGQTGNIADYNYKLPDDFTGCVIAWNSNKLDSKVSGNYNYLYRLFRKSNLKPFERDISTEIYQAGNKPCNGLAGFNCYFPLRSYSFRPTYGVGHQPYRVVVLSFELLHAPAPVCGPKKST	5	['F375P', 'F377L', 'D405A', 'V483L', 'T523P']	2022	Synthetic	ZCB11-
38	NITNLCPFDEVFNATRFASVYAWNRKRISNCVADYSVLYNLAPFLTFKCYGVSPTKLNDLCFTNVYADSFVIRGDEVRQIAPGQTGNIADYNYKLPDDFTGCVIAWNSNKLDSKVSGNYNYLYRLFRKSNLKPFERDISTEIYQAGNKPCNGVAGFNCYFPLRSYSFPPTYGVGHQPYRVVVLSFELLHAPATVCGPKKST	2	['F375L', 'R498P']	2022	Synthetic	ZCB11-
39	NITNLCPFREVFNATRFASVYAWNRKRISNCVADYSVLYNLAPFPTFKCYGVSPTKLNDLCFTNVYADSFVIRGDEVSQIAPGQTGNIADYNYKLPDDFTGCVIAWNSNKLDSKVSGNYNYLYRLFRKSNLKPFERDISTEIYQADNKPCNGVRGFNCYFPLRSYSFRPTYGVGHQPYRVVVLSFELLHAPAPVCGPKKST	6	['D339R', 'F375P', 'R408S', 'G476D', 'A484R', 'T523P']	2022	Synthetic	ZCB11-
40	NITNLCPFREVFNATRFAPVYAWNRKRISNCVADYSVLYNLAPFLTFKCYGVSPTKLNDLCFTNVYADSFVIRGDEVRQIAPGQTGNIADYNYKLPDDFTGCVIAWNSNKLDSKQSGNYNYLYRLFRKSNLKPFERDISTEIYQAGNKPCNGVKGFNCYFPLRSYSFRPTYGVGHQPYRVVVLSFELLHAPATVCGPKKST	5	['D339R', 'S349P', 'F375L', 'V445Q', 'A484K']	2022	Synthetic	ZCB11-
41	NITNLCPFDEVFNATRFASVYAWNRKRISNCVADYSVLYNLAPHVTFKCYGVSPTKLNDLCFTNVYADSFVIRGDEVRQIAPGQTGNIADYNYKLPDDFTGCVIAWNSNKLDSKVSGNYNYLYRLFRKSNMKPFERDISTEIYQAGNKPCNGVAGFNCYFPLRSYSFRPTYGVGHQPYRVVVLSFETLHRPATVCGPKKST	5	['F374H', 'F375V', 'L461M', 'L517T', 'A520R']	2022	Synthetic	ZCB11-
42	NITNLCPFREVFNATRFASVYAWNRKRISNCVADYSVLYNLSPFPTFKCYGVSPTKLNDLCFTNVYADSFVIRGDEVRQIAPGQTGNIADYNYKLPDDFTGCVIAWNSNKLDSKVSGNYNYLYRLFRKSNLKPFERDISTEIYQAGNKPCNGVAGFNCYFPLRSYSFRPTYGVGYQPYRVVVLSFEFLHAPAPVCGPKKST	6	['D339R', 'A372S', 'F375P', 'H505Y', 'L517F', 'T523P']	2022	Synthetic	ZCB11-
43	NITNLCPFREVFNATRFASVYAWNRKRISNCVADYSVLYNLAPFPTFKCYGVSPTKLNDLCFTNVYADSFVIRGDEVRQIAPGQTGNIADYNYKLPDDFTGCVIAWNSNKLDSTVSGNYNYLYRLFRKSNLKPFERDISTEIYQAGNLPCNGVAGFNCYFPLRSYSFRPTYGVGHQPYSVVVLSFELLHAPAPVCGPKKST	6	['D339R', 'F375P', 'K444T', 'K478L', 'R509S', 'T523P']	2022	Synthetic	ZCB11-
44	NITNLCPFDEVFNATRFASVYAWNRKRISNCVADYSVLYNSAPFPTFKCYGVSPTKLNDLCFTNVYADSFVIRGDEVRQIAPGQTGNIADYNYKLPDDFTGCVIAWNSNKLDSKVSGNYNYLYRLFRKSNLKPFERDISTEIYQAGNKPCNGVAGFNCYFPLRSYSFRPTYGVGHQPYRVVVLSFELLHAPATVCGPKKST	2	['L371S', 'F375P']	2022	Synthetic	ZCB11-
45	NITNLCPFHEVFNATRFASVYAWNRRRISNCVADYSVLYNLAPFVTFKCYGVSPTKLNDLCFTNVYADSFVIRGDEVRQIAPGQTGNIADYNYKLPDDFTGCVIAWNSNKLDSKVSGNYNYLYRLFRKPNLKPFERDISTEIYQAGNKPCNGVAGFNCYFPLQSYSFRPTYGVGHQPYRVVVLSFELLHAPAPVCGPKKST	6	['D339H', 'K356R', 'F375V', 'S459P', 'R493Q', 'T523P']	2022	Synthetic	ZCB11-
46	NIKNLCPFDEVFNATRFASVYAWNRKRISNCVADYSVLYNLAPFLTFKCYGVSPTKLNDLCFTNVYADSFVIRGDEVRQIAPGQTGNIADYNYKLPDDFTGCVIAWNSNKLDSKVSGNYNYLYRLFRKSNLKPFERDISTEIYQAGNKPCNGVAGPNCYFPLRSYSFRPTYGVGHQPYRVVVLSFELLHAPAPVCGPKKST	4	['T333K', 'F375L', 'F486P', 'T523P']	2022	Synthetic	ZCB11-
47	NITNLCPFDDVFNATRFASVYAWNRKRISNCVADYSVLYNLAPFFTFKCYGVSPTKLNDLCFTNVYADSFVIRGDEVRQIAPGQTGNIADYNYKLPDDFTGCVIAWNSNKLDSKVSGNYNYLYRLFRKSNLKPFERDISTEIYQAGNKPCNGVAGFNCYFPLRSYSFRPTYGVGHQPYRVVVLSFEPLHAPATVCGPKKST	2	['E340D', 'L517P']	2022	Synthetic	ZCB11-
48	NITNLCPFREVFNATRFASVYAWNRKRISNCVADYSVLYNLAPFPTFKCYGVSPTKLNDLCFTNVYADSFVIRGDEVRQIAPGQTGNIADYNYKLPDDFTGCVIAWNSNKLDSKVSGNCNYLYRLFRKSNLKPFERDISTEIYQVGNKPCSGVAGFNCYFPLRSYSFRPTYGVGHQPYRVVVLSFELLHAPAPVCGPKKST	6	['D339R', 'F375P', 'Y449C', 'A475V', 'N481S', 'T523P']	2022	Synthetic	ZCB11-
49	NITNLCPFDEVFNANPFASVYAWNRKRISNCVADYSVLYNLAPFLTFKCYGVSPTKLNDLCFTNVYADSFVIRGDEVRQIAPGQTGNIADYNYKLPDDFTGCVIAWNSNKLDSKVSGNYNYLYRLFRKSNLKPFERDISTEIYQAGNKPCNGVAGFNCYFPLRSYSFRPTYGVGHQPYRVVVLSFELLHAPAPVCGPKKST	4	['T345N', 'R346P', 'F375L', 'T523P']	2022	Synthetic	ZCB11-
50	NITNLCPFSEVFNATRFASVYAWNRSRISNCVADYSVLYNLAPFFTFKCYGVSPTKLNDLCFTNVYADSFVIRGDEVRQIAPGQTGNIADYNYKLPDDFTGCVIAWNSNKLDSKVSGNYNYLYRLFRKSNLKPFERDISTEIYQAGNKPCNGVAGFNCYFPLRSYSFRPTYGVGHQPYRVVVLSFELLHAPATVCGPKKST	2	['D339S', 'K356S']	2022	Synthetic	ZCB11-
51	NITNLCPFREVFNATRFASVYAWNRTRISNCVADYSVLYNLAPFFTFKCYGVSPTKLNDLCFTNVYADSFVIRGDEVRQIAPGQTGNIADYNYKLPDDFTGCVIAWNSNKLDSKQSGNYNYLYRLFRKSNLTPFERDISTEIYQAGNKPCNGVAGVNCYFPLRSYSFRPTYGVGHQPYRVVVLSFELLHAPVTVCGPKKST	6	['D339R', 'K356T', 'V445Q', 'K462T', 'F486V', 'A522V']	2022	Synthetic	ZCB11-
52	NITNLCPFREVFNATRFASVYAWDRKRISNCVADYSVLYNLAPFPTFKCYGVSPTKLNDLCFTNVYADSFVIRGDEVRQIAPGQTGNIADYNYKLPDDFTGCVIAWNSNKLDSKVSGNYNYLYRLFRKSNLKPFERDISTEIYQAGNKPCNGVSGSNCYFPLRSYSFRPTYGVGHQPYRVVVLSFELLHAPAPVCGPKKST	6	['D339R', 'N354D', 'F375P', 'A484S', 'F486S', 'T523P']	2022	Synthetic	ZCB11-
53	NITNLCPFREVFNATRFASVYAWNRKRISNCVADYSVLYNLAPFFTFKCYGVSPTKLNDLCFTNVYADSFVIRGDEVRQIAAGQTGNIADYNYKLPDDFTGCVIAWNSNKLDSKVSGNYNYLYRLFRKSYLKPFERDISTEIYQAGNKPCNGVAGFNCYFPLRSYSFRPTYGVGHQPYRVVVLSFELLHAPAPVCGPKKST	4	['D339R', 'P412A', 'N460Y', 'T523P']	2022	Synthetic	ZCB11-
54	NITNLCPFDEVFNATRFASVYAWNRKRISNCVADYSVLYNLAPFFTFKCYGVSPTKLNDLCFTNVYTDSFVIRGDEVRQIAPGQTGNIADYNYKLPDDFTGCVIAWNSNKLDSKVSGNYNYLYRLFRKSNLKPFERDISTEIYQAGNKPCNGAAGFNCYFPLRSYSFRPTYGVGHQPYRVVVLSFELLHAPATVCGPKKST	2	['A397T', 'V483A']	2022	Synthetic	ZCB11-
55	NITNLCPFDEVFNATRFASVYAWNRKRISNCVADYSVLYNLAPHPTFKCYGVSPTKLNDLCFTNVYADSFVIRGDEVRQIAPGQTGNIANYNYKLPDDFTGCVIAWNSNKLDSKVSGNYNYLYRLFRKSNLKPFERDISTEIYQAGNKPCNGVAGFNCYFPLRSYSFRPTYGVGHQPYRVVVLSFELLHAPAPVCGPKKST	4	['F374H', 'F375P', 'D420N', 'T523P']	2022	Synthetic	ZCB11-
56	NITNLCPFREVFNATRFASVYAWNRTRISNCVADYSVLYNLAPFFTFKCYGVSPTKLNGLCFTNVYADSFVIRGDEVRQIAPGQTGNIADYNYKLPDDFTGCVIAWNSNKLDSKQSGNYNYLYRLFRKSNLKPFERDISTEIYQAGWKPCNGVAGVNCYFPLRSYSFRPTYGVGHQPYRVVVLSFELLHAPATVCGPKKST	6	['D339R', 'K356T', 'D389G', 'V445Q', 'N477W', 'F486V']	2022	Synthetic	ZCB11-
57	NITNLCPFNEVFNATRFASVYAWNRKRISNCVADYSVLYNLAPFFTFKCYGVSPTKLNDLCFTNVYADSFVIRGDEVRQIAPGQTGNIADYNYKLPDDFTGCVIAWNSNKLDSKVSGNYNYLYRLFRKSNLKPFERDISTEIYQAGNIPCNGVAGFNCYFPLRSYSFRPTYGVGHQPYRVVVLSFELLHAPATVCGPKKST	2	['D339N', 'K478I']	2022	Synthetic	ZCB11-
58	NITNLCPFREVFNATRFASVYAWNRKRISNCVADYSVLYNPAPFPTFKCYGVSPTKLNDLCFTNVYADSFVIRGDEVRQIAPGQTGNIADYNYKLPDDFTGCVIAWNSNKLDSKVSGNYNYLYRLFRKSNLKPFERDISTEIYQAGNKPCNGVAGANCYFPLRSYSFRPTYGVGHQPYRVVVLSFELLHAPAPVCGPKKST	5	['D339R', 'L371P', 'F375P', 'F486A', 'T523P']	2022	Synthetic	ZCB11-
59	NITNLCPFHEVFNATRFASVYAWNRKRISNCVADYSVLYNLAPFFTFKCYGVSPTKLNDLCFTNIYADSFVIRGAEVRQIAPGQTGNIADYNYKLPDDFTGCVIAWNSNKLDSKVSGNYNYLYRLFRKSNLKPFERDISTEIYQAGTKPCNGVAGFNCYFPLRSYSFRPTYGVGHQPYRVVVLSFELLHAPAPVCGPKKST	5	['D339H', 'V395I', 'D405A', 'N477T', 'T523P']	2022	Synthetic	ZCB11-
60	NITNLCPFDEVFNATRFASVYAWNRKRISNCVADYSVLYNLAPFFTFKCYGVSPTKLNDLCFTKVYADSFVIRGDEVRQIAPGQTGNIADYNYKLPDDFTGCVIAWNSNKLDSKVSGNYNYLYRLFRKSNLKPFERDISTEIYQAGNKPCNGVKGFNCYFPLRSYSFRPTYGVGHQPYRVVVLSFELLHAPATVCGPKKST	2	['N394K', 'A484K']	2022	Synthetic	ZCB11-
61	NITNLCPFREVFNATRFASVYAWNRKRISNCVADYSVLYNLAPFPTFKCYGVSPTKLNDLCFTNVYADSFVIRGDEVRQIAPGQTGNIADYNYKLPDDFTGCVIAWNSNKLDSKVSGNYNDLYRLFRKSNLKPFVRDISTEIYQAGNKPCNGVSGFNCYFPLRSYSFRPTYGVGHQPYRVVVLSFELLHAPAPVCGPKKST	6	['D339R', 'F375P', 'Y451D', 'E465V', 'A484S', 'T523P']	2022	Synthetic	ZCB11-
62	NITNLCPFDEVFNATRFASVYAWNRKRISNCVADYSVLYNLAPFFTFKCYGVSPTKLNDLCFTNVYADSFVIRGDEVRQIAPGQTGNIADYNYKLPDDFTGCVIAWNSNKLDSKVSGNYNYLYRLFRKSNLKPFERDISTEIYQSGNKPCNGLAGFNCYFPLRSYSFRPTYGVGHQPYRVVVLSFELLHAPATVCGPKKST	2	['A475S', 'V483L']	2022	Synthetic	ZCB11-
63	NITNLCPFDDVFNATRFAPVYAWNRKRISNCVADYSVLYNLAPFFTFKCYGVSPTKLNDLCFTNVYADSFVIRGDEVRQIAPGQTGNIADYNYKLPDDFTGCVIAWNSNKLDSKVSGNYNYLYRLFRKSNLKPFERDISTEIYQAGNKPCNGVAGFNCYFPLRSYSFRPTYGVGHQPYRVVVLSFELLHAPTTVCGPKKST	3	['E340D', 'S349P', 'A522T']	2022	Synthetic	ZCB11-
64	NITNLCTFDEVFNATRFASVYAWNRKRISNCVADYSVLYNLAPLFTFKCYGVSPTKLNDLCFTNVYADSFVIRGDEVRQIAPGQTGNIADYNYKLPDDFTGCVIAWNSNKLDSKQSGNYNYLYRLFRKSNLKPFERDISTEIYQAGNKPCNGVAGVNCYFPLRSYSFRPTYGVGHQPYRVVVLSFELLHAPATVCGPKKST	4	['P337T', 'F374L', 'V445Q', 'F486V']	2022	Synthetic	ZCB11-
65	NITNLCPFREVFNATRFASVYAWNRKRISNCVADYSVLYNLAPFFTFKCYGVSPTKLNDLCFTNVYADSFVIRGDEVRQIAPGQTGNIADYNYKLPDDFTGCVIAWNSNKLDSKGSGNYNYLYRLFRKSNLKPFERDISTEIYQATNKPCNGVAGFNCYFPLRSYSFRPTYGVGHQPYRVVVLSFELLHAPATVCGPKKST	3	['D339R', 'V445G', 'G476T']	2022	Synthetic	ZCB11-
66	NITNLCPFDEVFNATRFASVYAWNRKRISNCVADYSVLYNLAPFSTFKCYGVSPTKLNDLCFTNVYADSFVIRGDEVRQIAPGQTGNIADYNYKLPDDFTGCVIAWNSNKLDSKVSGNYNYLYRLFRKSTLKPFERDISTEIYQAGNKPCNGVAGFNCYFPLRSYSFRPTYGVGHQPYRVVVLSFELLHAPATVCRPKKST	3	['F375S', 'N460T', 'G526R']	2022	Synthetic	ZCB11-
67	NITNLCPFREVFNATRFASVYAWNRKRISNCVADYSVLYNHAPFPTFKCYGVSPTKLNDLCFTNVYADSFVIRGDEVRQIAPGQTGNIADGNYKLPDDFTGCVIAWNSNKLDSKVSGNYNYLYRLFRKSNLKPFERDISTEIYQAGNKPCNGVAGFNCYFPLRSYSFRPTYGVGYQPYRVVVLSFELLHAPAPVCGPKKST	6	['D339R', 'L371H', 'F375P', 'Y421G', 'H505Y', 'T523P']	2022	Synthetic	ZCB11-
68	NITNLCPFHEVFNATRFASVYAWNRKRISNCVADYSVLYNLAPFLTFKCYGVSPTKLNDLCFTNIYADSFVIRGDEVRQIAPGQTGNIADYNYKLPDDFTGCVIAWNSNKLDSKVSGNYNYLYRLFRKSNLKPFERDISTEIYQAGNKPCNGVAGFNCYFPLRSYSFRPTMGVGHQPYRVVVLSFELLHAPAPVCGPKKST	5	['D339H', 'F375L', 'V395I', 'Y501M', 'T523P']	2022	Synthetic	ZCB11-
69	NITNLCPFDEVFNATRFASVYAWNRKRISNCVADYSVLYNLAPFFTFKCYGVSPTKLNDLCFTNVYADSFVIRGDEVRQIAPGQTWNIADYNYKLPDDFTGCVIAWNSNKLDSKVSGNYNYLYRLFRKSNLKPFERDISTEIYQAGNKPCDGVAGFNCYFPLRSYSFRPTYGVGHQPYRVVVLSFELLHAPATVCGPKKST	2	['G416W', 'N481D']	2022	Synthetic	ZCB11-
70	NITNLCPFREVFNATRFASVYAWNRTRISNCVADYSVLYNLAPFFTFKCYGVSPTKLNDLCFTNVYADSFVIRGDEVRQIAPGQTGNIADYNYKLPNDFTGCVIAWNSNKLDSNQSGNYNYLYRLFRKSNLKPFERDISTEIYQAGNKPCNGVAGVNCYFPLRSYSFRPTYGVGHQPYRVVVLSFELLHAPATVCGPKKST	6	['D339R', 'K356T', 'D427N', 'K444N', 'V445Q', 'F486V']	2022	Synthetic	ZCB11-
71	NITNLCPFDEVFNATRFASVYAWNRTRISNCVADYSVLYNLAPFFTFKCYGVSPTKLNDLCFTNVYADSFVIRGDEVRQIAPGQTGNIADYNYKLPDDFTGCVIAWNSNKLDSKVSGNYNYLYRLFRKSNLKPFERDISTEIYQAGNKPCNGVAGINCYFPLRSYSFRPTYGVGHQPYRVVVLSFELLHAPATVCGSKKST	3	['K356T', 'F486I', 'P527S']	2022	Synthetic	ZCB11-
72	NITNLCPFREVFNATRFASVYAWNRKRISNCVADYSVLYNLSPFPTFKCYGVSPTKLNDLCFTNVYADSFVIRGDEVRQIAPGQTGNIADYNYKLPDDFTGCVIAWNSNKLDSKVSGNYNYLYRLFRKSNLIPFERDISTEIYQAGNKPCNGVAGFNCYFPLRSYSFRPTYGVGYQPYRVVVLSFELLHAPAPVCGPKKST	6	['D339R', 'A372S', 'F375P', 'K462I', 'H505Y', 'T523P']	2022	Synthetic	ZCB11-
73	NITNLCPFDEVFNATEFASVYAWNRKRISNCVADYSVLYNLAPFFTFKCYGVSPTKLNDLCFTNVYADSFVIRGDEVRQIAPGQTGNIADYNYKLPDDFTGCVIAWNSNKLDSKVSGNYNYLYRLFRKSNPKPFERDISTEIYQAGNKPCNGVAGFNCYFPLRSYSFRPTYGVGHQPYRVVVLSFELLHAPATVCGPKKST	2	['R346E', 'L461P']	2022	Synthetic	ZCB11-
74	NITNLCPFDEVFNATRFASVYAWNRKRISNCVADYSVLNNLAPFFTFKCYGVSPTKLNDLCFTNVYADSFVIRGDEVRQIAPGQTGNIADYNYKLPDDFTGCVIAWNSNKLDSKVSGNYNYLYRLFRKSNLKPFERDISTEIYQAGNKPCNGVAGFNCYFPLRSYSFRPAYGVGHQPYRVVVLSFELLHAPATVCGPKKST	2	['Y369N', 'T500A']	2022	Synthetic	ZCB11-
75	NITNLCPFREVFNATRFASVYAWNRKRISNCVADYSVLYNLAPFFTFKCYGVSPTKLNDLCFTNVYADSFVIRGAEVRQIAPGQTGNIADYNYKLPDDFTGCVIAWNSNKLDSKVSGNYNYLYRLFRKSNLKPFERDISTEIYQAGNKPCNGVAGANCYFPLRSYSFRPTDGVGHQPYRVVVLSFELLHAPAPVCGPKKST	5	['D339R', 'D405A', 'F486A', 'Y501D', 'T523P']	2022	Synthetic	ZCB11-
76	NITNLCPFDEVFNATRFASVYAWNRKRISNCVADYSVLYNLAPFLTFKCYGVSPTKLNDLCFTNVYADSFVIRGDEVRQIAPGQTGRIADYNYKLPDDFTGCVIAWNSNKLDSKVSGNYNYLYRLFRKSNLKPFERDISTEIYQAGNKPCNGVAGFNCYFPLRSYSFRPTYGVGHQPYRVVVLSFELLHAPAPVCGPKKST	3	['F375L', 'N417R', 'T523P']	2022	Synthetic	ZCB11-
77	NITNLCPFDEVFNATRFASVYAWNRKRISNCVADYSVLYNLAPFFTFKCYGVSPTKLNDPCFTNVYADSFVIRGDEVRQIAPGQTGNIADYNYKLPDDFTGCVIAWNSNKLDSKVSGNYNYLYRLFRKSNLKPFERDISTEIYQAGNKPCNGVAGVNCYFPLRSYSFRPTYGVGHQPYRVVVLSFELLHAPATVCGPKKST	2	['L390P', 'F486V']	2022	Synthetic	ZCB11-
78	NITNLCPFREVFNATRFASVYAWNRKRISNCVVDYSVLYNLAPFPTFKCYGVSPTKLNDLCFTNVYADSFVIRGDEVRQIAPGQTGNIADYNYKLPDDFTGCVIAWNSNKLDSKVSGNYNYLYRLFRKSNLKPFERDISTEIYQAGNKPCNGVAGANCYFPLRSYSFRPTYGVGHQPYRVVVLSFELLHAPAPVCGPKKST	5	['D339R', 'A363V', 'F375P', 'F486A', 'T523P']	2022	Synthetic	ZCB11-
79	NITNLCPFDEVFNATRFASVYAWNRTRISNCVADYSVLYNLAPFVTFKCYGVSPTKLNDLCFTNVYADSFVIRGDEVRQIAPGQTGNIADYNYKLPDDFTGCVIAWNSNKLDSKVSGNYNYLYRLFRKSNLKPFERDISNEIYQAGNKPCNGVAGVNCYFPLRSYSFRPTYGVGHQPYRVVVLSFELLHAPVPVCGPKKST	6	['K356T', 'F375V', 'T470N', 'F486V', 'A522V', 'T523P']	2022	Synthetic	ZCB11-
80	NITNLCPFRQVFNATRFASVYAWNRKRISNCVADYSVLYNLAPFPTFKCYGVSPTKLNDLCFTNVYADSFVIRGDEVRQIAPGQTGNIADYNYKLPDDFTGCVIAWNSNKLDSKVSGNYNYLYRLFRKSNLKPFERDISTEIYQAGNKPCNGVSGANCYFPLRSYSFRPTYGVGHQPYRVVVLSFELLHAPAPVCGPKKST	6	['D339R', 'E340Q', 'F375P', 'A484S', 'F486A', 'T523P']	2022	Synthetic	ZCB11-
81	NITNLCPFDEVFNATRFASVYAWNRKRIKNCVADYSVLYNLAPFLTFKCYGVSPTKLNDLCFTNVYADSFVIRGDEVRQIAPGQTGNIADYNYKLPDDFTGCVIAWNSNKLDSKVSGNYNYLYRLFRKSNLKPFERDISTEIYQAGNKPCNGVAGFNCYFPLRSYSFRPTYGVGHQPYRVVVLSFELLHAPTTVCGPKKST	3	['S359K', 'F375L', 'A522T']	2022	Synthetic	ZCB11-
82	NITNLCPFREVFNATRFASVYAWNRKRISNCVADYSVLYNLAPFPTFKCYGVSPTKLNDLCFTNVYADSFVIRGDEVRQIAPGQTGNIADYNYKLPDDFTGCVIAWNSNKLDSTVSGNYNYLYRLFRKSNLKPFERDISTEIYQAGNKPCNGVAGVNCYFPLRSYSFRPTYGVGHQPYRVVVKSFELLHAPAPVCGPKKST	6	['D339R', 'F375P', 'K444T', 'F486V', 'L513K', 'T523P']	2022	Synthetic	ZCB11-
83	NITNLCPFDEVFNATRFASVYAWNRKRISNCVADYSVLYNLAPFVTFKCYGVSPTKLNDLCFTNVYADSFVIRGAEVRQIAPGQTGNIADYNYKLPDDFTGCVIAWNSNKLDSKVSGNYNYLYRLFRKSNLKPFQRDISTEIYQAGNKPCNGVAGLNCYFPLRSYSFRPTYGVGHQPYRVVVLSFELLHAPAPVCGPKKST	5	['F375V', 'D405A', 'E465Q', 'F486L', 'T523P']	2022	Synthetic	ZCB11-
84	NITNLCPFREVFNATRFASVYAWNRTRISNCVADYSVLYNLAPFFTFKCYGVSPTKLNDLCFTNVYADSFVMRGDEVRQIAPGQTGNIADYNYKLPNDFTGCVIAWNSNKLDSKQSGNYNYLYRLFRKSNLKPFERDISTEIYQAGNKPCNGVAGVNCYFPLRSYSFRPTYGVGHQPYRVVVLSFELLHAPATVCGPKKST	6	['D339R', 'K356T', 'I402M', 'D427N', 'V445Q', 'F486V']	2022	Synthetic	ZCB11-
85	NITNLCPFDEVFNATRFASVYAWNRKRISNCVADYSVLYNLAPFFTFKCYGVSPTKLNDLCFTNVYADSFVIRGDEVRQIAPGQTGNIADYNYKLPDDFTGCVIAWNSNKLDSTVSGNYNYLYRLFRKSNLKPFERDISTEIYQAGNKPCNGVAGFNCYFPLRSYSFRPTYGVGHQPYRVVVLSFELLHAPTTVCGPKKST	2	['K444T', 'A522T']	2022	Synthetic	ZCB11-
86	NVTNLCPFREVFNATRFASVYAWNRTRISNCVADYSVLYNLAPFFTFKCYGVSPTKLNDLCFTNVYADSFVIRGDEVRQIAPGQTGNIADYNYKLPDDFTGCVIAWNSNKLDSKQSGNYNYLYRLFRKSNLKPFERDISTEIYQAGNKPCNGVACVNCYFPLRSYSFRPTYGVGHQPYRVVVLSFELLHAPATVCGPKKST	6	['I332V', 'D339R', 'K356T', 'V445Q', 'G485C', 'F486V']	2022	Synthetic	ZCB11-
87	NITNLCPFREVFNATRFASVYAWNRKRISNCVADYSVLYNLAPFFTFKCYGVSPTKLNDLCFTNVYADSFVIRGAEVRQIAPGQTGNIADYNYKQPDDFTGCVIAWNSNKLDSKVSGNYNYLYRLFRKSNLKPFERDISTEIHQAGNKPCNGVAGFNCYFPLRSYSFRPTYGVGHQPYRVVVLSFELLHAPAPVCGPKKST	5	['D339R', 'D405A', 'L425Q', 'Y473H', 'T523P']	2022	Synthetic	ZCB11-
88	NITNLCPFREVFNATRFASVYAWNRTRISNCVADYSVLYNLAPFFTFKCYGVSPTKLNDLCFTNVYADSFVIRGDEVRQIAPGQTGNIADYNYKLPDDFTGCVIAWNSNKLDSKQSGNYNYLYRLFRKSNLKPFERDISTEIYQAGNKPCNGVAGVNCYFPLRSYSFRPTYGVGQQPYRVVVLSFELLHAPATVCGPIKST	6	['D339R', 'K356T', 'V445Q', 'F486V', 'H505Q', 'K528I']	2022	Synthetic	ZCB11-
89	NITNLCPFDEVFNATRFASVYAWNRKRISNCVADYSVLYNLAPFLTFKCYGVSPTKLNDLCFTNVYADSFVIRGDEVRQIAPGQTGNIADYNYKLPDDFTGCVIAWNSNKLDSKVSGNYNYLYRLFRKSNLSPFERDISTEIYQAGNKPCNGVAGFNCYFPLRSYSFRPTYGVGHQPYRVVVLSFELLHAPATGCGPKKST	3	['F375L', 'K462S', 'V524G']	2022	Synthetic	ZCB11-
90	NITNLCPFREVFNATRFASVYAWNRKRISNCVADYSVLYNLAPFPTFKCYGVSPTKLNDLCFTNVYADSFVIRGDQVRQIAPGQTGNIADYNYKLPDDFTGCVIAWNSNKLDSKVSGNYNYLYRLFRKSNLKPFERDISTEIYLAGNKPCNGVAGVNCYFPLRSYSFRPTYGVGHQPYRVVVLSFELLHAPAPVCGPKKST	6	['D339R', 'F375P', 'E406Q', 'Q474L', 'F486V', 'T523P']	2022	Synthetic	ZCB11-
91	NITNLCPFREVFNATRFASVYAWNRKRISNCVADYSVLYNLAPFFTFKCYGVSPTKLNDLCFTNVYADSFVIRGDEVRQIAPGQTGNIADHNYKLPDDFTGCVIAWNSNKLDSKVSGNYNYLYRLFRKSNLKPFERDISTEIYQAGNKPCNGVRGFNCYFPLRSYSFRPTYGVGHQPYRVVVLSFELLHAPATVCGPKKST	3	['D339R', 'Y421H', 'A484R']	2022	Synthetic	ZCB11-
92	NITNLCPFREVFNATRFASVYAWNRTRISNCVADYSVLYNLAPFFTFKCYGVSPTKLNDLCFTNVYADSFVIRGDEVRQIAPGQTGNIADYNYKLPDDFTGCVIAWNSNKLDSKQSGNYNYLYRLFRKSNLKGFERDISTEIYQAGNKPCNGVSGVNCYFPLRSYSFRPTYGVGHQPYRVVVLSFELLHAPATVCGPKKST	6	['D339R', 'K356T', 'V445Q', 'P463G', 'A484S', 'F486V']	2022	Synthetic	ZCB11-
93	NITNLCPFDEVFNATRFASVYAWNRKRISNCVADYSVLYNLAPFFTFKCYGVSPTKLNDLCFTNVYADSFVIRGDEVRQIAPGQTGNIADYNYKLPDDFTGCVIAWNSNKLDSKVSGNYNYLYRLFRKSNLKPFERDISTEIYQAGNKPCNGVAGFNCYFPLQSYSFRPTYGVGYQPYRVVVLSFELLHAPATVCGPKKST	2	['R493Q', 'H505Y']	2022	Synthetic	ZCB11-
94	NITNLCPFHEVFNATRFASVYAWNRKRISNCVADYSVLYNLAPFFTFKCYGVSPTKLNDLCFTNVYADSFVIRGDEVRQIAPGQTGNIADYNYKLPDDFTGCVIAWNSNKLDSKVSGNYNYLYRLFRKSNLKPFERDISTEIYQACNKPCNGVAGFNCYFPLRSYSFRPTYGVGHQPYRVVVLSFELLHAPATVCGPKKST	2	['D339H', 'G476C']	2022	Synthetic	ZCB11-
95	NITNLCPFDEVFNATRFASVYAWNRKRISNCVADYSVLYNLVPFFTFKCYGVSPTKLNDLCFTNVYADSFVIRGDEVRQIAPGQTGNIADYNYKLPDDFTGCVIAWNSNKLDSKVSGNYNYLYRLFRKSNLKPFERDISTEIYQAGTKPCNGVAGFNCYFPLRSYSFRPTYGVGHQPYRVVVLSFELLHAPATVCGPKKST	2	['A372V', 'N477T']	2022	Synthetic	ZCB11-
96	NITNLCPFREVFNATRFASVYAWNRKRISNCVADYSVLYNLAPFFTFKCYGVSPTKLNDLCFTNVYADSFVIRGAEVRQIAPGQTGNIADYNYKLPDDFTGCVIAWNSNKLDSKVSGNYNYLYRLFRKSNLKPFERDISTEIHQADNKPCNGVAGFNCYFPLRSYSFRPTYGVGHQPYRVVVLSFELLHAPAPVCGPKKST	5	['D339R', 'D405A', 'Y473H', 'G476D', 'T523P']	2022	Synthetic	ZCB11-
97	NITNLCPFDEVFNATRFASVYAWNRKRISNCVADYSVLYNLAPFFNFKCYGVSPTKLNDLCFTNVYADSFVIRGDEVRQIAPGQTGNIADYNYKLPDDFTGCVIAWNSNKLDSKVSGNYNYLYRLFRKSNLKPFERDISTEIYQAGNKGCNGVAGFNCYFPLRSYSFRPTYGVGHQPYRVVVLSFELLHAPATVCGPKKST	2	['T376N', 'P479G']	2022	Synthetic	ZCB11-
98	NITNLCPFREVFNATSFASVYAWNRKRISNCVADYSVLYNLAPFPTFKCYGVSPTKLNDLCFTNVYADSFVIRGDDVRQIAPGQTGNIADYNYKLPDDFTGCVIAWNSNKLDSKVSGNYNYLYRLFRKSNLKPFERDISTEIYQAGNKPCNGVSGFNCYFPLRSYSFRPTYGVGHQPYRVVVLSFELLHAPAPVCGPKKST	6	['D339R', 'R346S', 'F375P', 'E406D', 'A484S', 'T523P']	2022	Synthetic	ZCB11-
99	NITNLCPFREVFNATRFASVYAWNRKRISNCVADYSVLYKLAPFPTFKCYGVSPTKLNDLCFTNVYADSFVIRGDEVSQIAPGQTGNIADYNYKLPDDFTGCVIAWNSNKLDSKVSGNYNYLYRLFRKSNLKPFERDISTEIYQAGNKPCSGVAGFNCYFPLRSYSFRPTYGVGHQPYRVVVLSFELLHAPAPVCGPKKST	6	['D339R', 'N370K', 'F375P', 'R408S', 'N481S', 'T523P']	2022	Synthetic	ZCB11-
100	NITNLCPFDEVFNATIFAPVYAWNRKRISNCVADYSVLYNLAPFFTFKCYGVSPTKLNDLCFTNVYADSFVIRGDEVRQIAPGQTGNIADYNYKLPDDFTGCVIAWNSNKLDSKVSGNYNYLYRLFRKSNLKPFERDISTEIYQAGNKPCNGVAGFNCYFPLRSYSFRPTYGVGHQPYRVVVLSFELLHAPATVCGPKKST	2	['R346I', 'S349P']	2022	Synthetic	ZCB11-
101	NITNLCPFDEVFNATRFASVYAWNRKRISNCVADYSVLYNLAPFFTFKCYGVSPTKLNDLCFTNVYADSFVIRGDEVRQIAPGQTGNIADYNYKLPDDFIGCVIAWNSNKLDSKVSGNYNYLYRLFRKSNLKPFERDISTEIYQAGWKPCNGVAGFNCYFPLRSYSFRPTYGVGHQPYRVVVLSFELLHAPATVCGPKKST	2	['T430I', 'N477W']	2022	Synthetic	ZCB11-
102	NITNLCPFHEVFNATRFASVYAWNRKRISNCVADYSVLYNLAPFVTFKCYGVSPTKLNDLCFTNVYADSFVIRGDEVRQIAPGQTGNIADYNYKLPDDFTGCVIAWNSNKLDSKVSGNYNYLYRLFRKSNLKPFERDISTEIYQTGNKPCNGVVGFNCYFPLRSYSFRPTYGVGHQPYRVVVLSFELLHAPAPVCGPKKST	5	['D339H', 'F375V', 'A475T', 'A484V', 'T523P']	2022	Synthetic	ZCB11-
103	NITNLCPFHEVFNATEFASVYAWNRKRISNCVADYSVLYNSAPFVTFKCYGVSPTKLNDLCFTNVYADSFVIRGDEVRQIAPGQTGNIADYNYKLPDDFTGCVIAWNSNKLDSKVSGNYNYLYRLFRKSNLKPFERDISTEIYQAGNKPCNGVAGFNCYFPLQSYSFRPTYGVGHQPYRVVVLSFELLHAPAPVCGPKKST	6	['D339H', 'R346E', 'L371S', 'F375V', 'R493Q', 'T523P']	2022	Synthetic	ZCB11-
104	NITNLCPFREVFNATRFASVYASNRKRISNCVADYSVLYNLAPFPTFKCYGVSPTKLNDLCFTNVYADSFVIRGDEVRQIAPGQTGNIADYNYKLPDDFTGCVIAWNSNKLDSKVSGNYNYLYRLFRKSNLKPFERDISTEIYQAGNKPCNGVAGFNCYFPLDSYSFRPTYGVGHQPYRVVVLSFELLHAPAPVCGPKKST	5	['D339R', 'W353S', 'F375P', 'R493D', 'T523P']	2022	Synthetic	ZCB11-
105	NITNLCPFREVFNATRFASVYAWNRKRISNCVADYSVLYNLAPFFTFKCYGVSPTKLNDLCFTNIYADSFVIRGDEVRQIAPGQTGNIADYNYKLPDDFTGCVIAWNSNKLDSKVSGNYNYLYRLFRKSNLKPFERDISTEIYQAGNKPCNGVAGANCYFPLRSYSFRPTYGVGHQPYRVVVLSFELLHAPAPVCGPKKST	4	['D339R', 'V395I', 'F486A', 'T523P']	2022	Synthetic	ZCB11-
106	NITNLCPFDEVFNATRFASVYAWNRKRISNCVADYSVLYNLAPFFTFKCYGVSPTKLNDLCFTNVYADSFVIRGDEVRQIAPGQTGNIADYNYKLPDDFTGCVIAWNSNKLDSKVSGNYNYLYRLFRKSNLKPFERDISTEIYQAGHKPCNGVAGFNCYFPLRSYSFRPTYGVWHQPYRVVVLSFELLHAPATVCGPKKST	2	['N477H', 'G504W']	2022	Synthetic	ZCB11-
107	NITNLCPFDEVFNATRFASVYAWNRKRISNCVADYSVLYNLAPFFTFKCYGVSPTKLNDLCFTNVYVDSFVIRGDEVRQIAPGQTGNIADYNYKLPVDFTGCVIAWNSNKLDSKVSGNYNYLYRLFRKSNLKPFERDISTEIYQAGNKPCNGVAGFNCYFPLRSYSFRPTYGVGHQPYRVVVLSFELLHAPATVCGPKKST	2	['A397V', 'D427V']	2022	Synthetic	ZCB11-
108	NITNLCPFHEVFNATRFASVYAWNRKRISNCVADYSVLYNLAPFVTFKCYGVSPTKLNDLCFTNVYADSFVIRGDEVRQIAPGQTGNIASYNYKLPDDFTGCVIAWNSNKLDSKVSGNYNYLYRLFRKSNLKPFERDISTEIYQVGNKPCNGVAGFNCYFPLQSYSFRPTYGVGHQPYRVVVLSFELLHAPAPVCGPKKST	6	['D339H', 'F375V', 'D420S', 'A475V', 'R493Q', 'T523P']	2022	Synthetic	ZCB11-
109	NITNLCPFDEVFNATRFASVYAWNRKRISNCVADYSVLYNLAPFVTFKCYGVSPTKLNDLCFTNVYADSFVIRGDEVRQIAPGQTGNIADYNYKLPDDFTGCVIAWNSNKLDSKVSGNYNYLYRLFRKSNLKPFERDISTEIYQDGNKPCNGVAGFNCYFPLLSYSFRPTYGVGHQPYRVVVLSFELLHAPATVCGPKKST	3	['F375V', 'A475D', 'R493L']	2022	Synthetic	ZCB11-
110	NITNLCPFDEVFNATRFASVYAWNRKRISNCVADYSVLYNLAPFVTFKCYGVSPTKLNDLCFTNVYADSFVIRGAEVRQIAPGQTGNIADYNYKLPDDFTGCVIAWNSNKLDSKVSGNYNYLYRSFRKSNLKPFERDISTEIYQAGNKPGNGVAGFNCYFPLRSYSFRPTYGVGHQPYRVVVLSFELLHAPAPVCGPKKST	5	['F375V', 'D405A', 'L455S', 'C480G', 'T523P']	2022	Synthetic	ZCB11-
111	NITNLCPFREVFNATRFASVYAWNRKRISNCVADYSVLYNLAPFPTFKCYGVSPTKLNDLCFTNVYADSFVIRGDEVRQIAPGQTGNIADYNYKLPDDFTGCVIAWNSNKLDSKVSGKYNYLYRLFRKSNLKPFERDISTEIYQAGNKPCSGVAGVNCYFPLRSYSFRPTYGVGHQPYRVVVLSFELLHAPAPVCGPKKST	6	['D339R', 'F375P', 'N448K', 'N481S', 'F486V', 'T523P']	2022	Synthetic	ZCB11-
112	NITNLCPFDEVFNATRFASVYAWNRKRISNCVADYSVLYNLAPFLTFKCYGVSPTKVNDLCFTNVYADSFVIRGDEVRQIAPGQTGNIADYNYKLPDDFTGCVIAWNSNKLDSKVSGNYNYLYRLFRKSNLKPFERDISTEIYQAGNKPCNGVAGFNCYFPLRSYSFRPTYGVGHQPYRVVVLSFELLHAPAPVCGPKKST	3	['F375L', 'L387V', 'T523P']	2022	Synthetic	ZCB11-
113	NITNLCPFREVFNATRFASVYAWNRKRISNCVADYSVLYNLAPFPTFKCYGVSPTKLNDLCFTNVYADSFVITGDEVRQIAPGQTGNIADYNYKLPDDFTGCVIAWNSNKLDSKVSGNYNYLYRLFRKSNLKPFERDISTEIYQAGNLLCNGVAGFNCYFPLRSYSFRPTYGVGHQPYRVVVLSFELLHAPAPVCGPKKST	6	['D339R', 'F375P', 'R403T', 'K478L', 'P479L', 'T523P']	2022	Synthetic	ZCB11-
114	NITNLCPFREVFNATRFASVYAWNRKRISNCVADYSVLYNLAPFPTFKCYGVSPTKLNDLCFTNVYADSFVIRGDEVRQIAPGQTGNIADYNYKLPDDFTGCVIAWNSNKLDSKVSGNYDYLYRLFRKSNLKPFERDISTEIYQAGNKPCNGVRGINCYFPLRSYSFRPTYGVGHQPYRVVVLSFELLHAPAPVCGPKKST	6	['D339R', 'F375P', 'N450D', 'A484R', 'F486I', 'T523P']	2022	Synthetic	ZCB11-
115	NITNLCPFREVFNATRFASVYAWNRTRISNCVADYSVLYNLAPFFTFKCYGVSPTKLNDLCFTNVYADSFVIGGDEVRQIAPGQTGNIANYNYKLPDDFTGCVIAWNSNKLDSKQSGNYNYLYRLFRKSNLKPFERDISTEIYQAGNKPCNGVAGVNCYFPLRSYSFRPTYGVGHQPYRVVVLSFELLHAPATVCGPKKST	6	['D339R', 'K356T', 'R403G', 'D420N', 'V445Q', 'F486V']	2022	Synthetic	ZCB11-
116	NITNLCPFREVFNATRFASVYAWNRKRISNCVADYSVLNNLAPFPTFKCYGVSPTKLNDLCFTNVYADSFVIRGDEVRQIAPGQTGNIADYNYKLPDDFTGCVIAWNSNKLDSKVSGNYNYLYRLFRKSNLKPFERDISTEIYQASNLPCNGVAGFNCYFPLRSYSFRPTYGVGHQPYRVVVLSFELLHAPAPVCGPKKST	6	['D339R', 'Y369N', 'F375P', 'G476S', 'K478L', 'T523P']	2022	Synthetic	ZCB11-
117	NITNLCPFDEVFNATRFASVYAWNRTRISNCVADYSVLYNLAPFVTFKCYGVSPTKLNDLCFTNVYADSFVIRGDEVRQIAPGQTGNIADYNYKLPDDFTGCVTAWNSNKLDSKVSGNYNYLYRLFRKSNLKPFERDISTEIYQAGDKPCNGVAGVNCYFPLRSYSFRPTYGVGHQPYRVVVLSFELLHAPAPVCGPKKST	6	['K356T', 'F375V', 'I434T', 'N477D', 'F486V', 'T523P']	2022	Synthetic	ZCB11-
118	NITNLCPFDLVFNATRFASVYAWNRKRISNCVADYSVLYNLAPFFTFKCYGVSPTKLNDLCFTNVYADSFVIRGDEVRQIAPGQTGNIADYNYKLPDDFTGCVIAWNSNKLDSKVSGNYNYLYRLFRKSNLKPFEIDISTEIYQAGNKPCNGVAGFNCYFPLRSYSFRPTYGVGHQPYRVVVLSFELLHAPATVCGPKKST	2	['E340L', 'R466I']	2022	Synthetic	ZCB11-
119	NITNLCPFDEVFNATRFASVYAWNRKRISNCVADYSVLYNLAPFFTFKCYGVSPTKLNDLCFTNVYADSFVIRGDEVRQIAPGQTGNIADYNYKLPDDFTGCVIAWNSNKLDSKVSGNYNYLYRLFRKSNLKPFERDISTEIYQAGNKPCNGVGGVNCYFPLRSYSFRPTYGVGHQPYRVVVLSFELLHAPATVCGPKKST	2	['A484G', 'F486V']	2022	Synthetic	ZCB11-
120	NITNLCPFHEVFNATRFASVYAWNRTRISNCVADYSVLYNLAPFFTFKCYGVSPTKLNDLCFTNIYADSFVIRGDEVRQIAPGQTGNIADYNYKLPDDFTGCVIAWNSNKLDSKVSGNYNYLYRLFRKSNLKPFERDISTEIYQAGNKPCNGVAGLNCYFPLRSYSFRPTYGVGHQPYRVVVLSFELLHAPAPVCGPKKST	5	['D339H', 'K356T', 'V395I', 'F486L', 'T523P']	2022	Synthetic	ZCB11-
121	NIKNLCPFDEVFNATRFASVYAWNRTRISNCVADYSVLYNLAPFFTFKCYGVSPTKLNDLCFTNVYADSFVIRGDEVRQIAPGQTGNIADYNYKLPDDFTGCVIAWNSNKLDSKQSGNYNYLYRLFRKSNLKPFERDISTEIYQAGNKPCNGVAGVNCYFPLRPYSFRPTYGVGHQPYRVVVLSFELLHAPATVCGPKKST	5	['T333K', 'K356T', 'V445Q', 'F486V', 'S494P']	2022	Synthetic	ZCB11-
122	NITNLCPFDEVFNATRFASVYAWNRKRISNCVADYSVLYNLAPFLTFKCYGVSPTKLNDLCSTNVYADSFVIRGDEVRQIAPGQTGNIADYNYKLPDDFTGCVIAWNSNKLDSKVSGNYNYLYRLFRKSTLKPFERDISTEIYQAGNKPCNGVAGFNCYFPLRSYSFRPTYGVGHQPYRVVVLSFELLHAPAPVCGPKKST	4	['F375L', 'F392S', 'N460T', 'T523P']	2022	Synthetic	ZCB11-
123	NITNLCPFDEVFNATRFASVYAWNRKRISNCVADYSVLYNLAPFFTFKCYGVSPTKLNDLCFTNVYADSFVIRGDEVRQIAPGQTGNIADYNYKLPDDFTGCVIAWNSNKLDSKVSGNYNYLYRLFRKSNAKPFERDISTEIYQAGNKPCNGVVGFNCYFPLRSYSFRPTYGVGHQPYRVVVLSFELLHAPATVCGPKKST	2	['L461A', 'A484V']	2022	Synthetic	ZCB11-
124	NITNLCPFDEVFNATRFASVYAWNRKRISNCVADYSVLYNLAPFFTFKCYGVSPTKLNDLCFTNVYVDSFVIRGDEVRQIAPGQTGNIADYNYKLPDDFTGCVIAWNSNKLDSKVSGNYNYLYRLFRKSNLKPFERDISTEIYQAGNKPCNGVAGFNCYFPLRSYSFRPTYGVGHQPYRVVVLSFELLHAPVTVCGPKKST	2	['A397V', 'A522V']	2022	Synthetic	ZCB11-
125	NITNLCPFDEVFNATSFASVYAWNRKRISNCVADYSVLYNLAPFFTFKCYGVSPTKLNDLCFTNVYADSFVIRGDEVRQIAPGQTGNIADYNYKLPDDFTGCVIAWNSNKLDSKVSGNYNYLYRLFRKSNLKPFERDISTEIYQACNKPCNGVAGFNCYFPLRSYSFRPTYGVGHQPYRVVVLSFELLHAPATVCGPKKST	2	['R346S', 'G476C']	2022	Synthetic	ZCB11-
126	NITNLCPFHEVFNATRFASVYAWNRKRISNCVADYSVLYNLAPFVTFKCYGVSPTKLNDLCFTNVYADSFVIRGDEVRQIAPGQTGNIADYNYKLPDDFTGCVIAWNSNKLDSKVSGNYNYLYRLFRKSNLKPFERDISTEIYQAGNKPCNGVAGANCYFPLRSYSFRPTYGVGHQPYRVVVLSFELLHAPAPVCGPKMST	5	['D339H', 'F375V', 'F486A', 'T523P', 'K529M']	2022	Synthetic	ZCB11-
127	NITNLCPFDEVFNATIFASVYAWNRKRISNCVADYSVLYNLAPFFTFKCYGVSPTKLNDLCFTNVYADSFVIRGDEVRQIAPGQTGNIADYNYKLPDDFTGCVIAWNSNKLDSKVSGNYNYLYRLFRKSDLKPFERDISTEIYQAGNKPCNGVAGFNCYFPLRSYSFRPTYGVGHQPYRVVVLSFELLHAPATVCGPKKST	2	['R346I', 'N460D']	2022	Synthetic	ZCB11-
128	NITNLCPFREVFNATIFASVYAWNRKRISNCVADYSVLYNLAPFPTFKCYGVSPTKLNDLCFTNVYADSFVIKGDEVRQIAPGQTGNIADYNYKLPDDFTGCVIAWNSNKLDSKVSGNYNYLYRLFRKSNLKPFERDISTEIYQAGNKPCNGVAGVNCYFPLRSYSFRPTYGVGHQPYRVVVLSFELLHAPAPVCGPKKST	6	['D339R', 'R346I', 'F375P', 'R403K', 'F486V', 'T523P']	2022	Synthetic	ZCB11-
129	NITNLCPFDEVFNANRFASVYAWNRKRISNCVADYSVLYNLAPFVTFKCYGVSPTKLNDLCFTNVYADSFVIRGDEVRQIAPGQTGNIADYNYKLPDDFTGCVIAWNSNKLDSKVSGNYNYLYRLFRKSNLKPFERDISTEIYQAGTKPCNGVAGFNCYFPLHSYSFRPTYGVGHQPYRVVVLSFELLHAPAPVCGPKKST	5	['T345N', 'F375V', 'N477T', 'R493H', 'T523P']	2022	Synthetic	ZCB11-
130	NITNLCPFREVFNATSFASVYAWNRKRISNCVADYSVLYNLAPFPTFKCYGVSPTKLNDLCFTNVYADSFVIRGDEVRQIAPGQTGNIADYNYKLPDDFTGCVIAWNSNKLDSTVSGNYNYLYRLFRKSNLKPFERDISTEIYQAGNKPCNGVAGFNCYFPLRSYSFRPTYGVGYQPYRVVVLSFELLHAPAPVCGPKKST	6	['D339R', 'R346S', 'F375P', 'K444T', 'H505Y', 'T523P']	2022	Synthetic	ZCB11-
131	NITNLCPFREVFNATRFASVYAWNRKRISNCVADYSVLYNLAPFPTFKCYGVSPTKLNDLCFTNVYADSFVIRGDEVRQIAPGQNGNIADYNYKLPDDFTGCVIAWNSNKLDSKVSGNYNYLYRLFRKSNLKPFERDISTEIYQAGNKPCNGVKGFNCYFPLRSYSFRPTYGVGHQPYRVVVLSFELLHAPAPVCGPKKST	5	['D339R', 'F375P', 'T415N', 'A484K', 'T523P']	2022	Synthetic	ZCB11-
132	NITNLCPFDEVFNATRFASVYAWNRKRISNCVADYSVLYNLAPFVTFKCYGVSPTKLNDLCFTNVYADSFVIRGAEVRQIAPGQTGNIADYNYKLPDDFTGCVIAWNSNKLDSKVSGNYNYLYRSFRKSNLKPFERDISTEIHQAGNKPCNGVAGFNCYFPLRSYSFRPTYGVGHQPYRVVVLSFELLHAPAPVCGPKKST	5	['F375V', 'D405A', 'L455S', 'Y473H', 'T523P']	2022	Synthetic	ZCB11-
133	NITNLCPFDEVFNATRFASVYAWNRKRISNCVADYSVLYNLAPFLTFKCYGVSPPKLNDLCFTNVYADSFVIRGDEVRQIAPGQTGNIADYNYKLPDDFTGCVIAWNSNKLDSKVSGNYNYLYRLFRKSNLKPFERDISTEIYKAGNKPCNGVAGFNCYFPLRSYSFRPTYGVGHQPYRVVVLSFELLHAPATVCGPKKST	3	['F375L', 'T385P', 'Q474K']	2022	Synthetic	ZCB11-
134	NIKNLCPFDEVFNATRFASVYAWNRKRISNCVADYSVLYNLAPFLTFKCYGVSPTKLNDLCFTNVYADSFVIRGDEVRQIAPGQTGNIADYNYKLPDDFTGCVIAWNSNKLDSKVSGNYNYLYRLFRKSNLKPFERDISTEIYQAGNKPCNGVAGFNCYFPLRSYSFRPTYGVGHQPYRVVVLTFELLHAPAPVCGPKKST	4	['T333K', 'F375L', 'S514T', 'T523P']	2022	Synthetic	ZCB11-
135	NITNLCPFHEVFNATRFASVYAWNRKRISNCVADYSVLYNLAPFFTFKCYGVSPTKLNDLCFTNIYADSFVVRGDEVRQIAPGQTGNIADYNYKLPDDFIGCVIAWNSNKLDSKQSGNYNYLYRLFRKSNLKPFERDISTEIYQAGNKPCNGVAGFNCYFPLRSYSFRPTYGVGHQPYRVVVLSFELLHAPATVCGPKKST	5	['D339H', 'V395I', 'I402V', 'T430I', 'V445Q']	2022	Synthetic	ZCB11-
136	NITNLCPFHEVFNATRFASVYAWNRKRISNCVADYSVLYNLAPFFTFKCYGVSPTKLNDLCFTNVYADSFVIRGDEVRQIAPGQTGNIADYNYKLPDDFTGCVIAWNSNKLDSKVSGNYNYLYRLFRKSNLKPFERDISTEIYQASNKPCNGVAGFNCYFPLLSYSFRPTYGVGHQPYRVVVLSFELLHAPATVCGPKKST	3	['D339H', 'G476S', 'R493L']	2022	Synthetic	ZCB11-
137	NITNLCPFHEVFNATRFASVYAWNRKRISNCVADYSVLYNLGPFFTFKCYGVSPTKLNDLCFTNVYADSFVIRGDEVRQIAPGQTGNIADYNYKLPDDFTGCVIAWNSNKLDSKVSGNYNYLYRLFRKSTLKPFERDISTEIYQAGNKPCNGVAGFNCYFPLRSYSFRPTYGVGHQPYRVVVLSFELLHAPAPVCGPKKST	4	['D339H', 'A372G', 'N460T', 'T523P']	2022	Synthetic	ZCB11-
138	NITNLCPFHEVFNATRFASVYAWNRKRISNCVADYSVLYNLAPFVTFKCYGVSPTKLNDLCFTNVYADSFVIGGDEVRQIAPGQTGNIADYNYKLPDDFTGCVIAWNSNKLDSKVSGNYNYLYRLFRKSNLKPFERDISTEIYQAGHKPCNGVAGFNCYFPLRSYSFRPTYGVGHQPYRVVVLSFELLHAPAPVCGPKKST	5	['D339H', 'F375V', 'R403G', 'N477H', 'T523P']	2022	Synthetic	ZCB11-
139	NITNLCPFDNVFNATRFASVYAWNRKRISNCVADYSVLYNLAPFLTFKCYGVSPTKLNDLCFTNVYADSFVIRGDEVRQIAPGQTGNIADYNYKLPDDFTGCVIAWNSNKLDSKVSGNYNYLYRLFRKSNLKPFERDISTEIYQAGNKPCNGVAGFNCYFPLRSYSFRPTYGVGHQPYRVVVLSFELLHAPATVCGSKKST	3	['E340N', 'F375L', 'P527S']	2022	Synthetic	ZCB11-
140	NITNLCPFDEVFNATRFASVYAWNRKRISNCVADYSVLYNLAPFVTFKCYGVSPTKLNDLCFTNVYADSFVIRGDEVRQIAPGQTGNIADYNYKLPDDFTGCVIAWNSNKLDSKVSGNYNYLYRLFRKSNLKTFERDISTEIYQAGNKPCNGVAGFNCYFPLRSYSFRPTYGVGHQPYRVVVLSFELLHAPATVCGPKKST	2	['F375V', 'P463T']	2022	Synthetic	ZCB11-
141	NITNLCPFHEVFNATRFASVYAWNRKRISNCVADYSVLYNLAPFVTFKCYGVSPTKLNDLCFTNVHADSFVIRGDEVRQIAPGQTGNIADYNYKLPDDFTGCVIAWNSNKLDSKVSGNYNYLYRLFRKSNLKPFERDISTEIYQVGNKPCNGVAGFNCYFPLQSYSFRPTYGVGHQPYRVVVLSFELLHAPAPVCGPKKST	6	['D339H', 'F375V', 'Y396H', 'A475V', 'R493Q', 'T523P']	2022	Synthetic	ZCB11-
142	NITNSCPFREVFNATRFASVYAWNRKRISNCVADYSVLYNLAPFPTFKCYGVSPTKLNDLCFTNVYADSFVIRGDEVRQIAPGQTGNIADYNYKLPDDFTGCVIAWNSNKLDSKVSGNYNYLYRLFRKSNLKPFERDISTEIYQAGNKPCNGVRGPNCYFPLRSYSFRPTYGVGHQPYRVVVLSFELLHAPAPVCGPKKST	6	['L335S', 'D339R', 'F375P', 'A484R', 'F486P', 'T523P']	2022	Synthetic	ZCB11-
143	NITNLCPFREVFNATRFASVYAWNRKRISNCVADYSVLYNLAPFPTFKCYGVSPTKLNDLCFTNVYADSFVIRGDEVRQIAPGQTGNIADYNYKLPDDFTGCVIAWNSNKLDSKVSGNYNYLYRLFRKSNLKPFERDISTEIYQGGNKPCNGVAGFNCYFPLRSYSFRPSYGVGYQPYRVVVLSFELLHAPAPVCGPKKST	6	['D339R', 'F375P', 'A475G', 'T500S', 'H505Y', 'T523P']	2022	Synthetic	ZCB11-
144	NITNLCPFQEVFNATRFASVYAWNRKRISNCVADYSVLYNLAPFFTFKCYGVSPTKLNDLCFTNVYADSFVIRGDEVRQIAPGQTGNIADYNYKLPDDFTGCVIAWNSNKLDSKVSGNYNYLYRLFRKSNLKPFERDISTEIYQAGNKPCNGVAGFNCYFPLRSYSFRPTYGVGHQPYRVVVLSFELQHAPATVCGPKKST	2	['D339Q', 'L518Q']	2022	Synthetic	ZCB11-
145	NITNLCPFDEVFNATRFASVYAWNRTRISNCVADYSVPYNLAPFVTFKCYGVSPTKLNDLCFTNVYADSFVIRGDEVRQIAPGQTGNIADYNYKLPDDFTGCVIAWNSNKLDSKVSGNYNYLYRLFRKSNLKPFERDISTEIYQAGNKPCNGVAGVNCYFPLRSYSFRPTYGVGHQPYRVVVLSFELLHAPTPVCGPKKST	6	['K356T', 'L368P', 'F375V', 'F486V', 'A522T', 'T523P']	2022	Synthetic	ZCB11-
146	NITNLCPFREVFNATRFASVYAWNRTRISNCVADYSVLYNLAPFFTFKCYGVSPSKLNDLCFTNVHADSFVIRGDEVRQIAPGQTGNIADYNYKLPDDFTGCVIAWNSNKLDSKQSGNYNYLYRLFRKSNLKPFERDISTEIYQAGNKPCNGVAGVNCYFPLRSYSFRPTYGVGHQPYRVVVLSFELLHAPATVCGPKKST	6	['D339R', 'K356T', 'T385S', 'Y396H', 'V445Q', 'F486V']	2022	Synthetic	ZCB11-
147	NITNLCPFHEVFNATRFASVYAWNRKRISNCVADYSVLYNLAPFVTFKCYGVSPTKLNDLCFTNVYADSFVIRGDEVRQIAPGQTGNIADYNYKLPDDFTGCVIAWNSNKLDSKVSGNYNYLYRLFRKSNLKRFERDISTEIYQAGNKPCNGVAGLNCYFPLRSYSFRPTYGVGHQPYRVVVLSFELLHAPAPVCGPKKST	5	['D339H', 'F375V', 'P463R', 'F486L', 'T523P']	2022	Synthetic	ZCB11-
148	NITNLCPFREVFNATSFASVYAWNRTRISNCVADYSVLYNLAPFFTFKCYGVSPTKLNDLCFTNVYADSFVIRGDEVRQIAPGQTGNIADYNYKLPDDFTGCVIAWNSNKLDSKQSGNYNYLYRLFRKSNLKPFERDISTEIYQAGNKPCNGVAGVNCYFPLRAYSFRPTYGVGHQPYRVVVLSFELLHAPATVCGPKKST	6	['D339R', 'R346S', 'K356T', 'V445Q', 'F486V', 'S494A']	2022	Synthetic	ZCB11-
149	NITNLCPFDEVFNATEFASVYAWNRTRISNCVADYSVLYNLAPFFTFKCYGVSPTKLNDLCFTNVYADSFVIRGDEVRQIAPGQTGNIADYNYKLPDDFTGCVIAWNSNKLDSKVSGNYNYLYRLFRKSNLKPFERDISTEIYQAGNKPCNGVAGFNCYFPLRSYSFRPTYGVGHQPYRVVVLSFELLHRPATVCGPKKST	3	['R346E', 'K356T', 'A520R']	2022	Synthetic	ZCB11-
150	NITNLCPFDEVFNATRFASVYAWNRKRISNCVADYSVLYNLAPFVTFKCYGVSPTKLNDLCFTNVYADSFVIRGDEVRQIAPGQTGNIADYNYKLPDDFTGCVIAWNSNKLDSKGSGNYNYLYRLFRKSNLKPFERDISTEIYQTGNKPCNGVAGFNCYFPLRSYSFRPTYGVGHQPYRVVVLSFELLHAPATVCGPKKST	3	['F375V', 'V445G', 'A475T']	2022	Synthetic	ZCB11-
151	NITNLCPFHEVFNATRFASVYAWNRKRISNCVADYSVLYNLAPFVTFKCYGVSPTKLNDLCFTNVYADSFVIRGDEVRQIAPGQTGNIADYNYKLPDDFTGCVIAWNSNKLDSKVSGNYNYLYRLFRKSNLKPFERDISTEIYQAGHKPCNGVAGFNCFFPLRSYSFRPTYGVGHQPYRVVVLSFELLHAPAPVCGPKKST	5	['D339H', 'F375V', 'N477H', 'Y489F', 'T523P']	2022	Synthetic	ZCB11-
152	NITNLCPFDEVFNATRFASVYAWNRKRISNCVADYSVLYNLGPFFTFKCYGVSPTKLNDLCFTNVYADSFVIRGDEVRQIAPGQTGNIADYNYKLPDDFTGCVIAWNSNKLDSKVSGNYNYLYRLFRKSNLKPFERDISTEIYQAGNKPCSGVAGFNCYFPLRSYSFRPTYGVGHQPYRVVVLSFELLHAPATVCGPKKST	2	['A372G', 'N481S']	2022	Synthetic	ZCB11-
153	NITNLCPFDEVFNATRFASVYAWNRKRISNCVADYSVLYNLAPFLTFKCYGVSPTKLNDLCFTNVYADSFVIRGDEVRQIAPGQTGNIADYNYKLPDDFTGCVIAWNSNKLDSKVSGNYNYLYRLFRKSNLKPFERDISTEIYQAGNKPCNGVAGINCYFPLRSYSFRPTYGVGHQPYRVVVLSFELLHAPATVCGSKKST	3	['F375L', 'F486I', 'P527S']	2022	Synthetic	ZCB11-
154	NITNLCPFDEVFNATRFASVYAWNRKRISNCVADYSVLYNLAPFFTFKCYGVSPTKLNDLCFTNVYADSFVIRGDEVRQIAPGQTGNIADYNYKLPDDFTGCVIAWNSNKLDSKVSGNYNYLYRLFRKSNLKPFERDISTEIYQADNKPCNGVAGFNCYFPLRSYSFRPTYGVGYQPYRVVVLSFELLHAPATVCGPKKST	2	['G476D', 'H505Y']	2022	Synthetic	ZCB11-
155	NITNLCPFDEVFDATRFASVYAWNRKRISNCVADYSVLYNLAPFFTFKCYGVSPTKLNDLCFTNVYADSFVIRGDEVRQIAPGQTGNIADYNYKLPDDFTGCVIAWNSNKLDSKVSGNYNYLYRLFRKSNLKPFERDISTEIYQAGNKPCNGVVGFNCYFPLRSYSFRPTYGVGHQPYRVVVLSFELLHAPATVCGPKKST	2	['N343D', 'A484V']	2022	Synthetic	ZCB11-
156	NITNLCPFDEVFNANRFASVYAWNRKRISNCVADYSVLYNLAPFFTFKCYGVSPTKLNDLCFTNVYADSFVIRGDEVRQIAPGQTGNIADYNYKLPDDFTGCVIAWNSNKLDSKVSGNYNYLYRLFRKSNLKPFERDISTEIYQAGTKPCNGVAGFNCYFPLRSYSFRPTYGVGHQPYRVVVLSFELLHAPATGCGPKKST	3	['T345N', 'N477T', 'V524G']	2022	Synthetic	ZCB11-
157	NITNLCPFREVFNATRFASVYAWNRTRISNCVADYSVLYNLAPFFTFKCYGVSPTKLNGLCFTNVYADSFVIRGDEVRQNAPGQTGNIADYNYKLPDDFTGCVIAWNSNKLDSKQSGNYNYLYRLFRKSNLKPFERDISTEIYQAGNKPCNGVAGVNCYFPLRSYSFRPTYGVGHQPYRVVVLSFELLHAPATVCGPKKST	6	['D339R', 'K356T', 'D389G', 'I410N', 'V445Q', 'F486V']	2022	Synthetic	ZCB11-
158	NITNLCPFDEVFNATRFASVYAWNRKRISNCVADYSVLYNLAPFFTFKCYGVSPTKLNDLCFTNVYADSFVIRGDEVRQIAPGQTGNIADYNYKLPDDFTGCVIAWNSNKLDSKVSGNYNYLYRLFRKSNLKPFERDISTEIYQAGNKPCNGVAGFRCYFPLRSYSFRPTYGVGHQPYRVVVLSFELLHAPATGCGPKKST	2	['N487R', 'V524G']	2022	Synthetic	ZCB11-
159	NITHLCPFDEVFNATRFASVYAWNRTRISNCVADYSVLYNLAPFVTFKCYGVSPTKLNDLCFTNVYADSFVIRGDEVRQIAPGQTGNIADYNYKLPDDFTGCVIAWNSNKLDSKVSGNYNYLYRLFRKSNLKPFERDISTEIYQTGNKPCNGVAGVNCYFPLRSYSFRPTYGVGHQPYRVVVLSFELLHAPAPVCGPKKST	6	['N334H', 'K356T', 'F375V', 'A475T', 'F486V', 'T523P']	2022	Synthetic	ZCB11-
160	NITNLCPFREVFNATRFASVYAWNRTRISNCVADYSVLYNLAPFFTFKCYGVSPTKLNDLCFTNVYADSFVIRGDEVRQIAPGQTGNIADYNYKLPDDFTGCVIAWNSIKLDSKQSGNYNYLYRLFRKSNLKPFERDISTEIYQAGNKPCNGVAGVNCYFPLDSYSFRPTYGVGHQPYRVVVLSFELLHAPATVCGPKKST	6	['D339R', 'K356T', 'N439I', 'V445Q', 'F486V', 'R493D']	2022	Synthetic	ZCB11-
161	NITNLCPFDEVFNATRFASVYAWNRKRISNCVADYSVLYNLAPFFTFKCYGVSPTKLNDLCFTNVYADSFVIRGDEVRQIAPGQTGNIADYNHKLPDDFTGCVIAWNSNKLDSKVSGNYNYLYRLFRKSNLKPFERDISTEIYQAGNKPCNGVAGANCYFPLRSYSFRPTYGVGHQPYRVVVLSFELLHAPATVCGPKKST	2	['Y423H', 'F486A']	2022	Synthetic	ZCB11-
162	NITNLCPFREVFNATRFASVYAWNRKRISNCVADYSVLYNLAPFPAFKCYGVSPTKLNDLCFTNVYADSFVIRGDEVRQIAPGQTGNIADYNYKLPDDFTGCVIAWNSNKLDSKVSGNYNYLYRLFRKSNLKPFERDISTEIYQAGNKPCNGVAGVDCYFPLRSYSFRPTYGVGHQPYRVVVLSFELLHAPAPVCGPKKST	6	['D339R', 'F375P', 'T376A', 'F486V', 'N487D', 'T523P']	2022	Synthetic	ZCB11-
163	NITNLCPFDEVFNATRFASVYAWNRKRISNCVADYSVLYNLAPFFTFKCYGVSPTKLNDLCFTNVYADSFVIRGDEVRQIAPGQTGNIADYNYKLPDDFTGCVIAWNSNKLDSKVSGNYNDLYRLFRKSNLKPFERDISTEIYQAGNKPCNGVAGANCYFPLRSYSFRPTYGVGHQPYRVVVLSFELLHAPATVCGPKKST	2	['Y451D', 'F486A']	2022	Synthetic	ZCB11-
164	NITNLCPFDEVFNATRFASVYAWNRKRISNCVADYSVLYNLAPFFTFKCYGVSPTKLNDLCFTNVYADSFVIRGDEVRQIAPGQTGNIADYNYKLPDDFTGCVIAWNSNKLDSKVSGNYNYLYRLFRKSNLKPFERDISTEIYQAGNKPCNGVAGAFCYFPLRSYSFRPTYGVGHQPYRVVVLSFELLHAPATVCGPKKST	2	['F486A', 'N487F']	2022	Synthetic	ZCB11-
165	NITNLCPFREVFNATRFASVYAWNRKRISNCVADYSVLYNLAPFPTFKCYGVPPTKLNDLCFTNVYADSFVIRGDEVRQIAPGQTGNIADYNYKLPDDFTGCVIAWNSNKLDSKVSGNYNYLYRLFRKSNLKPFERDISTEIHQAGNKPCNGVRGFNCYFPLRSYSFRPTYGVGHQPYRVVVLSFELLHAPAPVCGPKKST	6	['D339R', 'F375P', 'S383P', 'Y473H', 'A484R', 'T523P']	2022	Synthetic	ZCB11-
166	NITNLCPFREVFNATRFASVYAWNRKRISNCVADYSVLYNLAPFFTFKCYGVSPTKLNDLCFTNVYADSFVIRGDEVRQIAPGQTGNIADYNYKLPDDFTGCVIAWNSNKLDSKVSGNYNYLYRLFRKSNLKPFERDISTEIYQAGNKPCNGVAGINCYFPLRSYSFRPTYGVGHQPYRVVVLSFELLHAPTTVCGPKKST	3	['D339R', 'F486I', 'A522T']	2022	Synthetic	ZCB11-
167	NITNLCPFREVFNATRFASVYAWNRKRISNCVADYSVLYNLAPFFTFKCYGVSPTKLNDLCFTNVYADSFVIRGDEVRQIAPGQTGNIADYNYKLPDDFTGCVIAWNSNKLDSKVSGNYNYLYRWFRKSILKPFERDISTEIYQAGNKPCNGVAGFNCYFPLRSYSFRPTYGVGHQPYRVVVLSFELLHAPAPVCGPKKST	4	['D339R', 'L455W', 'N460I', 'T523P']	2022	Synthetic	ZCB11-
168	NITNLCPFHEVFNATRFASVYAWNRKRISNCVADYSVLYNLAPFVTFKCYGVSPTKLNDLCFTNVYADSFVIRGDEVRQIAPGQTGNIADYNYKLPDDFTGCVIAWNSNKLDSKVSGNYNYLYRLFRKSNLKPFERDISTEIYQAGNKPCNGVASANCYFPLRSYSFRPTYGVGHQPYRVVVLSFELLHAPAPVCGPKKST	5	['D339H', 'F375V', 'G485S', 'F486A', 'T523P']	2022	Synthetic	ZCB11-
169	NITNLCPFREVFNATRFASVYAWNRTRISNCVADYSVLYNLAPFFTFKCYGVSPTKLNDLCFTNVYADSFVIRGDEVRQIAPGQTGNIADYNYKLPDDFTGCVIAWNSNKLDSKQSGNYNYLYRLFRKSNLKTFERDISTEIYQAGNKPCNGVVGVNCYFPLRSYSFRPTYGVGHQPYRVVVLSFELLHAPATVCGPKKST	6	['D339R', 'K356T', 'V445Q', 'P463T', 'A484V', 'F486V']	2022	Synthetic	ZCB11-
170	NITNLCPFREVFNATRFASVYAWNRKRISNCVADYSVLYNLAPFFTFKCYGVSPTKLNDLCFTNIYADSFVIRGDEVRQIAPGQTGNIADYNYKLPDDFTGCVIAWNSNKLDSKVSGNYNYLYRLFRKSNLKPFERDISTETYQAGNKPCNGVRGFNCYFPLRSYSFRPTYGVGHQPYRVVVLSFELLHAPATVCGPKKST	4	['D339R', 'V395I', 'I472T', 'A484R']	2022	Synthetic	ZCB11-
171	NITNLCPFDEVFNATRFASVYAWNRKRISNCVADYSVLYNLAPFFTFKCYGVSPTKLNDLCFTNVYADSFVIRGDEVRQIAPGQTGNIADYNYKLPDDFTGCVIAWNSKKLDSKVSGNYNYLYRLFRKSNLKPFERDISTEIYQAGNKPCNGVAGLNCYFPLRSYSFRPTYGVGHQPYRVVVLSFELLHAPATVCGPKKST	2	['N439K', 'F486L']	2022	Synthetic	ZCB11-
172	NITNLCPFHDVFNATRFASVYAWNRTRISNCVADYSVLYNLAPFFTFKCYGVSPTKLNDLCFTNVYADSFVIRGDEVRQIAPGQTGNIADYNYKLPDDFTGCVIAWNSNKLDSKVSGNYNYLYRLFRKSNLKPFERDISTEIYQAGNKPCNGVAGFNCYFPLRSYSFRPTYGVGHQPYRVVVLSFELLHAPAPVCGPKKST	4	['D339H', 'E340D', 'K356T', 'T523P']	2022	Synthetic	ZCB11-
173	NITNLCPFRAVFNATRFASVYAWNRKRISNCVADYSVLYNLAPFPTFKCYGVSPTKLNDLCFTNVYADSFVIRGDEVRQIAPGQTGNIADYNYKLPYDFTGCVIAWNSNKLDSKVSGNYNYLYRLFRKSNLKPFERDISTEIYQAGNKPCNGVAGFNCYFPLRSYSFRPTYGVGYQPYRVVVLSFELLHAPAPVCGPKKST	6	['D339R', 'E340A', 'F375P', 'D427Y', 'H505Y', 'T523P']	2022	Synthetic	ZCB11-
174	NITNLCPFVEVFNATRFASVYAWNRKRISNCVADYSVLYNLAPFATFKCYGVSPTKLNDLCFTNVYADSFVIRGDEVRQIAPGQTGNIADYNYKLPDDFTGCVIAWNSNKLDSKVSGNYNYLYRLFRKSNLKPFERDISTEIYQAGNKPCNGVAGPNCYFPLRSYSFRPTYGVGHQPYRVVVLSFELLHAPAPVCGPKKST	4	['D339V', 'F375A', 'F486P', 'T523P']	2022	Synthetic	ZCB11-
175	NITNLCPFHEVFNATRFASVYAWNRKRISNCVADYSVLYNLAPFLTFKCYGVSPTKLNDLCFTNVYADSFVIRGDEVRQIAPGQTGNIADYNYKLPDDFTGCVLAWNSNKLDSKQSGNYNYLYRLFRKSNLKPFERDISTEIYQAGNKPCNGVAGFNCYFPLRSYSFRPTYGVGHQPYRVVVLSFELLHAPATVCGPKKST	4	['D339H', 'F375L', 'I434L', 'V445Q']	2022	Synthetic	ZCB11-
176	NITNLCPFDEVFNATRFASVYAWNRKRISNCVADYSVLYNLAPFFTFKCYGVSPTKLNDLCFTNVYADSFVIRGDEVRQIAPGQTGNIADYNYKLPDDFTGCVIAWNSNKLDSKVSGNYGYLYRLFRKSNLKPFERDISTEIYQAGNKPCNGVAGFNCYFPLRSYSFRPTYGVGHQPYRVVVLSFELLHAPVTVCGPKKST	2	['N450G', 'A522V']	2022	Synthetic	ZCB11-
177	NITNLCPFLEVFNATRFASVYAWNRKRISNCVSDYSVLYNLAPFLTFKCYGVSPTKLNDLCFTNVYADSFVIRGDEVRQIAPGQTGNIADYNYKLPDDFTGCVIAWNSNKLDSKVSGNYNYLYRLFRKSNLKPFERDISTEIYQAGNKPCNGVAGFNCYFPLRSYSFRPTYGVGHQPYRVVVLSFELLHAPAPVCGPKKST	4	['D339L', 'A363S', 'F375L', 'T523P']	2022	Synthetic	ZCB11-
178	NITNLCPFREVFNATRFASVYAWNRRRISNCVADYSVLYNLAPFPTFKCYGVSPTKLNDLCFTNVYADSFVIRGSEVRQIAPGQTGNIADYNYKLPDDFTGCVIAWNSNKLDSKVSGNYNYLYRLFRKSNLKPFERDISTEIYQAGNKPCNGVRGFNCYFPLRSYSFRPTYGVGHQPYRVVVLSFELLHAPAPVCGPKKST	6	['D339R', 'K356R', 'F375P', 'D405S', 'A484R', 'T523P']	2022	Synthetic	ZCB11-
179	NITNLCPFREVFNATRFASVYAWNRKRISNCVADYSVLYNLAPFPTFKCYGVSPTKLNDLCFTNVYADSFVIRGDEVRQIAPGQTGNIADYNYKLPDDFTGCVIAWNSNKLDSKVSGNYNYLYRLVRKSNLKPFERDISTEIYQAGNKPCSGVAGFNCYFPLKSYSFRPTYGVGHQPYRVVVLSFELLHAPAPVCGPKKST	6	['D339R', 'F375P', 'F456V', 'N481S', 'R493K', 'T523P']	2022	Synthetic	ZCB11-
180	NITNLCPFDEVFNATRFAAVYAWNRKRISNCVADYSVLYNLAPFFTFKCYGVSPTKLNDLCFTNVYADSFVIRGDEVRQIAPGQTGNIADYNYKLPDDFTGCVIAWNSNKLDSKVSGNYNYLYRLFRKSNLKPFERDISTEIYQAGNKPCNGVAGFNCYFPLRSYSFRPTFGVGHQPYRVVVLSFELLHAPATVCGPKKST	2	['S349A', 'Y501F']	2022	Synthetic	ZCB11-
181	NITNLCPFDEVFNATRFASVYAWNRKRISNCVADYSVLYNLAPFFTFKCYGVSPTKLNDLCFTNVYADSFVIRGDEVRQIAPGQTGNIADYNYKLPDDFTGCVIAWNSNKLDSKVSGNYNYKYRLFRKSNLKPFERDISTEIYQAGNKPCNGVAGSNCYFPLRSYSFRPTYGVGHQPYRVVVLSFELLHAPAPVCGPKKST	3	['L452K', 'F486S', 'T523P']	2022	Synthetic	ZCB11-
182	NITNLCPFREVFNATRFASVYAWNRKRISNCVADYSVLYNLAPFPTFKCYGVSPTKLNDLCFTNVYADSFVIRGDEVRQIAPGQTGNIADYNYKLPDDFTGCVIAWNSNKLDSKVSGNYNYLYRLFRKSNLKPFERDISNEIYQAGNKPCNGVAGPNCYFPLRSYSFRPTYGVGYQPYRVVVLSFELLHAPAPVCGPKKST	6	['D339R', 'F375P', 'T470N', 'F486P', 'H505Y', 'T523P']	2022	Synthetic	ZCB11-
183	NITNLCPFREVFNATRFASVYAWNRKRISNCLADYSVLYNLAPFPTFKCYGVSPTKLNDLCFTNVYADSFVIRGDEVRQIAPGQTGNIADYNYKLPDDFTGCVIAWNSNKLDSKVSGNYNYLYRLFRKSNLKPFERDISTEIYQAGNKPCNGVAGANCYFPLRSYSFRPTYGVGYQPYRVVVLSFELLHAPAPVCGPKKST	6	['D339R', 'V362L', 'F375P', 'F486A', 'H505Y', 'T523P']	2022	Synthetic	ZCB11-
184	NITNLCPFHEVFNATRFASVYAWNRKRISNCVADYSVLYKLAPFFTFKCYGVSPTKLNDLCFTNVYADSFVIRGDEVRQIAPGQTGNIADYNYKLPDDFTGCVIAWNSNKLDSKVSGNYNYLYRLFRKSNLKPFERDISTEIYQAGNKPCNGVAGFNCYFPLRSYSFRPTYGVGHQPYRVVVLSFELLHAPATVCGSKKST	3	['D339H', 'N370K', 'P527S']	2022	Synthetic	ZCB11-
185	NITNLCPFNEVFNATEFASVYAWNRKRISNCVADYSVLYNLAPFFTFKCYGVSPTKLNDLCFTNVYADSFVIRGDEVRQIAPGQTGNIADYNYKLPDDFTGCVIAWNSNKLDSKVSGNYNYLYRLFRKSNLKPFERDISTEIYQAGNKPCNGVAGFNCYFPLRSYSFRPTYGVGHQPYRVVVLSFELLHAPATVCGPKKST	2	['D339N', 'R346E']	2022	Synthetic	ZCB11-
186	NITNLCPFDEVFNATRFASVYAWTRKRISNCVADYSVLYNLAPFFTFKCYGVSPTKLNDLCFTNVYADSFVIRGDEVRQIAPGQTGNIADYNYKLPDDFTGCVIAWNSNKLDSTVSGNYNYLYRLFRKSNLKPFERDISTEIYQAGNKPCNGVAGFNCYFPLRSYSFRPTYGVGHQPYRVVVLSFELLHAPATVCGPKKST	2	['N354T', 'K444T']	2022	Synthetic	ZCB11-
187	NITNLCPFDEVFNATRFASVYAWNRKRISNCVADYSVLYNLAPFVTFKCYGVSPTKLNDLCFTNVYADSFVIRGAEVRQIAPGQTGNIADYNYKLPDDFTGCVIAWNSNKLDSKVSGNYNYLYRLVRKSNLKPFERDISTEIYQAGNKPCNGLAGFNCYFPLRSYSFRPTYGVGHQPYRVVVLSFELLHAPAPVCGPKKST	5	['F375V', 'D405A', 'F456V', 'V483L', 'T523P']	2022	Synthetic	ZCB11-
188	NITNLCPFREVFNATRFASVYAWNRKRISNCVADYSVLYNLAPFPTFKCYGVSPTKLNDLCFTNVYADSFVIRGDEVRQIAPAQTGNIADYNYKLPDDFTGCVIAWNSNKLDSTVSGNYNYLYRLFRKSNLKPFERDISTEIYQAGNKPCNGVAGVNCYFPLRSYSFRPTYGVGHQPYRVVVLSFELLHAPAPVCGPKKST	6	['D339R', 'F375P', 'G413A', 'K444T', 'F486V', 'T523P']	2022	Synthetic	ZCB11-
189	NITNLCPFREVFNATRFASVYAWNRTRISNCVADYSVLYNLAPFFTFKCYGVSPTKLNDLCFTNVYADSFVIRGDEVRQIAPGQTGNIADYNYKLPDDFTGCVIAWNSNKLDSKQSGNNNYLYRLFRKSNLKPFERDISTEIYQAGNKPCNGVSGVNCYFPLRSYSFRPTYGVGHQPYRVVVLSFELLHAPATVCGPKKST	6	['D339R', 'K356T', 'V445Q', 'Y449N', 'A484S', 'F486V']	2022	Synthetic	ZCB11-
190	NITNLCPFREVFNATRFASVYAWKRKRISNCVADYSVLYNLAPFPAFKCYGVSPTKLNDLCFTNVYADSFVIRGDEVRQIAPGQTGNIADYNYKLPDDFTGCVIAWNSNKLDSKVSGNYNYLYRLFRKSNLKPFERDISTEIYQAGNKPCSGVAGFNCYFPLRSYSFRPTYGVGHQPYRVVVLSFELLHAPAPVCGPKKST	6	['D339R', 'N354K', 'F375P', 'T376A', 'N481S', 'T523P']	2022	Synthetic	ZCB11-
191	NITNLCPFDDVFNATRFASVYAWNRTRISNCVADYSVLYNLAPFVTFKCYGVSPTKLNDLCFTNVYADSFVIRGDEVRQIAPGQTGNIADYNYKLPDDFTGCVIAWNSNKLDSKVSGNYNYLYRLFRKSNMKPFERDISTEIYQAGNKPCNGVAGVNCYFPLRSYSFRPTYGVGHQPYRVVVLSFELLHAPAPVCGPKKST	6	['E340D', 'K356T', 'F375V', 'L461M', 'F486V', 'T523P']	2022	Synthetic	ZCB11-
192	NITNLCPFDEVFNATRFASVYAWNRKRISNCVADYSVLYNLAPFFTFKCYGVSPTKLNDLCFTNVYADSFVIRGDEVRQIAPGQTGNIADYNYKLPDDFTGCVTAWNSNKLDSKVSGNYNYLYRLFRKSNLKPFERDISTEIYQAGNKPCNGVAGFNCYFPLRSYSFRPTYGVGHQPYRVVVLSFELLHAPTTVCGPKKST	2	['I434T', 'A522T']	2022	Synthetic	ZCB11-
193	NITNLCPFREVFNATRFASVYAWNRKRISNCVADYSVLYNLTPFPTFKCYGVSPTKLNDLCFTNVYADSFVIRGDEVRQIAPGQTGNIADYNYKLPDDFTGCVIAWNSNKLDSKVSGNYNYLYRLFRKSNLKPFERDISTEIYQAGNKPCNGFAGFNCYFPLRSYSFRPTYGVGYQPYRVVVLSFELLHAPAPVCGPKKST	6	['D339R', 'A372T', 'F375P', 'V483F', 'H505Y', 'T523P']	2022	Synthetic	ZCB11-
194	NITNLCPFREVFNATRFASAYAWNRKRISNCVADYSVLYNLAPFPTFKCYGVSPTKLNDLCFTNVYADSFVIRGDEVRQIAPGQTGNIADYNYKLPDDFTGCVIAWNSNKLDSKVSGNYNYLYRLFRKSNLKPFERDISTEIYQAGNLPCNGVAGHNCYFPLRSYSFRPTYGVGHQPYRVVVLSFELLHAPAPVCGPKKST	6	['D339R', 'V350A', 'F375P', 'K478L', 'F486H', 'T523P']	2022	Synthetic	ZCB11-
195	NITNLCPFREVFNATRFASVYAWKRKRISNCVADYSVLYNLAPFFTFKCYGVSPTKLNDLCFTNVYADSFVIRGDEVRQIAPGQTGNIADYNYKLPDDFTGCVIAWNSNKLDSKVSGNYNYLYRLFRKSNLKPFERDISTEIYQAGNKPCNGVAGFNCYFPLRSYSFRPTYGVGHQPYRVVVLSFELLHAPATGCGPKKST	3	['D339R', 'N354K', 'V524G']	2022	Synthetic	ZCB11-
196	NITNLCPFDEVFNATRFASVYAWNRKRISNCVADYSVLYNLAPFVTFKCYGVSPTKLNDLCFTNVYADSFVIRGAEVRQIIPGQTGNIADYNYKLPDDFTGCVIAWNSNKLDSKVSGNYNYLYRLFRKSNLKPFERDISTEIYQAGHKPCNGVAGFNCYFPLRSYSFRPTYGVGHQPYRVVVLSFELLHAPAPVCGPKKST	5	['F375V', 'D405A', 'A411I', 'N477H', 'T523P']	2022	Synthetic	ZCB11-
197	NITNLCPFREVFNATTFASVYAWNRKRISNCVADYSVLYNLAPFFTFKCYGVSPTKLNDLCFTNVYADSFVIRGDEVRQIAPGQTGNIADYNYKLPDDFTGCVIAWNSNKLDSTVSGNYNYLYRLFRKSNLKPFERDISTEIYQAGNKPCNGVAGFNCYFPLRSYSFRPTYGVGHQPYRVVVLSFELLHAPAPVCGPKKST	4	['D339R', 'R346T', 'K444T', 'T523P']	2022	Synthetic	ZCB11-
198	NITNLCPFHEVFNATRFASVYAWNRKRISSCVADYSVLYNLAPFFTFKCYGVSPTKLNDLCFTNVYADSFVIRGDEVRQIAPGQTGNIADYNYKLPDDFTGCVIAWNSNKLDSKQSGNYNYLYRLFRKSNLKPFERDISTEIYQAGNKPCNGVAGPNCYFPLRSYSFRPTYGVGHQPYRVVVLSFELLHAPATVCGPKKST	4	['D339H', 'N360S', 'V445Q', 'F486P']	2022	Synthetic	ZCB11-
199	NITNLCPFDEVFNATRFASVYAWNRKRISNCVADYSVLYNLAPFFTFKCYGVSPTKLNDLCFTNVYADSFVIRGDEVRQIAPGQTGNIADYNYKLPDAFTGCVIAWNSNKLDSKVSGNYNYLYRLFRKSNLKPFERDISTEIYQAGNKPCNGVAGFDCYFPLRSYSFRPTYGVGHQPYRVVVLSFELLHAPATVCGPKKST	2	['D428A', 'N487D']	2022	Synthetic	ZCB11-
200	NITNLCPFHEVFNATRFASVYAWNRKRISNCVADYSVLYNLAPFLTFKCYGVSPTKLNDLCFTNVYADSFVIRGDEVRQIAPGQTGNIADYNYKLPDDFTGCVIAWNSNKLDAKQSGNYNYLYRLFRKSNLKPFERDISTEIYQAGNKPCNGVRGFNCYFPLRSYSFRPTYGVGHQPYRVVVLSFELLHAPATVCGPKKST	5	['D339H', 'F375L', 'S443A', 'V445Q', 'A484R']	2022	Synthetic	ZCB11-
201	NITNLCPFDEVFNATRFASVYAWNRKRISNCVADYSVLYNLAPFFTFKCYGVSPTKLNDLCFTNVYADSFVIRGDEVRQIAPGQTGNIADYNYKLPDDFTGCVIAWNSNKLDSKVSGNYNYLYRLFRKSNLKPFERDISTEIYQAGNKPCNGVAGLNCYFPLRSYSFRPTYGVGIQPYRVVVLSFELLHAPATVCGPKKST	2	['F486L', 'H505I']	2022	Synthetic	ZCB11-
202	NITNLCPFDEVFNATKFASVYAWNRKRISNCVADYSVLYNLAPFVTFKCYGVSPTKLNDLCFTNVYADSFVIRGDEVRQIAPGQTGNIADYNYKLPDDFTGCVIAWNSNKLDSKQSGNYNYLYRLFRKSNLKPFERDISTEIYQAGNKPCNGVAGINCYFPLRSYSFRPTYGVGHQPYRVVVLSFELLHAPATVCGPKKST	4	['R346K', 'F375V', 'V445Q', 'F486I']	2022	Synthetic	ZCB11-
203	NIINLCPFHEVFNATRFASVYAWNRKRISNCVADYSVLYNLAPFFTFKCYGVSPTKLNDLCFTNVYADSFVIRGDEVRQIAPGQTGNIADYNYKLPDDFTGCVIAWNSNKLDSKQSGNYNYLYRLFRKSNLKPFERDISTEIYQAGNKPCNGVAGANCYFPLRSYSFRPTYGVGHQPYRVVVLSFELLHAPATVCGPKKST	4	['T333I', 'D339H', 'V445Q', 'F486A']	2022	Synthetic	ZCB11-
204	NITNLCPFREVFNATRFASVYAWHRKRISNCVADYSVLYNLAPFPTFKCYGVSPTKLNDLCFTNVYADSFVIRGDEVRQIAPGQTGNIADYNYKLPDDFTGCVIAWNSNKLDSKVSGNYNYLYRLFRKSNLKPFERDISTEIYQAGNKPCNGVAGVNCYFPLHSYSFRPTYGVGHQPYRVVVLSFELLHAPAPVCGPKKST	6	['D339R', 'N354H', 'F375P', 'F486V', 'R493H', 'T523P']	2022	Synthetic	ZCB11-
205	NITNLCPFDEVFNANRFASVYAWNRKRISNCVADYSVLYNLAPFFTFKCYGVSPTKLNDLCFTNIYADSFVIRGDEVRQIAPGQTGNIADYNYKLPDDFTGCVIAWNSNKLDSKVSGNYNYLYRWFRKSNLKPFERDISTEIYQAGNKPCNGVAGFNCYFPLRSYSFRPTYGVGHQPYRVVVLSFELLHAEATVCGPKKST	4	['T345N', 'V395I', 'L455W', 'P521E']	2022	Synthetic	ZCB11-
206	NITNLCPFDEVFNATGFASVYASNRKRISNCVADYSVLYNLAPFFTFKCYGVSPTKLNDLCFTNVYADSFVIRGDEVRQIAPGQTGNIADYNYKLPDDFTGCVIAWNSNKLDSKVSGNYNYLYRLFRKSNLKPFERDISTEIYQAGNKPCNGVAGFNCYFPLRSYSFRPTYGVGHQPYRVVVLSFELLHAPATVCGPKKST	2	['R346G', 'W353S']	2022	Synthetic	ZCB11-
207	NITNLCPFDEVFNATRFASVYAWNRKRISNCVADYSVLYNLAPFFTFKCYGVSPTKLNDLCFTNVYADSFVIRGDEVRQIAPGQTGNIADYNYKLPDDFTGCVIAWNSNKLDSKVSGNYNYLYRLFRKSNLKPFERDISTEIYQAGNKPCNGVSGFNCYFPLQSYSFRPTYGVGHQPYRVVVLSFELLHAPATVCGPKKST	2	['A484S', 'R493Q']	2022	Synthetic	ZCB11-
208	NITNLCPFREVFNATRFASVYAWNRNRISNCVADYSVLYNLAPFPTFKCYGVSPTKLNDLCFTNVYADSFVIRGDEVRQIAPGQTGNIADYNYKLPDDFTGCVIAWNSNKLDSKVSGNYNYLYRLFRKSNLKPFQRDISTEIYQAGNKPCNGVAGVNCYFPLRSYSFRPTYGVGHQPYRVVVLSFELLHAPAPVCGPKKST	6	['D339R', 'K356N', 'F375P', 'E465Q', 'F486V', 'T523P']	2022	Synthetic	ZCB11-
209	NITNLCPFDEVFNATRFASVYAWNRKRISNCVADYSVLYNLAPFFTFKCYGVSPTKLNDLCFTNVYADSFVIRGDEVRQIAPGQTGNIADYNYKLPDDFTGCVIAWNSNKLDSKVSGNDNYLYRLFRKSNLKPFERDISTEIYQAGNKPCNGVAGLNCYFPLRSYSFRPTYGVGHQPYRVVVLSFELLHAPATVCGPKKST	2	['Y449D', 'F486L']	2022	Synthetic	ZCB11-
210	NITNLCPFDEVFNATRFASVYAWNRRRISNCVADYSVLYNLPPFFTFKCYGVSPTKLNDLCFTNVYADSFVIRGDEVRQIAPGQTGNIADYNYKLPDDFTGCVIAWNSNKLDSKVSGNYNYLYRLFRKSNLKPFERDISTEIYQAGNKPCNGVAGFNCYFPLRSYSFRPTYGVGHQPYRVVVLSFELLHAPATVCGPKKST	2	['K356R', 'A372P']	2022	Synthetic	ZCB11-
211	NITNLCPFDEVFNATRFASVYAWNRTRISNCVADYSVLYNLAPFVTFKCYGVSPTKLNDLCFTNVYADSFVIRGDEVRQIAPGQTGNIADYNYKLPDDFTGCVIAWNSNKLDSKVSGNYNYLYRLFRKSNLKPFERDISTEIYQAGNKPCNGVAGVNCYFPLRSYSFRPTNGVGYQPYRVVVLSFELLHAPAPVCGPKKST	6	['K356T', 'F375V', 'F486V', 'Y501N', 'H505Y', 'T523P']	2022	Synthetic	ZCB11-
212	NITNLCPFREVFNATRFASVYAWNRTRISNCVADYSVLYNLAPFFTFKCYGVSPTKLNDLCFTNVYADSFVIRGDEVRQIAPGQTGNIADYNYKLPDRFTGCVIAWNSNKLDSKQSGNFNYLYRLFRKSNLKPFERDISTEIYQAGNKPCNGVAGVNCYFPLRSYSFRPTYGVGHQPYRVVVLSFELLHAPATVCGPKKST	6	['D339R', 'K356T', 'D428R', 'V445Q', 'Y449F', 'F486V']	2022	Synthetic	ZCB11-
213	NITNLCPFDEVFNANRFASVYAWNRKRISNCVADYSVLYNLAPFLTFKCYGVSPTKLNDLCFTNVYADSFVIRGDEVRQIAPGQTGNIADYNYKLPDDFTGCVIAWNSNKLDSKVSGNYNYLYRLFRKSNLKPFERDISTEIYQAGNKPCNGVAGFNCYFPLRSYCFRPTYGVGHQPYRVVVLSFELLHAPAPVCGPKKST	4	['T345N', 'F375L', 'S496C', 'T523P']	2022	Synthetic	ZCB11-
214	NITNLCPFREVFNATRFASVYAWNRRRISNCVADYSVLYNLAPFPTFKCYGVSPTKLNDLCFTNVYADSFVIRGDEVRQIAPGQTGNIADYNYKLPDDFTGCVIAWNSNKLDSKVSGNYNYLYRLFRKSNLKPFERDTSTEIYQAGNKPCNGVAGVNCYFPLRSYSFRPTYGVGHQPYRVVVLSFELLHAPAPVCGPKKST	6	['D339R', 'K356R', 'F375P', 'I468T', 'F486V', 'T523P']	2022	Synthetic	ZCB11-
215	NITNLCPFREVFNATRFASVYAWNRKRISNCVADYSVLYNLAPNPTFKCYGVSPTKLNDLCFTNVYADSFVIRGDEVRQIAPGQTGKIADYNYKLPDDFTGCVIAWNSNKLDSKVSGNYNYLYRLFRKSNLKPFERDISTEIYQAGNLPCNGVAGFNCYFPLRSYSFRPTYGVGHQPYRVVVLSFELLHAPAPVCGPKKST	6	['D339R', 'F374N', 'F375P', 'N417K', 'K478L', 'T523P']	2022	Synthetic	ZCB11-
216	NITNLCPFDEVFNATRFASVYAWNRKRISNCVADYSVLYNLAPFFTFKCYGVSPTKLNDLCFTNVYADSFVIRGDEVRQIAPGQTGNIADYNYKLPDDFTGCVIAWNSNKLDSKVSGNYNYLYRLFRKSNLKPFERDISTEIYQAGHKPCNGVAGFNCYFPLRSYSFRPTYGVGHQPYRVVVLSFDLLHAPATVCGPKKST	2	['N477H', 'E516D']	2022	Synthetic	ZCB11-
217	NITNLCPFREVFNATRFASVYAWNRRRISNCVADYSVLYNLAPFPTFKCYGVSPTKLNDLCFTNVYADSFVIRGDEVRRIAPGQTGNIADYNYKLPDDFTGCVIAWNSNKLDSKVSGNYNYLYRLFRKSNLKPFERDISTEIYQAGNKPCNGVAGFNCYFPLRSYSFRPTYGVGYQPYRVVVLSFELLHAPAPVCGPKKST	6	['D339R', 'K356R', 'F375P', 'Q409R', 'H505Y', 'T523P']	2022	Synthetic	ZCB11-
218	NITNLCPFREVFNATRFASVYAWNRKRISNCVADYSVLYNLAPFFTFKCYGVSPPKLNDLCFTNVYADSFVIRGDEVRQIAPGQTGNIADYNYKLPDDFTGCVIAWNSNKLDSKVSGNYNYLYRLFRKSNLKPFERDISTEIHQAGNKPCNGVAGFNCYFPLRSYSFRPTYGVGHQPYRVVVLSFELLHAPATVCGPKKST	3	['D339R', 'T385P', 'Y473H']	2022	Synthetic	ZCB11-
219	NITNLCPFDEVFNATSFASVYAWNRKRISNCVADYSVLYNLAPFFTFKCYGVSPTKLNDLCFTNVYADSFVIRGDEVRQIAPGQTGNIADYNYKLPDDFTGCVIAWNSNKLDSKVSGNYNYLYRLFRKSNLIPFERDISTEIYQAGNKPCNGVAGFNCYFPLRSYSFRPTYGVGHQPYRVVVLSFELLHAPATVCGPKKST	2	['R346S', 'K462I']	2022	Synthetic	ZCB11-
220	NITNLCPFDDVFNATRFASVYAWNRKRISNCVADYSVLYNLAPFFTFKCYGVSPTKLNDLCFTNVYADSFVIRGDEVRQIAPGQTGNIADYNYKLPDDFTGCVIAWNSNKLDSKVSGNYNYLYRLFRKSNLKPFERDISTEIYQAGNKPCNGVAGFNCYFPLRSYSFRPTYGVGHQPYRVVVLSFELLHAPPTVCGPKKST	2	['E340D', 'A522P']	2022	Synthetic	ZCB11-
221	NITNLCPFHEVFNATRFASVYAWNRTRISNCVADYSVLYNLAPFFTFKCYGVSPTKLNDLCFTNVYADSFVIRGDGVRQIAPGQTGNIADYNYKLPDDFTGCVIAWNSNKLDSKQSGNYNYLYRLFRKSNLKPFERDISTEIYQAGNKPCNGVAGVNCYFPLRSYSFRPTYGVGHQPYRVVVLSFELLHAPATVCGPKKST	5	['D339H', 'K356T', 'E406G', 'V445Q', 'F486V']	2022	Synthetic	ZCB11-
222	NITNLCPFDEVFNATRFASVYAWNRKRISNCVADYSVLYNLAPFFTFKCSGVSPTKLNDLCFTNVYADSFVIRGDEVRQIAPGQTGNIADYNYKLPDDFTGCVIAWNSNKLDSKVSGNYNYLYRLFRKSNLKPFERDISTEIYQAGNKPCNGVAGANCYFPLRSYSFRPTYGVGHQPYRVVVLSFELLHAPATVCGPKKST	2	['Y380S', 'F486A']	2022	Synthetic	ZCB11-
223	NITNLCPFREVFNATRFASVYAWNRRRISNCVADYSVLYNLAPFPTFKCYGVSPTKLNDLCFTNVYADSFVIRGDEVRQIAPGQTGNIADYNYKLPDDFTGCVIAWNSNKLDSKVSGNYNYLYRLFRKSNLKPFERDISTEIYQAGNKPCNGVAGFNCYFPLRSYSFRPSYGVGYQPYRVVVLSFELLHAPAPVCGPKKST	6	['D339R', 'K356R', 'F375P', 'T500S', 'H505Y', 'T523P']	2022	Synthetic	ZCB11-
224	NITNLCPFDEVFNATRFASVYAWNRKRISNCVADYSVLYNLAPFFTFKCYGVSPTKLNDLCFTNVYADSFVIRGDEVRQIAPGQTGNIADYNYKLPDDFTGCVIAWNSNKLDSKVSGNYNYLYRLFRKSNLKPFERDISSEIYQAGNKPCNGVAGANCYFPLRSYSFRPTYGVGHQPYRVVVLSFELLHAPATVCGPKKST	2	['T470S', 'F486A']	2022	Synthetic	ZCB11-
225	NITNLCPFREVFNATRFASVYAWNRKRISNCVADYSVLYNLAPFLTFKCYGVSPTKLNDLCFTNVYADSFVIRGDEVRQIAPGQTGNIADYNYKLPDDFTGCVIAWNSNKLDSKVSGNYNYLYRLFRKSNLKPFERDISTEIYQAGNKPCNGVAGFNCYFPLRSYPFRPTYGVGHQPYRVVVLSFELLHAPAPVCGPKKST	4	['D339R', 'F375L', 'S496P', 'T523P']	2022	Synthetic	ZCB11-
226	NITNLCPFREVFNATRFASVYAWNRTRISNCVADYSVLYNLAPFFTFKCYGVSPTKLNDLCFTNVYADSFVIRGDEVRQIAPGQTGNIADYNYKLPNDFTGCVIAWNSNKLDSKQSGNYNYLYRLFRKSNLKPFERDISTEIYQAGNKPCNGVAGVNCYFPLRSYSFRPTYRVGHQPYRVVVLSFELLHAPATVCGPKKST	6	['D339R', 'K356T', 'D427N', 'V445Q', 'F486V', 'G502R']	2022	Synthetic	ZCB11-
227	NITNLCPFSEVFNATSFASVYAWNRKRISNCVADYSVLYNLAPFFTFKCYGVSPTKLNDLCFTNVYADSFVIRGDEVRQIAPGQTGNIADYNYKLPDDFTGCVIAWNSNKLDSKVSGNYNYLYRLFRKSNLKPFERDISTEIYQAGNKPCNGVAGFNCYFPLRSYSFRPTYGVGHQPYRVVVLSFELLHAPATVCGPKKST	2	['D339S', 'R346S']	2022	Synthetic	ZCB11-
228	NITNLCPFREVFNATRFASVYAWDRKRISNCVADYSVLYNLAPFPTFKCYGVSPTKLNDLCFTNVYADSFVIRGDEVRQIAPGQTGNIADYNYKLPDDFTGCVIAWNSNKLDSKVSGNYNYLYRLFRKSNLKPFERDISTEIYQAGNLHCNGVAGFNCYFPLRSYSFRPTYGVGHQPYRVVVLSFELLHAPAPVCGPKKST	6	['D339R', 'N354D', 'F375P', 'K478L', 'P479H', 'T523P']	2022	Synthetic	ZCB11-
229	NITNLCPFHEVFNATRFASVYAWNRKRISNCVADYSVLYNLAPFVTFKCYGVSPTKLNDLCFTNVYADSFVIRGDEVRQIAPGQTGNIADYNYKLPDDFTGCVIAWNSNKLDSKVSGNSNYLYRLFRKSNLKPFERDISTEIYQAGHKPCNGVAGFNCYFPLQSYSFRPTYGVGHQPYRVVVLSFELLHAPAPVCGPKKST	6	['D339H', 'F375V', 'Y449S', 'N477H', 'R493Q', 'T523P']	2022	Synthetic	ZCB11-
230	NITNLCPFREVFNATRFASVYAWNRKRISNCVADYSVLYNLAPVPTFKCYGVSPTKLNDLCFTNVYADSFVIRGDEVRQIAPGQTGNIADYNYKLPDDFTGCVVAWNSNKLDSKVSGNYNYLYRLFRKSNLKPFERDISTEIYQAGNKPCNGVAGVNCYFPLRSYSFRPTYGVGHQPYRVVVLSFELLHAPAPVCGPKKST	6	['D339R', 'F374V', 'F375P', 'I434V', 'F486V', 'T523P']	2022	Synthetic	ZCB11-
231	NITNLCPFREVFNATRFASVYAWNRTRISNCVADYSVLYNLAPFFTFKCYGVSPTKLNDLCFTNVYADSFVIRGDEVRQIAPGQTGNIADYNYKLPDDFTGCVIAWNSNKLDSKQSGNYNYLYRLFRKSNLKPFERDISTEISQAGNQPCNGVAGVNCYFPLRSYSFRPTYGVGHQPYRVVVLSFELLHAPATVCGPKKST	6	['D339R', 'K356T', 'V445Q', 'Y473S', 'K478Q', 'F486V']	2022	Synthetic	ZCB11-
232	NITNLCPFDELFNANRFASVYAWNRKRISNCVADYSVLYNLAPFLTFKCYGVSPTKLNDLCFTNVYADSFVIRGDEVRQIAPGQTGNIADYNYKLPDDFTGCVIAWNSNKLDSKVSGNYNYLYRLFRKSNLKPFERDISTEIYQAGNKPCNGVAGFNCYFPLRSYSFRPTYGVGHQPYRVVVLSFELLHAPAPVCGPKKST	4	['V341L', 'T345N', 'F375L', 'T523P']	2022	Synthetic	ZCB11-
233	NITNLCPFREVFNATRFASVYAWNRKRISNCVADYSVLYNLAPFVTFKCYGVSPTKLNDLCFTNVYADSFVIRGDEVRQIAPGQTGNIADYNYKLPDDFTGCVIAWNSNKLDSKSSGNYNYLYRLFRKSNLKPFERDISTEIYQAGNKPCNGVAGANCYFPLRSYSFRPTYGVGHQPYRVVVLSFELLHAPAPVCGPKKST	5	['D339R', 'F375V', 'V445S', 'F486A', 'T523P']	2022	Synthetic	ZCB11-
234	NITNLCTFREVFNATRFASVYAWNRKRISNCVADYSVLYNLAPFPTFKCYGVSPTKLNDLCFTNVYADSFVIRGDEVRQIAPGQTGNIADYNYKLPDDFTGCVIAWNSNKLDSKVSGNYNYLYRSFRKSNLKPFERDISTEIYQAGNKPCNGVRGFNCYFPLRSYSFRPTYGVGHQPYRVVVLSFELLHAPAPVCGPKKST	6	['P337T', 'D339R', 'F375P', 'L455S', 'A484R', 'T523P']	2022	Synthetic	ZCB11-
235	NITNLCPFDEVFNATRFASVYAWNRKRISNCVADYSVLYNLAPFLTFKCYGVSPTKLNDLCFTNVYADSFVIRGDEVRQIAPGQTGNIADYNYKLPDDFTGCVIAWNSNKLDSKVSGNYNYLYRLFRGSTLKPFERDISTEIYQAGNKPCNGVAGFNCYFPLRSYSFRPTYGVGHQPYRVVVLSFELLHAPAPVCGPKKST	4	['F375L', 'K458G', 'N460T', 'T523P']	2022	Synthetic	ZCB11-
236	NITNLCPFREVFNATRFASVYAWNRKRISNCVADYSVLYNLAPFFTFKCYGVSPTKLNDLCFTNVYADSFVIRGDEVRQIAPGQTGNIADYNYKLPDDFTGCVIAWNSNKLDSKVSGNYNYLYRSFRKSNLKPFERDISTEIYQAGNKPCNGVAGFNCYFPLRSYSFRPTYGVGHQPYRVVVLSFELLHAPATVCGPKNST	3	['D339R', 'L455S', 'K529N']	2022	Synthetic	ZCB11-
237	NITNLCPFREVFNATRFASVYAWNRTRISNCVADYSVLYNLAPFFTFKCYGVSPTKLNDLCVTNVYADSFVIRGDEVRQIAPGQTGNIADYNYKLPDDFTGCVIAWNSNKLDSKQSGNYNYLYRLFRKSNLKPFERDISTEIYQAGNKPCNGVAGVNCYFPLRSYSFRPTYGVGHQPYRVVVLSFELLHAPATVFGPKKST	6	['D339R', 'K356T', 'F392V', 'V445Q', 'F486V', 'C525F']	2022	Synthetic	ZCB11-
238	NITNLCPFDEVFNATRFASVYAWNRKRISNCVADYSVLYNLAPFFTCKCYGVSPTKLNDLCFTNVYADSFVIRGDEVRQIAPGQTGNIADYNYKLPDDFTGCVIAWNSNKLDSKVSGNYNYLYRLFRKSNLKPFERDISTEIYQSGNKPCNGVAGFNCYFPLRSYSFRPTYGVGHQPYRVVVLSFELLHAPATVCGPKNST	3	['F377C', 'A475S', 'K529N']	2022	Synthetic	ZCB11-
239	NITNLCPFDEVFNATRFASVYAWNRKRISNCVADYSVLYNLAPFLTFKCYGVSPTKLNDLCFTNVYADSFVIRGDEVRQIAPGQTGIIADYNYKLPDDFTGCVIAWNSNKLDSKVSGNYNYLYRLFRKSNLKPFERDISTEIYQAGNKPCNGVAGFNCYFPLRSYSFRPTYGVGHQPYRVVVLSFELLHAPAPVCGPKKST	3	['F375L', 'N417I', 'T523P']	2022	Synthetic	ZCB11-
240	NITNLCPFREVFNATRFASVYAWNRKRISNCVADYSVLYNLAPFPTFKCYGVSPTKLNDLCFTNVYADSFVIGGDEVRQIAPGQTGNIADYNYKLPDDFTGCVIAWNSNKLDSKVSGNYNYLYRLFRKSNLKPFERDISTEIYQAGNKPCNGVAGVNCYFPLRSYSFRPTCGVGHQPYRVVVLSFELLHAPAPVCGPKKST	6	['D339R', 'F375P', 'R403G', 'F486V', 'Y501C', 'T523P']	2022	Synthetic	ZCB11-
241	NITNLCPFREVFNATRFASVYAWNRKRISNCVADYSVLYNLAPFPTFKCYGVSPTKLNDLCFTNVYADSFVIRGDEVRPIAPGQTGNIADYNYKLPDDFTGCVIAWNSNKLDSKVSGNYNYLYRLFRKSNLKPFERDISTEVYQAGNLPCNGVAGFNCYFPLRSYSFRPTYGVGHQPYRVVVLSFELLHAPAPVCGPKKST	6	['D339R', 'F375P', 'Q409P', 'I472V', 'K478L', 'T523P']	2022	Synthetic	ZCB11-
242	NITNLCPFDEVFNATRFASVYAWNRKRISNCVADYSVLYNYTPFPTFKCYGVSPTKLNDLCFTNVYADSFVIRGDEVRQIAPGQTGNIADYNYKLPDDFTGCVIAWNSNKLDSKVSGNYNYLYRLFRKSNLKPFERDISTEIYQAGNKPCNGVAGFNCYFPLRSYSFRPTYGVGHQPYRVVVLSFELLHAPAPVCGPKKST	4	['L371Y', 'A372T', 'F375P', 'T523P']	2022	Synthetic	ZCB11-
243	NITNLCPFDEVFNATRFAPVYAWNRKRISNCVADYSVLYNLAPFFTFKCYGVSPTKLNDLCFTNVYADSFVIRGDEVRQIAPGQTGNIADYNYKLPDDFTGCVIAWNSNKLDSKVSGNYNYLYRLFRKSNLKPFERDISTEIYQEGNKPCNGVAGFNCYFPLRSYSFRPTYGVGHQPYRVVVLSFELLHAPTTVCGPKKST	3	['S349P', 'A475E', 'A522T']	2022	Synthetic	ZCB11-
244	NITNLCPFDEVFNATRFASVYAWNRTRISNCVADYSVLYNLAPFFTFKCYGVSPTKLNDLCFTNVYADSFVIRGDEVRQIAPGQTGHIADYNYKLPDDFTGCVIAWNSNKLDSKVSGNYNYLYRLFRKSNLKPFERDISTEIYQAGNKPCNGVAGFNCYFPLRSYSFRPTYGVGHQPYRVVVLSFELLHAPTTVCGPKKST	3	['K356T', 'N417H', 'A522T']	2022	Synthetic	ZCB11-
245	NIKNLCPFDEVFNATQFASVYAWKRKRISNCVADYSVLYNLAPFFTFKCYGVSPTKLNDLCFTNVYADSFVIRGDEVRQIAPGQTGNIADYNYKLPDDFTGCVIAWNSNKLDSKVSGNYNYLYRLFRKSNLKPFERDISTEIYQAGNKPCNGVAGFNCYFPLRSYSFRPTYGVGHQPYRVVVLSFELLHAPAPVCGPKKST	4	['T333K', 'R346Q', 'N354K', 'T523P']	2022	Synthetic	ZCB11-
246	NITNLCPFREVFNATRFASVYAWNRKRISNCVADYSVLYNLAPFPTFKCYGVSPTKLNDPCFTNVYADSFVIRGDEVRQIAPGQTGNIADYNYKLPDDFTGCVIAWNSNKLDSKVSGNYNYLYRLFRKSYLKPFERDISTEIYQAGNKPCNGVRGFNCYFPLRSYSFRPTYGVGHQPYRVVVLSFELLHAPAPVCGPKKST	6	['D339R', 'F375P', 'L390P', 'N460Y', 'A484R', 'T523P']	2022	Synthetic	ZCB11-
247	NITNLCPFHEVFNATRFASVYAWNRKRISNCVADYSVLYNLAPFLTFKCYGVSPTKLNDLCFTNVYADSFVIRGDEVRQIAPGQTGNIADYNYKLPDDFTGCVIAWNSNKLDSKVSGNYNYLYRLFRKSNLKPFERDISTEIYQAGNKPCNGVVGFNCYFPLRSYSFRPTYGVGHQPYRVVVLSFELLHAPAPVCGPKKST	4	['D339H', 'F375L', 'A484V', 'T523P']	2022	Synthetic	ZCB11-
248	NITNLCPFHEVFNATRFASVYAWNRKRISNCVADYSVLYNLAPFVTFKCYGVSPTKLHDLCFTNVYADSFVIRGDEVRQIAPGQTGNIADYNYKLPDDFTGCVIAWNSNKLDSKVSGNYNYLYRLFRKSNLKPFERDISTEIYQAGNKPCNGVAGFNCYFPLQSYSFRPTYGVGHQPYRVVVLSFELLHAPAPVCGPKKST	5	['D339H', 'F375V', 'N388H', 'R493Q', 'T523P']	2022	Synthetic	ZCB11-
249	NITNLCPFREVFNATRFASAYAWNRKRISNCVADYSVLNNLAPFPTFKCYGVSPTKLNDLCFTNVYADSFVIRGDEVRQIAPGQTGNIADYNYKLPDDFTGCVIAWNSNKLDSKVSGNYNYLYRLFRKSNLKPFERDISTEIYQAGNLPCNGVAGFNCYFPLRSYSFRPTYGVGHQPYRVVVLSFELLHAPAPVCGPKKST	6	['D339R', 'V350A', 'Y369N', 'F375P', 'K478L', 'T523P']	2022	Synthetic	ZCB11-
250	NITNLCPFDEVFNATRFASVYAWNRKRISNCVADYSVLYNLATFFTFKCYGVSPTKLNDLCFTNVYADSFVIRGDEVRQIAPGQTGNIADYNYKLPDDFTGCVIAWNSNKLDSKVSGNYNYLYRLFRKSTLKPFERDISTEIYQAGNKPCNGVAGFNCYFPLRSYSFRPTYGVGHQPYRVVVLSFETLHAPATVCGPKKST	3	['P373T', 'N460T', 'L517T']	2022	Synthetic	ZCB11-
251	NITNLCPFREVFNATRFASVYAWNRKRITNCVADYSVLYNLAPFLTFKCYGVSPTKLNDLCFTNIYADSFVIRGDEVRQIAPGQTGNIADYNYKLPDDFTGCVIAWNSNKLDSKVSGNYNYLYRLFRKSNLKPFERDISTEIYQAGNKPCNGVAGFNCYFPLRSYSFRPTYGVGHQPYRVVVLSFELLHAPAPVCGPKKST	5	['D339R', 'S359T', 'F375L', 'V395I', 'T523P']	2022	Synthetic	ZCB11-
252	NITNLCPFREVFNATRFASVYAWNRTRISNCVADYSVLYNLAPFFTFKCYGVSPTKLNDLCFTNVYADSFVIRGDEVRQIAPGQTGNIADYNYKLPDDFTGCVIAWNSNKLDSKQSGNYNYLYRLFRKSYLKPFERDISTEIYQACNKPCNGVAGVNCYFPLRSYSFRPTYGVGHQPYRVVVLSFELLHAPATVCGPKKST	6	['D339R', 'K356T', 'V445Q', 'N460Y', 'G476C', 'F486V']	2022	Synthetic	ZCB11-
253	NITNLCPFDEVFNATIFASVYAWNRKRISNCVADYSVLYNLAPFPTFKCYGVSPTKLNDLCFTNVYADSFVIRGAEVRQIAPGQTGNIADYNYKLPADFTGCVIAWNSNKLDSKVSGNYNYLYRLFRKSNLKPFERDISTEIYQAGNKPCNGVAGFNCYFPLRSYSFRPTYGVGHQPYRVVVLSFELLHAPAPVCGPKKST	5	['R346I', 'F375P', 'D405A', 'D427A', 'T523P']	2022	Synthetic	ZCB11-
254	NITNLCPFDEVFNATRFASVYAWNRKRISNCVADYSVLYNLAPFLTFKCYGVSPTKLNDLCFTNVYADSFVIRGDEVRQIAPGQTGNIADYNYKLPDDFTGCVIAWNSNKLDSKVSGNYNYMYRLFRKSNLKPFERDISTEIYQAGNKPCNGVAGFNCYFPLRSYSFRPTYGVGHQPYRVVVLSFELLHAPTTVCGPKKST	3	['F375L', 'L452M', 'A522T']	2022	Synthetic	ZCB11-
255	NITNLCPFREVFNATRFASVYAWNRKRISNCVADYSVLYNLAPFPTFKCYGVSPTKLNDLCFTNVYADSFVIRGDEVRQIAPGQTGNIADYNYKLPDDFTGCVVAWNSNKLDSKVSGNYNYLYRLFRKSNLKPFERDISTEIYQAGNKPCSGVAGFNCYFPLLSYSFRPTYGVGHQPYRVVVLSFELLHAPAPVCGPKKST	6	['D339R', 'F375P', 'I434V', 'N481S', 'R493L', 'T523P']	2022	Synthetic	ZCB11-
256	NITNLCPFREVFNATRFASVYAWNRKRISNCVADYSVLYNLAPFFTFKCYGVSPTKLNDLCFTNVYADSFVIRGDEVRQIAPGQTGNIADYNYKLPDDFTGCVIAWNSNKLDSKVSGNYNYLYRLFRKSNLKPFERDISTEIYQAGNKPCNGVAGHNCYFPLRSYSFRPTYGVGHQPYRVVVLSFELLHAPATVCRPKKST	3	['D339R', 'F486H', 'G526R']	2022	Synthetic	ZCB11-
257	NITNLCPFHEVFNATRFASVYAWNRKRISNCVADYSVLYNLAPFVTFKCYGVSPTKLNDLCLTNVYADSFVIRGDEVRQIAPGQTGNIADYNYKLPDDFTGCVIAWNSNKLDSKVSGNYNYLYRLFRKSNLKPFERDISTEIYQAGNKPCNGVAGFNCYFPLLSYSFRPTYGVGHQPYRVVVLSFELLHAPAPVCGPKKST	5	['D339H', 'F375V', 'F392L', 'R493L', 'T523P']	2022	Synthetic	ZCB11-
258	NITNLCPFREVFNATRFASVYAWNRKRISNCVADASVLYNLAPFPTFKCYGVSPTKLNDLCFTNVYADSFVIRGDEVRQIAPGQTGNIADYNYKLPDDFTGCVIAWNSNKLDSTVSGNYNYLYRLFRKSNLKPFERDISTEIYQAGNKPCNGVAGFNCYFPLRSYSFRPTYGVGYQPYRVVVLSFELLHAPAPVCGPKKST	6	['D339R', 'Y365A', 'F375P', 'K444T', 'H505Y', 'T523P']	2022	Synthetic	ZCB11-
259	NITNLCPFDEVFNATEFASVYAWNRKRISNCVADYSVLYNLAPFVTFKCYGVSPTKLNDLCFTNVYADSFVIRGDEVRQIAPGQTGNIADYNYKLPDDFTGCVIAWNSNKLDSKVSGNYNYLYRLFRKSNLKPFERDISTEIYQAGNKPCNGVAGFNCYFPLRSYSFRPTYGVGHQPYRVVVLSFELLHAPAPVFGPKKST	4	['R346E', 'F375V', 'T523P', 'C525F']	2022	Synthetic	ZCB11-
260	NITNLCPFHEVFNATRFASVYAWNRTRISNCVADYSVLYNLAPFFTFKCYGVSPTKLNDLCFTNVYADSFVIRGDEVRQIAPGQTGNIADYNYKLPDDFTGCVIAWNSNKLDSKQSGNNNYLYRLFRKSNLKPFERDISTEIYQAGNKPCNGVAGVNCYFPLRSYSFRPTYGVGHQPYRVVVLSFELLHAPATVCGPKKST	5	['D339H', 'K356T', 'V445Q', 'Y449N', 'F486V']	2022	Synthetic	ZCB11-
261	NITNLCPFDEVFNATRFASVYAWNRKRISNCVADYSVLYNLAPFFTFKCYGVSPTKLNDLCFTNVYADSFVIRGDEVRQIAPGQTGNIADYNYKLPDDFTGCVIAWNSNKLDSKVSGNYNYLYRLFRKSNLKPFERDISTEIYQADNKPCNGVAGFNCYFPLRSYSFRPTYGVGHQPYRVVVLSFELLHAPATVCGPKKST	1	['G476D']	2022	Synthetic	ZCB11-
262	NITNLCPFREVFNATRFASVYAWNRTRISNCVADYSVLYNLAPFFTFKCYGVSPTKLNDLCFTNVYADSFVIRGDEVRQIAPGQTGNIADYNYKLPDDFTGCVIASNSNKLDSKQSGNYNYLYRLFRKSNLKPFERDISTEIYQAGNKPCNGVAGVNCYFPLRSYSFRPTYGVGHQPYRVVVLSFELLHAPASVCGPKKST	6	['D339R', 'K356T', 'W436S', 'V445Q', 'F486V', 'T523S']	2022	Synthetic	ZCB11-
263	NITNLCPFREVFNATEFASVYAWNRKRISNCVADYSVLYNLAPFPTFKCYGVSPTKLNDLCFTNVYADSFVIRGDEVRQIAPGQTGNIADYNYKLPDDFTGCVIAWNSNKLDSKVSGNYNYLYRLFRKSNLKPFERDISTEIYQAGNKLCNGVAGFNCYFPLRSYSFRPTYGVGYQPYRVVVLSFELLHAPAPVCGPKKST	6	['D339R', 'R346E', 'F375P', 'P479L', 'H505Y', 'T523P']	2022	Synthetic	ZCB11-
264	NITNLCPFREVFNATRFASVYAWNRTRISNCVADYSVLYNLAPFFTFKCYGVSPTKLNDLCFTNFYADSFVIRGDEVRQIAPGQTGNIADYNYKLPDDFTGCVIAWNSNKLDSKQSGNYNYLYRLFRKSNLKPFERDISTEIYQAGNIPCNGVAGVNCYFPLRSYSFRPTYGVGHQPYRVVVLSFELLHAPATVCGPKKST	6	['D339R', 'K356T', 'V395F', 'V445Q', 'K478I', 'F486V']	2022	Synthetic	ZCB11-
265	NITNLCPFDEVFNATRFASVYAWNRKRISNCVADYSVLYNLAPFFTFKCYGVSPTKLNDLCFTNVYADSFVIRGDEVRQIAPGQTGNIADYNYKLPDDFTGCVIAWNSNKLDSKVSGNYNYLYRLFRKSNLKPFERDISTEIYQAGNKPCNGVAGHNCYFPLRSYSFRPTYGVGHQPYRVVVLSFEPLHAPATVCGPKKST	2	['F486H', 'L517P']	2022	Synthetic	ZCB11-
266	NITNLCPFDEVFNATRFASVYAWNRKRISNCVADYSVLYNLAPFLTFKCYGVSPTKLNDLCFTNVYADSFVIRGDEVRQIAPGQTGNIADYNYKLPDDFTGCVIAWNSNKLDSKVSRNYNYLYRLFRKSNLKPFERDISTEIYQAGNKPCNGVAGFNCYFPLRSYSFRPTYGVGHQPYRVVVLSFELLHAPATVCGSKKST	3	['F375L', 'G447R', 'P527S']	2022	Synthetic	ZCB11-
267	NITKLCPFREVFNATRFASVYAWNRTRISNCVADYSVLYNLAPFFTFKCYGVSPTKLNDLCFTNVYADSFVIRGDEVRQIAPGHTGNIADYNYKLPDDFTGCVIAWNSNKLDSKQSGNYNYLYRLFRKSNLKPFERDISTEIYQAGNKPCNGVAGVNCYFPLRSYSFRPTYGVGHQPYRVVVLSFELLHAPATVCGPKKST	6	['N334K', 'D339R', 'K356T', 'Q414H', 'V445Q', 'F486V']	2022	Synthetic	ZCB11-
268	NITNLCPFREVFNATRFASVYAWNRKRISNCVADYSVLYNLAPFPTFKCYGVSPTKLNDLCFTNVYADSFVIRGDEVRQIAPGQTGNIADYNYKLPDDFTGCVIAWNSNNLDSKVSGNYNYLYRLFRKSNLKPFERDISTEIYQSGNKPCNGVSGFNCYFPLRSYSFRPTYGVGHQPYRVVVLSFELLHAPAPVCGPKKST	6	['D339R', 'F375P', 'K440N', 'A475S', 'A484S', 'T523P']	2022	Synthetic	ZCB11-
269	NITNLCPFREVFNATRFASVYAWNRKRISNCVADYSVLYNLAPFPTFKCYGVSPTKLNDLCFTNVYADSFVIRGDEVRQIAPGQTGNIADYNYKLPDDFTGCVIAWNSNKLDSKVSGNYNYLYRLFRKSNLIPFERDISTEIYQAGNKPCNGVAGSNCYFPLRSYSFRPTYGVGYQPYRVVVLSFELLHAPAPVCGPKKST	6	['D339R', 'F375P', 'K462I', 'F486S', 'H505Y', 'T523P']	2022	Synthetic	ZCB11-
270	NITNLCPFREVFNATRFAPVYAWNRKRISNCVADYSVLYNHAPFFTFKCYGVSPTKLNDLCFTNVYADSFVIRGDEVRQIAPGQTGNIADYNYKLPDDFTGCVIAWNSNKLDSKVSGNYNYLYRLLRKSNLKPFERDISTEIYQAGNKPCNGVAGFNCYFPLRSYSFRPTYGVGHQPYRVVVLSFELLHAPAPVCGPKKST	5	['D339R', 'S349P', 'L371H', 'F456L', 'T523P']	2022	Synthetic	ZCB11-
271	NITNLCPFREVFNATRFASVYAWNRKRISNCVADYSVLYNLAQFPTFKCYGVSPTKLNDLCFTNVYADSFVIRGDEVRQIAPGQTGNIADYNYKLPDDFTGCVIAWNSNKLDSKVSGNYNYLYRLFRKSNLKPFERDISSEIYQAGNKPCNGVAGVNCYFPLRSYSFRPTYGVGHQPYRVVVLSFELLHAPAPVCGPKKST	6	['D339R', 'P373Q', 'F375P', 'T470S', 'F486V', 'T523P']	2022	Synthetic	ZCB11-
272	NITNLCPFREVFNATRFASVYAWNRTRISNCVADYSVLYNLAPFFTFKCYGVSPTKLNDLCFTNIYADSFVIRGDEVRQILPGQTGNIADYNYKLPDDFTGCVIAWNSNKLDSKVSGNYNYLYRLFRKSNLKPFERDISTEIYQAGNKPCNGVAGFNCYFPLRSYSFRPTYGVGHQPYRVVVLSFELLHAPAPVCGPKKST	5	['D339R', 'K356T', 'V395I', 'A411L', 'T523P']	2022	Synthetic	ZCB11-
273	NITNLCPFDEVFNATRFASVYAWNRTRISNCVADYSVLYNLAPFVTFKCYGVSPTKLNDLCFTNVYADSFVIRGDEVRQIAPGQKGNIADYNYKLPDDFTGCVIAWNSNKLDSKVSGNYNYLYRLFRKSNLKPFERDISTEIYQAGNKPCNGVAGVNCYFPLRSYSFRPTYGVGYQPYRVVVLSFELLHAPAPVCGPKKST	6	['K356T', 'F375V', 'T415K', 'F486V', 'H505Y', 'T523P']	2022	Synthetic	ZCB11-
274	NITNLCPFREVFNATRFASVYAWNRKRISNCVADYSVLYNLAPFLTFKCYGVSPTKLNDLCFTNVYADSFVIRGDEVRQIAPGQTGNIADYNYKLPDDFTGCVIAWNSNKLDSKVSGNYNYLYRSFRKSNLKPFERDISTEIYQAGNKPCNGVAGFNCYFPLRSYSFRPTYGVGHQPYRVVVLSFELLHAPAPVCGPKKST	4	['D339R', 'F375L', 'L455S', 'T523P']	2022	Synthetic	ZCB11-
275	NITNLCPFREVFNATRFASVYAWNRKRISNCVADYSVLYNLAPFPTFKCYGVSPTKLNDLCFTNVYADSFVIRGDEVRQIAPGQTGNIADYNYKLPDDFTGCVIAWNSNKLDSKVSGNYNYLYRLFRKSNLKPFEQDISTEIYQAGNKPCNGVVGFNCYFPLRSYSFRPTYGVGHQPYRVVVLSFELLHAPAPVCGPKKST	5	['D339R', 'F375P', 'R466Q', 'A484V', 'T523P']	2022	Synthetic	ZCB11-
276	NITNLCPFDEVFNANRFASVYAWNRKRISNCVADYSVLYNLAPFFTFKCYGVSPTKLNDLCFTNVYADSFVIRGDEVRQIAPGQTGNIADYNYKLPDDFTGCVIAWNSNKLDSKVSGNYNYLYRLVRKSNLKPFERDISTEIYQAGNKPCNGVAGFNCYFPLRSYSFRPTYGVGHQPYRVVVLSFELLHAPATVCGPKKST	2	['T345N', 'F456V']	2022	Synthetic	ZCB11-
277	NITNLCPFREVFNATRFASVYAWNRKRISNCVADYSVLYNYAPFPTFKCYGVSPTKLNDLCFTNVYADSFVIRGDEVRQIAPGQTGNIADYNYKLPDDFTGCVIAWNSNKLDSKVSGNYNYLYRLFRKSNLKPFERDISTEIYQAGNKPCNGVAGVNCYFPLRAYSFRPTYGVGHQPYRVVVLSFELLHAPAPVCGPKKST	6	['D339R', 'L371Y', 'F375P', 'F486V', 'S494A', 'T523P']	2022	Synthetic	ZCB11-
278	NITNLCPFREVFNATRFASVYAWNRTRISNCVADYSVLYNLAPFPTFKCYGVSPTKLNDLCFTNVYADSFVIRGDEVRQIAPGQTGNIADYNYKLPDDFTGCVIAWNSNKLDSKVSGNYNYLYRLFRKSNLKPFERDISTEIYQDGNKPCNGVAGFNCYFPLRSYSFRPTYGVGHQPYRVVVLSFELLHAPAPVCGPKKST	5	['D339R', 'K356T', 'F375P', 'A475D', 'T523P']	2022	Synthetic	ZCB11-
279	NITNLCPFDEVFNATRFASVYAWNRKRISNCVADYSVLYNLAPHLTFKCYGVSPTKLNDLCFTNVYADSFVIRGDEVRQIAPGQTGNIADYNYKLPDDFTGCVIAWNSNKLDSKVSGNYNYLYRLFRKSNLKPFERDISTEIHQAGNKPCNGVAGFNCYFPLRSYSFRPTYGVGHQPYRVVVLSFELLHAPAPVCGPKKST	4	['F374H', 'F375L', 'Y473H', 'T523P']	2022	Synthetic	ZCB11-
280	NITNLCPFHDVFNATRFASVYAWNRKRISNCVADYSVLYNLAPFVTFKCYGVSPTKLNDLCFTNVYADSFVIRGDEVRQIAPGQTGNIADYNYKLPDDFTGCVIAWNSNKLDSKVSGNYNYLYRLFRKSNLKPFERDISTEIYQAGNKPCNLVAGFNCYFPLQSYSFRPTYGVGHQPYRVVVLSFELLHAPAPVCGPKKST	6	['D339H', 'E340D', 'F375V', 'G482L', 'R493Q', 'T523P']	2022	Synthetic	ZCB11-
281	NITNLCPFDEVFNATRFASVYAWNRKRISNCVADYSVLYNLAPFFTFKCFGVSPTKLNDLCFTNVYADSFVIRGDEVRQIAPGQTGNIADYNYKLPDDFTGCVIAWNSNKLDSKVSGNYNYLYRLFRKSNLKPFERDISTEIYQAGNKPCNGVAGFNCYFPLRSYSFRPTYGVGYQPYRVVVLSFELLHAPATVCGPKKST	2	['Y380F', 'H505Y']	2022	Synthetic	ZCB11-
282	NITNLCPFDEVFNATRFASVYAWNRTRISNCVADYSVLYNLAPFVTFKCYGVSPTKLNDLCFTNVYADSFVIRGNEVRQIAPGRTGNIADYNYKLPDDFTGCVIAWNSNKLDSKVSGNYNYLYRLFRKSNLKPFERDISTEIYQAGNKPCNGVAGVNCYFPLRSYSFRPTYGVGHQPYRVVVLSFELLHAPAPVCGPKKST	6	['K356T', 'F375V', 'D405N', 'Q414R', 'F486V', 'T523P']	2022	Synthetic	ZCB11-
283	NITNLCPFREVFNATRFASVYASNRKRISNCVADYSVLYNLAPFPTFRCYGVSPTKLNDLCFTNVYADSFVIRGDEVRQIAPGQTGNIADYNYKLPDDFTGCVIAWNSNKLDSKVSGNYNYLYRLFRKSNLKPFERDISTEIYQAGNKPCSGVAGFNCYFPLRSYSFRPTYGVGHQPYRVVVLSFELLHAPAPVCGPKKST	6	['D339R', 'W353S', 'F375P', 'K378R', 'N481S', 'T523P']	2022	Synthetic	ZCB11-
284	NITNLCPFDEVFNATRFASVYAWNRKRISNCVADYSVLYNLAPFFTFKCYGVSPTKLNDLCFTNVYADSFVIRGDEVRQITPGQTGNIADYNYKLPDDFTGCVIAWNSNKLDSKVSGNYNYLYRLFRKSNLKPFERDISTEIYQAGNKPCNGVAGANCYFPLRSYSFRPTYGVGHQPYRVVVLSFELLHAPATVCGPKKST	2	['A411T', 'F486A']	2022	Synthetic	ZCB11-
285	NITNLCPFDKVFNATRFASVYAWNRKRISNCVADYSVLYNLAPFFTFKCYGVSPTKLNDLCFTNVYADSFVIRGDEVRQIAPGQTGNIADYNYKLPDDFTGCVIAWNSNKLDSKVSGNYNYLYRLFRKSNLKPFERDISTEIYQAGNKPCNGVAGFNCYFPLRSYSFRPTYGVGHQPYRVVVLSFELLHSPATVCGPKKST	2	['E340K', 'A520S']	2022	Synthetic	ZCB11-
286	NIKNLCPFDEVFNATRFASVYAWNRKRISNCVADYSVLYNLAPFVTFKCYGVSPTKLNDLCFTNVYADSFVIRGDEVRQIAPGQTGNIADYNYKLPDDFTGCVIAWNSNKLDSKVSGNYNYLYRLFRKSNLKPFERDISTEIYQAGNKPCNGVVGANCYFPLRSYSFRPTYGVGHQPYRVVVLSFELLHAPAPVCGPKKST	5	['T333K', 'F375V', 'A484V', 'F486A', 'T523P']	2022	Synthetic	ZCB11-
287	NITNLCPFDEVFNATRFASVYAWNRKRISNCVADYSVLYNLAPFLTFKCYGVSPTKLNDLCFTNVYADLFVIRGDEVRQIAPGQTGNIADYNYKLPDDFTGCVIAWNSNKLDSKVSGNYNYLYRLFRKSNLKPFERDISTEIYQAGNKPCNGVAGFNCYFPLRSYSFRPTYGVGHQPYRVVVLSFELLHAPATVCGPKKST	2	['F375L', 'S399L']	2022	Synthetic	ZCB11-
288	NITNLCPFDEVFNATRFASVYAWNRKRISNCVADYSVLYNLAPFFTFKCYGVSPTKLNDLCFTNVYADSFVIRGDDVRQIAPGQTGNIADYNYKLPDDFTGCVIAWNSNKLDSKVSGNYNYLYRLFRKSNLKPFERDISTEIYQAGNKPCNGVAGFNCYFPLRSYSFRPTYGVGYQPYRVVVLSFELLHAPATVCGPKKST	2	['E406D', 'H505Y']	2022	Synthetic	ZCB11-
289	NITNLCPFDEVFNANRFASVYAWNRKRISNCVADYSVLYNLAPFATFKCYGVSHTKLNDLCFTNVYADSFVIRGDEVRQIAPGQTGNIADYNYKLPDDFTGCVIAWNSNKLDSKVSGNYNYLYRLFRKSNLKPFERDISTEIYQAGNKPCNGVAGANCYFPLRSYSFRPTYGVGHQPYRVVVLSFELLHAPAPVCGPKKST	5	['T345N', 'F375A', 'P384H', 'F486A', 'T523P']	2022	Synthetic	ZCB11-
290	NITNLCPFDDVFNATRFASVYAWNRTRISNCVADYSVLYNLAPFVTFKCYGVSPTKLNDLCFTNVYADSFVIRGDEVRQIAPGQTGNIADYNYKLPDDFTGCVIAWNSNKLDSKVSGIYNYLYRLFRKSNLKPFERDISTEIYQAGNKPCNGVAGVNCYFPLRSYSFRPTYGVGHQPYRVVVLSFELLHAPAPVCGPKKST	6	['E340D', 'K356T', 'F375V', 'N448I', 'F486V', 'T523P']	2022	Synthetic	ZCB11-
291	NITNLCPFREVFNATRFASVYAWNRKRISNCVADYSVLYNLAQFPTFKCYGVSPTKLNDLCFTNVYADSFVIRGDEVRQIAPGQTGNIADYNYKLPDDFTGCVIAWNSNKLDSKVSGNYNYLYRLFRKSNLKPFERDISTEIYQAGNKPCNGVVGFNCYFPLRSYSFRPTYGVGHQPYRVVVLSFELLHAPAPVCGPKKST	5	['D339R', 'P373Q', 'F375P', 'A484V', 'T523P']	2022	Synthetic	ZCB11-
292	NITNLCPFHEIFNATRFASVYAWNRKRISNCVADYSVLYNLAPFFTFKCYGVSPTKLNDLCFTNVYADSFVIRGDEVRQIAPGQTGNIADYNYKLPDDFTGCVIAWNSNKLDSKQSGNYNYLYRLFRKSNLKPFERDISTEIYQAGNKPCNGVAGINCYFPLRSYSFRPTYGVGHQPYRVVVLSFELLHAPATVCGPKKST	4	['D339H', 'V341I', 'V445Q', 'F486I']	2022	Synthetic	ZCB11-
293	NITNLCPFHEVFNATRFASVYAWNRKRISNCVADYSVLYNLAPFVTFKCYGVSPTKLNDLCFTNVYADSFVIRGDEVRQIAPGQTGNIADYNYKLPDDFTGCVIAWNSNKLDSKVSGNYNYLYGLFRKSNLKPFERDISTEIYQAGNKPCNGVSGFNCYFPLQSYSFRPTYGVGHQPYRVVVLSFELLHAPAPVCGPKKST	6	['D339H', 'F375V', 'R454G', 'A484S', 'R493Q', 'T523P']	2022	Synthetic	ZCB11-
294	NITNLCPFDDVFNATRFASVYAWNRQRISNCVADYSVLYNLAPFFTFKCYGVSPTKLNDLCFTNVYADSFVIRGDEVRQIAPGQTGNIADYNYKLPDDFTGCVIAWNSNKLDSKVSGNYNYLYRLFRKSNLKPFERDISTEIYQAGNKPCNGVAGFNCYFPLRSYSFRPTYGVGHQPYRVVVLSFELLHAPATVCGPKKST	2	['E340D', 'K356Q']	2022	Synthetic	ZCB11-
295	NITNLCPFREVFNATAFASVYAWNRTRISNCVADYSVLYNLAPFFTFKCYGVSPTKLNDLCFTNVYADSFVIRGDEVRQIAPGQTGNIADYNYKLPDDFTGCVIAWNSNKLDSKQSCNYNYLYRLFRKSNLKPFERDISTEIYQAGNKPCNGVAGVNCYFPLRSYSFRPTYGVGHQPYRVVVLSFELLHAPATVCGPKKST	6	['D339R', 'R346A', 'K356T', 'V445Q', 'G447C', 'F486V']	2022	Synthetic	ZCB11-
296	NITNLCPFREVFNATRFASVYAWNRKRISNCVADYSVLYNLAPFFTFKCYGVSPTKLNDLCFTNVYADSFVIKGDEVRQIAPGQTGNIADYNYKLPDDFTGCVIAWNSNKLDSKVSGNYNYLYRLFRKSNLKPFERDISTEIYQAGNKPCNGVRGFNCYFPLRSYSFRPTYGVGHQPYRVVVLSFELLHAPATVCGPKKST	3	['D339R', 'R403K', 'A484R']	2022	Synthetic	ZCB11-
297	NITNLCPFREVFNATRFASVYAWNRKRISNCVADYSVLYNLAPFPTFKCYGVSPTKLNDLCFTNVYADSFVIRGDEVRQIAPGQTGNIADYNYKLPDDFTGCVIAWNSNKLDSKVSGNYNYLYRLFRKSNLKPFERDISTEIYQAGNQPCNGVAGVNCYFPLRSYSFRPTYGVGHQPYRVVVLSFELLHAPEPVCGPKKST	6	['D339R', 'F375P', 'K478Q', 'F486V', 'A522E', 'T523P']	2022	Synthetic	ZCB11-
298	NITNLCPFDEVFNATRFASVYAWNRTRISNCVADYSVLYNLAPFFTFKCYGVSPTKLNDLCFTNVYADSFVIRGAEVRQIAPGQTGNIADYNYKLPDDFTGCVVAWNSNKLDSKVSGNYNYLYRLFRKSNLKPFERDISTEIYQAGNKPCNGVVGFNCYFPLRSYSFRPTYGVGHQPYRVVVLSFELLHAPAPVCGPKKST	5	['K356T', 'D405A', 'I434V', 'A484V', 'T523P']	2022	Synthetic	ZCB11-
299	NITNLCPFDEVFNATRFASVYAWNRKRISNCVADYSVLYNLAPFFTFKCYGVSPTKLNDLCFTNVYADSFVIRGDEVRQIAPGQTGNIADSNYKLPDDFTGCVIAWNSNKLDSKVSGNYNYLYRLFRKSNLKPFERDISTEIYQAGNKPCNGVAGANCYFPLRSYSFRPTYGVGHQPYRVVVLSFELLHAPATVCGPKKST	2	['Y421S', 'F486A']	2022	Synthetic	ZCB11-
300	NITNLCPFDEVFNATRFASVYAWNRNRISNCVADYSVLYNLAPFFTFKCYGVSPTKLNDLCFTNVSADSFVIRGDEVRQIAPGQTGNIADYNYKLPDDFTGCVIAWNSNKLDSKVSGNYNYLYRLFRKSNLKPFERDISTEIYQAGNKPCNGVAGFNCYFPLRSYSFRPTYGVGHQPYRVVVLSFELLHAPATVCGPKKST	2	['K356N', 'Y396S']	2022	Synthetic	ZCB11-
301	NITNLCPFHEVFNATRFASVYAWNRKRISNCVADYSVLYNLAPFLTFKCYGVSPTKLNDLCFTNVYADSFVIRGDEVRQIAPGQTGNIADYNYKLPDDFTGCVIAWNSNKLDSKQSGNYNYLYRLFRKSNLKPFERDISTEIYQAGNKPCNGVRGFNCYFPLRSYSFRPKYGVGHQPYRVVVLSFELLHAPATVCGPKKST	5	['D339H', 'F375L', 'V445Q', 'A484R', 'T500K']	2022	Synthetic	ZCB11-
302	NITNLCPFDEVFNATRFASVYAWNRKRISNCVADYSVLYNLAPFATFKCYGVSPTKLNDLCFTNIYADSFVIRGDEVRQIAPGQTGNIADYNYKLPDDFTGCVIAWNSNKLDSKVSGNYNYLYRLFRKSNLKPFERDISTEIYQAGNKPCNGVAGHNCYFPLRSYSFRPTYGVGHQPYRVVVLSFELLHAPTTVCGPKKST	4	['F375A', 'V395I', 'F486H', 'A522T']	2022	Synthetic	ZCB11-
303	NITNLCPFDEVFNATRFASVYAWNRKRISNCVADYSVLYNLAPFFTFKCYGVSPTKLNDLCFTNVYADSFVIRGDEVRQIAPGQTGNIADYNYKLPDDFIGCVIAWNSNKLDSKVSGNYNYLYRLFRKSNLKLFERDISTEIYQAGNKPCNGVAGFNCYFPLRSYSFRPTYGVGHQPYRVVVLSFELLHAPATVCGPKKST	2	['T430I', 'P463L']	2022	Synthetic	ZCB11-
304	NITNLCPFDEVFNATRFASVYAWNRKKISNCVADYSVLYNLAPFLTFKCYGVSPTKLNDLCFTNVYADSFVIRGDEVRQIAPGQTGNIADYNYKLPDDFTGCVIAWNSNKLDSKVSGNYNYLYRLFRKSNLKPFERDISTEIYQAGNKPCNGVAGFNCYFPLRSYSFRPTYGVGHQPYRVVVLSFELLHAPATVCGSKKST	3	['R357K', 'F375L', 'P527S']	2022	Synthetic	ZCB11-
305	NITNLCPFLEVFNATRFASVYAWNRRRISNCVADYSVLYNLAPFFTFKCYGVSPTKLNDLCFTNIYADSFVIRGDEVRQIAPGQTGNIADYNYKLPDDFTGCVIAWNSNKLDSKVSGNYNYLYRLFRKSNLKPFERDISTEIYQAGNKPCNGVAGFNCYFPLRSYSFRPTYGVGHQPYRVVVLSFELLHAPTTVCGPKKST	4	['D339L', 'K356R', 'V395I', 'A522T']	2022	Synthetic	ZCB11-
306	NITNLCPFDEVFNATRFASVYAWNRTRISNCVADYSVLYNLAPFFTFKCYGVSPTKLNDLCFTNVYADSFVIRGDEVRQIAPGQTGNIADYNYKLPDDFTGCVMAWNSNKLDSKVSGNYNYLYRLFRKSNLKPFERDISTEIYQAGNKPCNGVRGFNCYFPLRSYSFRPTYGVGHQPYRVVVLSFELLHAPATVCGPKKST	3	['K356T', 'I434M', 'A484R']	2022	Synthetic	ZCB11-
307	NITNLCPFDEVFNATRFASVYAWNRKRISNCVADYSVLYNLAPFLTFKCYGVSPTKLNDLCFTNVYADSFVIRGDEVRQIAPGQTGNIADYNYKLPDDFTGCVIAWNSNKLDSKVSGNYNYLYRLFRKSNLKAFERDISTEIYQAGNKPCNGVAGFNCYFPLRSYSFRPTYGVGHQPYRVVVLSFELLHAPAPVCGPKKST	3	['F375L', 'P463A', 'T523P']	2022	Synthetic	ZCB11-
308	NITNLCPFDEVFNATRFAPVYAWNRKRISNCVADYSVLYNLAPFVTFKCYGVSPTKLNDLCFTNVYADSFVIRGDEVRQIAPGQTGNIADYNYKLPDDFTGCVIAWNSNKLDSKQSCNYNYLYRLFRKSNLKPFERDISTEIYQAGNKPCNGVAGVNCYFPLRSYSFRPTYGVGHQPYRVVVLSFELLHAPATVCGPKKST	5	['S349P', 'F375V', 'V445Q', 'G447C', 'F486V']	2022	Synthetic	ZCB11-
309	NITNLCPFLEVFNATRFASVYAWNRKRISNCVADYSVLYNLAPFLTFKCYGVSPTKLNDLCFTNVYADSFVIRGDEVRQIAPGQTGNIADYNYKLPDDFTGCVIAWNSNKLDSKVSGNYNYLYRLFRKSNLKPFERDISTEIYLAGNKPCNGVAGFNCYFPLRSYSFRPTYGVGHQPYRVVVLSFELLHAPAPVCGPKKST	4	['D339L', 'F375L', 'Q474L', 'T523P']	2022	Synthetic	ZCB11-
310	NITNLCPFDEVFNSTRFASVYAWNRKRISNCVADYSVLYNLAPFVTFKCYGVSPTKLHDLCFTNIYADSFVIRGDEVRQIAPGQTGNIADYNYKLPDDFTGCVIAWNSNKLDSKVSGNYNYLYRLFRKSNLKPFERDISTEIYQAGNKPCNGVAGFNCYFPLRSYSFRPTYGVGHQPYRVVVLSFELLHAPAPVCGPKKST	5	['A344S', 'F375V', 'N388H', 'V395I', 'T523P']	2022	Synthetic	ZCB11-
311	NITNLCPFREVFNATRFASVYAWNRKRISNCVADYSVLYNLAPFFTFKCYGVSPTKLNDLCSTNVYADSFVIRGDEVRQIAPGQTGNIADYNYKLPDDFTGCVIAWNSNKLDSKVSGNYNYLYRLFRKSNLKPFERDISTEIYQAGNKPCNGVRGFNCYFPLRSYSFRPTYGVGHQPYRVVVLSFELLHAPATVCGPKKST	3	['D339R', 'F392S', 'A484R']	2022	Synthetic	ZCB11-
312	NITNLCPFHEVFNATRFASVYAWNRKRISNCVADYSVLYNLAPFFTFKCYGVSATKLNDLCFTNVYADSFVIRGDEVRQIAPGQTGNIADYNYKLPDDFTGCVIAWNSNKLDSKQSGNYNYLYRWFRKSNLKPFERDISTEIHQAGNKPCNGVAGFNCYFPLRSYSFRPTYGVGHQPYRVVVLSFELLHAPATVCGPKKST	5	['D339H', 'P384A', 'V445Q', 'L455W', 'Y473H']	2022	Synthetic	ZCB11-
313	NITNLCPFDEVFNATRFASVYAWNRTRISNCVADYSVLYNLAPFVTFKCYGVSPTKLNDLCFTNVYADSFVIRGDEVRQIAPGQTGNIADYNYKLPDDFTGCVVAWNSNKLDSKVSGNYNYLYRLFRKSNLKPFERDISTEIYRAGNKPCNGVAGVNCYFPLRSYSFRPTYGVGHQPYRVVVLSFELLHAPAPVCGPKKST	6	['K356T', 'F375V', 'I434V', 'Q474R', 'F486V', 'T523P']	2022	Synthetic	ZCB11-
314	NITNLCPFDEVFNANRFASVYAWNRKRISNCVADYSVLYNLAPFATFKCYGVSPTKLNDLCFTNVYADSFVIRGDEVRQIAPGQTGNIADYNYKLPDDFTGCVIAWNSNKLDSKVSGNYNYLYRLFRKSNLKPFERDISTEIYQAGHKPCNGVAGANCYFPLRSYSFRPTYGVGHQPYRVVVLSFELLHAPAPVCGPKKST	5	['T345N', 'F375A', 'N477H', 'F486A', 'T523P']	2022	Synthetic	ZCB11-
315	NITNLCPFDEVFNATRFASVYAWNRKRISNCVADYSVLYNLAPFFTFKCYGVSPTKLNDLCFTNVYADSFVIRGDEVRQIAPGQTGNIADYNYKLPDDFTGCVIAWNSNKLDSKVSGNYNYLYRLFRKSNLKPFERDISTEIYQAGNKPCNGVAGVNCYFPLRSYSFRPTYGVGHQPYRVVVLSFELLHAPETVCGPKKST	2	['F486V', 'A522E']	2022	Synthetic	ZCB11-
316	NITNLCPFQEVFNATRFASVYAWNRKRISNCVADYSVLYNLAPFFTFKCYGVSPTKLNDLCFTNVYADSFVIRGDEVRQIAPGQTGNIADYNYKLPDDFTGCVIAWNSNKLDSKVSGNYNYLYRLFRKSNLKPFERDISTEIYQAGNKPCNGVAGFDCYFPLRSYSFRPTYGVGHQPYRVVVLSFELLHAPATVCGPKKST	2	['D339Q', 'N487D']	2022	Synthetic	ZCB11-
317	NITNLCPFREVFNATRFASVYAWNRTRISNCVADYSVLYNLAPFFTFKCYGVSPTKLNDLCFTNVYADSFVIRGDEVSQIAPGQTGNIADYNYKLPDDFTGCVIAWNSNKLDSSQSGNYNYLYRLFRKSNLKPFERDISTEIYQAGNKPCNGVAGVNCYFPLRSYSFRPTYGVGHQPYRVVVLSFELLHAPATVCGPKKST	6	['D339R', 'K356T', 'R408S', 'K444S', 'V445Q', 'F486V']	2022	Synthetic	ZCB11-
318	NITNLCPFREVFNATRFASVYAWNRRRISNCVADYSVLYNLAPFPTFKCYGVSPTKLNDLCFTNVYADSFVIRGDEVRQIAPGQTGNIADYNYKLPDDFTGCVIAWNSNKLDSKVAGNYNYLYRLFRKSNLKPFERDISTEIYQAGNKPCNGVSGFNCYFPLRSYSFRPTYGVGHQPYRVVVLSFELLHAPAPVCGPKKST	6	['D339R', 'K356R', 'F375P', 'S446A', 'A484S', 'T523P']	2022	Synthetic	ZCB11-
319	NITNLCPFREVFNATRFASVYAWNRTRISNCVADYSVLYNLAPFFTFKCYGVSPTKLNDLCFTNVYADSFVIRGDEVRQIAPGQTGYIADYNYKLPDDFTGCVIAWNSNKLDSKQSGNYNYLYRLFRKSNLKPFERDISTEIYQAGNKPCNGVAGVNCYFPLRSYSFRPTYGVGQQPYRVVVLSFELLHAPATVCGPKKST	6	['D339R', 'K356T', 'N417Y', 'V445Q', 'F486V', 'H505Q']	2022	Synthetic	ZCB11-
320	NITNLCPFREVFNATRFASVYAWNRKRISNCVADYSVLYNLAPFPTFKCYGVSPTKLNDLCFTNVYADSFVIRGDEVRQIAPGQTGNIADYNYKLPDDFTGCVIAWNSNKLDSKVSGNYNYLYRLFRKSNLKPFERDISTEIYQAGNKACNGVAGANCYFPLRSYSFRPTYGVGHQPYRVVVLSFELLHAPAPVCGPKKST	5	['D339R', 'F375P', 'P479A', 'F486A', 'T523P']	2022	Synthetic	ZCB11-
321	NITNLCPFDEVFNATRFASVYAWDRKRISNCVADYSVLYNLAPFFTFKCYGVSPTKLNDLCFTNVYADSFVIRGDEVRQIAPGQTGNIADYNYKLPDDFTGCVIAWNSNKLDSKVSGNYNYLYRLFRKSNLKPFERDISTEIYQAGNYPCNGVAGFNCYFPLRSYSFRPTYGVGHQPYRVVVLSFELLHAPATVCGPKKST	2	['N354D', 'K478Y']	2022	Synthetic	ZCB11-
322	NITNLCPFREVFNATRFASVYAWNRKRISNCVADYSVLYNLAPFFTFKCYGVSPTKLNDLCFTNVYADSFVIRGAEVRQIAPGQTGNIADYNYKLPDDFTGCVIAWNSNKLDSKVSGNYNYLYRLFRKSNLEPFERDISTEIYQRGNKPCNGVAGFNCYFPLRSYSFRPTYGVGHQPYRVVVLSFELLHAPAPVCGPKKST	5	['D339R', 'D405A', 'K462E', 'A475R', 'T523P']	2022	Synthetic	ZCB11-
323	NIKNLCPFDEVFNATRFASVYAWNRKRISNCVADYSVLYNLAPFFTFKCYGVSPTRLNDLCFTNVYADSFVIRGDEVRQIAPGQTGNIADYNYKLPDDFTGCVIAWNSNKLDSKVSGNYNYLYRLFRKSNLKPFERDISTEIYQAGNKPCNGVAGFNCYFPLRSYSFRPTYGVGHQPYRVVVLSFELLHAPATGCGPKKST	3	['T333K', 'K386R', 'V524G']	2022	Synthetic	ZCB11-
324	NITNLCPFDEVFNATRFASVYAWNRKRISNCVADYSVLYNLAPFLTFKCYGVSPTKLNDLCFTNVYADSFVIRGDEVRQIAPGQTGNIADYNYKLPDDFTGCVIAWNSNKLDSKVSGNYNYLYRLFRKSNLKPFERDISTEIYQAGNKPCNGVAGFNCYFPLRSYSFRPTYGVGHQPYRVVVLSFELLAAPATVCGPKKST	2	['F375L', 'H519A']	2022	Synthetic	ZCB11-
325	NITNLCPFDKVFNATRFASVYAWNRKRISNCVADYSVLYNLAPFFTFKCYGVSPTKLNDLCFTNVYADSFVIRGDEVRQIAPGQTGNIADYNYKLPDDFTGCVIAWNSNKLDSKVSGNYNYLYRLFRKSNLKPFERDISTEIYQAGNKPCNGVAGFDCYFPLRSYSFRPTYGVGHQPYRVVVLSFELLHAPATVCGPKKST	2	['E340K', 'N487D']	2022	Synthetic	ZCB11-
326	NITNLCPFDEVFNATRFASVYAWNRKRISNCVADYSVLYNLAPFFTFKCYGVSPTKLNDLCFTNVYADSFVIRGDEVRQIAPGQTGNIAGYNYKLPDDFTGCVIAWNSNKLDSKVSGNYNYLYRLFRKSNLKPFERDISTEIYQAGNKPCNGVAGVNCYFPLRSYSFRPTYGVGHQPYRVVVLSFELLHAPATVCGPKKST	2	['D420G', 'F486V']	2022	Synthetic	ZCB11-
327	NITNLCPFHEVFNATRFASVYAWNRKRISDCVADYSVLYNLAPFVTFKCYGVSPTKLNDLCFTNVYADSFVIRGDEVRQIAPGQTGNIADYNYKLPDDFTGCVIAWNSNKLDSKVSGNYNYLYRLFRKSNLKPFERDISTEIYQASNKPCNGVAGFNCYFPLQSYSFRPTYGVGHQPYRVVVLSFELLHAPAPVCGPKKST	6	['D339H', 'N360D', 'F375V', 'G476S', 'R493Q', 'T523P']	2022	Synthetic	ZCB11-
328	NIKNLCPFDEVFNATRFASVYAWNRKRISNCVADYSVLYNLAPFFTFKCYGVSPTKLNDLCFTNVYADSFVIRGDEVRQIAPGQTGNIADYNYKLPDDFTGCVIAWNSNKLDSKVSGNYNYLYRLFRKSNLKPFERDISTEIYQAGNKPCNGVAGENCYFPLRSYSFRPTYGVGHQPYRVVVLSFELLHAPATVCGPKKST	2	['T333K', 'F486E']	2022	Synthetic	ZCB11-
329	NITNLCPFREVFNATRFAAVYAWNRKRISNCVADYSVLYNLAPFPTFKCYGVSPTKLNDLCFTNVYADSFVIRGDEVSQIAPGQTGNIADYNYKLPDDFTGCVIAWNSNKLDSKVSGNYNYLYRLFRKSNLKPFERDISTEIYQAGNKPCNGVRGFNCYFPLRSYSFRPTYGVGHQPYRVVVLSFELLHAPAPVCGPKKST	6	['D339R', 'S349A', 'F375P', 'R408S', 'A484R', 'T523P']	2022	Synthetic	ZCB11-
330	NITNLCPFDEVFNATRFASVYAWNRTRISNCVADYSVLYNLAPFVTFKCYGVSPTKLNDLCFTNVYADSFVIRGDEVRQIAPGQTGNIADYNYKLPDDFTGCVIAWNSNKLDSKVSGNYNYLYRLFRKSNLKPFERDISTEIYQAGNKPCNGVAGVTCYFPLRSYSFRHTYGVGHQPYRVVVLSFELLHAPAPVCGPKKST	6	['K356T', 'F375V', 'F486V', 'N487T', 'P499H', 'T523P']	2022	Synthetic	ZCB11-
331	NIKNLCPFDEVFNATRFASVYAWNRKRISNCVADYSVLYNLAPFLTFKCYGVSPTKLNDLCFTNVYADSFVIRGDEVRQIAPGQTGNIADYNYKLPDDFTGCVIAWNSNKLDSKVSGNYNYLYRLFRKSNLKPFERDISTEIYQAGNKPCNGVAGFNCYFPLQSYSFRPTYGVGHQPYRVVVLSFELLHAPAPVCGPKKST	4	['T333K', 'F375L', 'R493Q', 'T523P']	2022	Synthetic	ZCB11-
332	NITNLCPFREVFNATEFASVYAWNRKRISNCVADYSVLYNLAPFPTFKCYGVSPTKLNDLCFTNVYADSFVIRGDEVRQIAPGQTGNIADYNYKLPDDFTGCVIAWNSNKLDSKVSGNYNYLYRLFRKSNLKPFERDISTEIYQAGNKPCSGVAGFNCYFPLRSYSFRPTYGEGHQPYRVVVLSFELLHAPAPVCGPKKST	6	['D339R', 'R346E', 'F375P', 'N481S', 'V503E', 'T523P']	2022	Synthetic	ZCB11-
333	NITNLCPFDEVFNATRFASVYAWNRKRISNCVADYSVLYNLAPFLTFKCYGVSPTKLNDLCFTNVYADSFVIRGDEVRQIAPGQTGNIADYNYKLPDDFTGCVIAWNSNKLDSKVFGNYNYLYRLFRKSNLKPFERDISTEIYQAGNKPCNGVAGFNCYFPLRSYSFRPTYGVGHQPYRVVVLSFELLHAPTTVCGPKKST	3	['F375L', 'S446F', 'A522T']	2022	Synthetic	ZCB11-
334	NITNLCPFDDVFNATRFASVYAWDRTRISNCVADYSVLYNLAPFVTFKCYGVSPTKLNDLCFTNVYADSFVIRGDEVRQIAPGQTGNIADYNYKLPDDFTGCVIAWNSNKLDSKVSGNYNYLYRLFRKSNLKPFERDISTEIYQAGNKPCNGVAGVNCYFPLRSYSFRPTYGVGHQPYRVVVLSFELLHAPAPVCGPKKST	6	['E340D', 'N354D', 'K356T', 'F375V', 'F486V', 'T523P']	2022	Synthetic	ZCB11-
335	NITKLCPFREVFNATRFASVYAWNRKRISNCVADYSVLYNLAPFPTFKCYGVSPTKLNDLCFTNVYADSFVIRGDEVRQIAPGQTGNIADYNYKLPDDFTGCVIAWNSNKLDSKVSGNYNYLYRLFRKSNLKSFERDISTEIYQAGNKPCNGVAGVNCYFPLRSYSFRPTYGVGHQPYRVVVLSFELLHAPAPVCGPKKST	6	['N334K', 'D339R', 'F375P', 'P463S', 'F486V', 'T523P']	2022	Synthetic	ZCB11-
336	NITNLCPFREVFNATRFASVYAWNRKRISNCVADYSVLYNLAPFFTFKCYGVSPTKLNDLCFTNVYADSFVIRGAEVRQIAPGQTGNIADYNYKLPDDFTGCVIAWNSNKLDSTVSGNYNYLYRLFRKSNLKPFERDISTEIYQAGNLPCNGVAGFNCYFPLRSYSFRPTYGVGHQPYRVVVLSFELLHAPAPVCGPKKST	5	['D339R', 'D405A', 'K444T', 'K478L', 'T523P']	2022	Synthetic	ZCB11-
337	NITNLCPFREVFNATRFASVYAWNRTRISNCVADYSVLYNLAPFFTFKCYGVSPTKLNDLCFTNVYADSFVIRGDEVRQIAPGQTGNIADYNYKLPDDFTGCVVAWNSNKLDSKQSGNYNYLYRLFRKSNLKPFERDISTEIYQAGNKPCNGVAGVNCYFPLRSYSFRPTYEVGHQPYRVVVLSFELLHAPATVCGPKKST	6	['D339R', 'K356T', 'I434V', 'V445Q', 'F486V', 'G502E']	2022	Synthetic	ZCB11-
338	NITNLCPFDEVFNATRFASVYAWNRKRISNCVADYSVLYNLAPFFTFKCYGVSATKLNDLCFTNVYADSFVIRGDEVRQIAPGQTGNIADYNYKLPDDFTGCVIAWNSNKLDSKQSGNYNYLYRLFRKSNLKPFERDISTEIYQAGNKPCNGVAGANCYFPLRSYSFRPTYGVGHQPYRVVVLSFELLHAPATVCGPKKST	3	['P384A', 'V445Q', 'F486A']	2022	Synthetic	ZCB11-
339	NITNLCPFREVFNATRFASVYAWNRTRISNCVADYSVLYNLAPFFTFKCYGVSPTKLNDLCFTNVYADSFVIRGDEVRQIAPGQTGNIADYNYKLPHDFTGCVIGWNSNKLDSKQSGNYNYLYRLFRKSNLKPFERDISTEIYQAGNKPCNGVAGVNCYFPLRSYSFRPTYGVGHQPYRVVVLSFELLHAPATVCGPKKST	6	['D339R', 'K356T', 'D427H', 'A435G', 'V445Q', 'F486V']	2022	Synthetic	ZCB11-
340	NITNLCPFDEVFNATRFASVYAWNRKRISNCVADYSVLYNLAPFFTFKCYGVSPTKLNDLCFTNVYADSFVIRGDEVRQIAPGQTGNIADYNYKLPDDFTGCVIAWNSNKLDSKVSGNYNYLYRLFRKSNLKPFERDISTEIYQAGNKPCNGVARFNCYFPLSSYSFRPTYGVGHQPYRVVVLSFELLHAPATVCGPKKST	2	['G485R', 'R493S']	2022	Synthetic	ZCB11-
341	NITNLCPFDEVFNATRFASVYAWNRKRISNCVADYSVLYNLAPFLTFKCYGVSPTKLNDLCFTNVYADSFVIRGDEVRQIAPGQTGNIADYNYKLPDDFTGCVIAWNSNKLDSKVSGNYNYQYRLFRKSNLKPFERDISTEIYQAGNKPCNGVAGFNCYFPLRSYSFRPTYGVGHQPYRVVVLSFELLHAPATVCGPKKST	2	['F375L', 'L452Q']	2022	Synthetic	ZCB11-
342	NITNLCPFDEVFNATRFASVYAWNRKRISNCVADYSVLYNLAPHLTFKCYGVSPTKLNDLCFTNVYADSFVVRGDEVRQIAPGQTGNIADYNYKLPDDFTGCVIAWNSNKLDSKVSGNYNYLYRLFRKSNLKPFERDISTEIYQAGNKPCNGVAGFNCYFPLRSYSFRPTYGVGHQPYRVVVLSFELLHAPAPVCGPKKST	4	['F374H', 'F375L', 'I402V', 'T523P']	2022	Synthetic	ZCB11-
343	NITNLCPFHEVFNATRFASVYAWNRKRISDCVADYSVLYNLAPFVTFKCYGVSPTKLNDLCFTNVYADSFVIRGDEVRQIAPGQTGNIADYNYKLPDDFTGCVIAWNSNKLDSKVSGNYNYLYRLFRKSNLKPFERDISTEIYQAGTKPCNGVAGFNCYFPLQSYSFRPTYGVGHQPYRVVVLSFELLHAPAPVCGPKKST	6	['D339H', 'N360D', 'F375V', 'N477T', 'R493Q', 'T523P']	2022	Synthetic	ZCB11-
344	NITNLCPFDEVFNATRFAPVYAWNRKRISNCVADYSGLYNLAPFFTFKCYGVSPTKLNDLCFTNVYADSFVIRGDEVRQIAPGQTGNIADYNYKLPDDFTGCVIAWNSNKLDSKVSGNYNYLYRLFRKSTLKPFERDISTEIYQAGNKPCNGVAGFNCYFPLRSYSFRPTYGVGHQPYRVVVLSFELLHAPAPVCGPKKST	4	['S349P', 'V367G', 'N460T', 'T523P']	2022	Synthetic	ZCB11-
345	NITNLCPFDEVFNATRFASVYAWNRKRISNCVADYSVLYNLAPFATFKCYGVSPTKLNDLCFTNVYADSFVIRGDEVRQIAPGQTGNIADYNYKLPDDFTGCVIAWNSNKLDSKVSGNYNYLYRLFRKSNLKPFERDISTEIYQAGNKPCNGVAGLNCYFPLRSYSFRPTYGVGHQPYRVVVLSFELLHAPATVCGPKKST	2	['F375A', 'F486L']	2022	Synthetic	ZCB11-
346	NITNLCPFREVFNATEFASVYAWNRTRISNCVADYSVLYNLAPFFTFKCYGVSPTKLNDLCFTNVYADSFVIRGDEVRQIAPGQTGNIADYNYKLPDDFTGCVIAWNSNKLDSKQSGNYNYLYRLFRKSNLKPFERDISTEIYQAGNKPCNGVAGVNCYFPLRSYSFRPTYGVGHQPYRVVVLSFEVLHAPATVCGPKKST	6	['D339R', 'R346E', 'K356T', 'V445Q', 'F486V', 'L517V']	2022	Synthetic	ZCB11-
347	NITNLCPFDEVFNANRFASVYAWNRKRISNCVADYSVLYNLAPFVTFKCYGVSPTKLNDLCFTNVYADSFVIRGDEVRQIAPGQTGNIADYNYKLPDDFTGCVIAWNSNKLDSKVSGNYNYLYRSFRKSNLKPFERDISTEIYQAGNKPCNGVAGFNCYFPLHSYSFRPTYGVGHQPYRVVVLSFELLHAPAPVCGPKKST	5	['T345N', 'F375V', 'L455S', 'R493H', 'T523P']	2022	Synthetic	ZCB11-
348	NITNLCPFREVFNATRFASVYAWNRKRISNCVADYSVLYNLAQFFTFKCYGVSPTKLNDLCFTNVYADSFVIRGDEVRQIAPGQTGNIADYNYKLPDDFTGCVIAWNSNKLDSKVSGNYNYLYRLFRKSNLKPFERDISTEIYQAGNKPCNGVAGFNCYFPLRSYSFRPTYGVGHQPYRVVVLSFELLHAPATVCGPKNST	3	['D339R', 'P373Q', 'K529N']	2022	Synthetic	ZCB11-
349	NITNLCPFDEVFNATRFASVYAWNRKRISNCVADYSVLYNLAPFLTFKCYGVSPTKLNDLCFTNVYADSFVIRGDEVRQIAPGQTGNIADYNYKLPDDFTGCVIAWNSNKLDSKVSGNYNYLYRLFRKSNLKPFERDISTEIYQAGNKPCNGVRGFNCYFPLRSYSFRPTYGVGHQPYRVVVLSFELLHAPATVCGPKKST	2	['F375L', 'A484R']	2022	Synthetic	ZCB11-
350	NITNLCPFREVFNATRFASVYAWNRKRISNCVADYSVLYNLATFPTFKCYGVSPTKLNDLCFTNVYADSFVIRGDEVRQIAPGQTGNIADYNYKLPDDFTGCVIAWNSNKLDSKVSGNYNYLYRLFRKSNLKPFERDISTEVYQAGNLPCNGVAGFNCYFPLRSYSFRPTYGVGHQPYRVVVLSFELLHAPAPVCGPKKST	6	['D339R', 'P373T', 'F375P', 'I472V', 'K478L', 'T523P']	2022	Synthetic	ZCB11-
351	NITNLCPFDEVFNATRFASVYAWNRTRISNCVADYSVLYNLAPFFTFKCYGVSPTKLNDLCFTNVYADSFVIRGDEVRQIAPGQTGNIADYNYKLPDDFTGCVIAWNSNKLDSKVSGNYNYLYRLFRKSNLKPFERDISTEIYQAGNKPCNGVAGPNCYFPLRSYSFRPTYGVGHQPYRVVVLSFELLHAPAPVCGPKKST	3	['K356T', 'F486P', 'T523P']	2022	Synthetic	ZCB11-
352	NITNLCPFDEVFNANRFASVYAWNRKRISNCVADYSVLYNLAPFVTFKCYGVSPTKLNDLCFTNVYADSFVIRGDEVRQIAPGQTGNIADYNYKLPDDFTGCVIAWNSNKLDSKVSGNYNYLYRLFRKSNLKPFERDISTEIYQAGNKPCNGVAGPNCYFPLRSYSFRPTYGVGHQPYRVVVLSFELLHAPPTVCGSKKST	5	['T345N', 'F375V', 'F486P', 'A522P', 'P527S']	2022	Synthetic	ZCB11-
353	NITNLCPFHEVFNATRFASVYAWNRKRISNCVADYSVLYNLAPFLTFKCYGVSPTKLNDLCFTNVYADSFVIRGDEVRQIAPGQTGNIADYNYKLPDDFTGCVIAWNSNKLDSKQSGNYNYLYRLFRKSNLKPFERDISTEIYQAGNKPCNGVAGFNCYFPLRSYSFRPTDGVGHQPYRVVVLSFELLHAPATVCGPKKST	4	['D339H', 'F375L', 'V445Q', 'Y501D']	2022	Synthetic	ZCB11-
354	NITNLCPFREVFNATRFASVYAWNRKRISNCVADYSRLYNLAPFPTFKCYGVSPTKLNDLCFTNVYADSFVIRGDEVRQIAPGQTGNIADYNYKLPDDFTGCVIACNSNKLDSKVSGNYNYLYRLFRKSNLKPFERDISTEIYQAGNLPCNGVAGFNCYFPLRSYSFRPTYGVGHQPYRVVVLSFELLHAPAPVCGPKKST	6	['D339R', 'V367R', 'F375P', 'W436C', 'K478L', 'T523P']	2022	Synthetic	ZCB11-
355	NITNLCPFREVFNATRFASVYAWNRKRISNCVADYSVLYNLAPFPTFKCYGVSPTRLNDLCFTNVYADSFVIRGDEVRQIAPGQTGNIADYNYKLPDDFTGCVIAWNSNKLDSKVSGNYNYLYRLFRKSNLKPFERDISTEIYQAGNKPCSGVKGFNCYFPLRSYSFRPTYGVGHQPYRVVVLSFELLHAPAPVCGPKKST	6	['D339R', 'F375P', 'K386R', 'N481S', 'A484K', 'T523P']	2022	Synthetic	ZCB11-
356	NITNLCPFDEVFNATIFASVYAWNRKRISNCVADYSVLYNLAPFVTFKCYGVSPTKLNDLCFTNVYADSFVIRGDEVRQIAPGQTGNIADYNYKLPDDFTGCVIAWNSNKLDSKVSGNYNYLYRLFRKSNAKPFERDISTEIYQAGNKPCNGVAGFNCYFPLRSYSFRPTYGVGHQPYRVVVLSFELLHAPAPVCGPKKST	4	['R346I', 'F375V', 'L461A', 'T523P']	2022	Synthetic	ZCB11-
357	NITNLCPFDEVFNATRFASVYAWNRKRISNCVADYSVLYNLAPFCTFKCYGVSPTKLNDLCFTNVYADSFVIRGDEVRQIAPGQTGNIADYNYKLPDDFTGCVIAWNSNKLDSKVSGNYNYLYRLFRKSNLKPFERDISTEIYQAGNKPCNGVAGANCYFPLRSYSFRPTYGVGHQPYRVVVLSFELLHAPATVCGPKKST	2	['F375C', 'F486A']	2022	Synthetic	ZCB11-
358	NITNLCPFREVFNATRFASVYAWNRKRISNCVADYSVLYNLAPFPTFKCYGVSPTKLNDLCFTNVYADSFVIRGDEVRQIAPGQTGNIADYNYKLPDDFTGCVIAWNSNKLDSKVSGNYYYLYRLFRKSNLKPFERDISTEIYQAGNKPCNGVAGGNCYFPLRSYSFRPTYGVGYQPYRVVVLSFELLHAPAPVCGPKKST	6	['D339R', 'F375P', 'N450Y', 'F486G', 'H505Y', 'T523P']	2022	Synthetic	ZCB11-
359	NITNLCPFREVFNATRFAPVYAWNRKRISNCVADYSVLYNLAPFFTFKCYGVSPTKLNDLCFTNVYADSFVIRGDEVRQIAPGQTGNIADYNYKLPDDFTGCVIAWNSNKLDSKQSGNYNYLYRLFRKSNLKGFERDISTEIYQAGNKPCNGVAGVNCYFPLRSYSFRPTYGVGHQPYRVVVLSFELLHAPATVCGPKKST	5	['D339R', 'S349P', 'V445Q', 'P463G', 'F486V']	2022	Synthetic	ZCB11-
360	NITNLCPFDEVFNATRFASVYAWNRKRISNCVADYSVLYNLAPFFTFKCYGVSPTKLNDLCFTNVYADSFVIRGDEVRQIAPGKTGNIADYNYKLPDDFTGCVIAWNSNKLDSKVSGNYNYLYRLFRKSNLKPFERDISTEIYQAGNKPCNGVAGLNCYFPLRSYSFRPTYGVGHQPYRVVVLSFELLHAPATVCGPKKST	2	['Q414K', 'F486L']	2022	Synthetic	ZCB11-
361	NITNLCPFDEVFNATRFASVYAWNRKRISNCVADYSVLYDLAPFFTFKCYGVSPTKLNDLCFTNVYADSFVIRGAEVRQIAPGQTGNIADYNYKLPDDFTGCVIAWNSNKLDSKQSGNYNYLYRLFRKSNLKPFERDISTEIYQAGNKPCNGVAGGNCYFPLRSYSFRPTYGVGHQPYRVVVLSFELLHAPATVCGPKKST	4	['N370D', 'D405A', 'V445Q', 'F486G']	2022	Synthetic	ZCB11-
362	NITNLCPFREVFNATRFASVYAWNRTRISNCVADYSVLYNLAPFSTFKCYGVSPTKLNDLCFTNVYADSFVIRGDEVRQIAPGQTGNIADYNYKLPDDFTGCVIAWNSNKLDSKQSGNYNYLYRLFRKSNLKPFERDISTEIYQAGNKPCNGVAGVNCYFPLRSYSFRPTYGVGHQPYRVVVLSFELMHAPATVCGPKKST	6	['D339R', 'K356T', 'F375S', 'V445Q', 'F486V', 'L518M']	2022	Synthetic	ZCB11-
363	NITNLCPFREVFNATRFASVYAWNRKRISNCVADYSVLYNLAPFVTFKCYGVSPTKLNDLCFTNVYADSFVIRGDEVRQIAPGQTGNIADYNYKLPDDFTGCVIAWNSNKLDSKVSGNYNYLYRVFRKSNLKPFERDISTEIYQAGNKPCNGVAGVNCYFPLRSYSFRPTYGVGHQPYRVVVLSFELLHAPAPVCGPKKST	5	['D339R', 'F375V', 'L455V', 'F486V', 'T523P']	2022	Synthetic	ZCB11-
364	NITNLCPFDEVFNATRFASVYAWNRKRISNCVADYSVLYNLAPFFTFKCYGVSPTKLNDLCFTNVYADSFVIRGDEVRQIAPGQTGNIADYNYKLPNDFTGCVIAWNSNKLDSKVSGNYNYLYRLFRKSNLKPFERDISTEIYQAGHKPCNGVAGFNCYFPLRSYSFRPTYGVGHQPYRVVVLSFELLHAPATVCGPKKST	2	['D427N', 'N477H']	2022	Synthetic	ZCB11-
365	NITNLCPFDEVFNATRFASVYAWNRTRISNCVADYSVLYNLAPFFTFKCYGVSPSKLNDLCFTNVYADSFVIRGDEVRQIAPGQTGNIADYNYKLPDDFTGCVIAWNSNKLDSKVSGNYNYLYRLFRKSNLKPFERDISTEIYQAGNKPCNGVAGFNCYFPLRSYSFRPTYGVGHQPYRVVVLSFELLHAPATVCGPKNST	3	['K356T', 'T385S', 'K529N']	2022	Synthetic	ZCB11-
366	NITNLCPFDEVFNATRFASVYAWNRKRISNCVADYSVLYNLAPFLTFKCYGVSPTKLNDLCFTNVYADSFVIRGDEVRQIAPGQTGNIADYNYKLPDDFTGCVIAWNSNKLDSKVSGNYNYLYRLFRKSNLKPFERDISTEIYQAGNKPCNGVAGFNCYFPLQSYSFRPTYGVGHQPYRVVVLSFELLHAPATVCGSKKST	3	['F375L', 'R493Q', 'P527S']	2022	Synthetic	ZCB11-
367	NITNLCPFHEVFNATRFASVYAWNRKRISNCVADYSVLYNLAPFVTFKCYGVSPTKLNDLCFTNVYADSFVIRGDEVRQIAPGQTGNIADYNYKLPDDFTGCVIAWNSNKLDSKVSGNTNYLYRLFRKSNLKPFERDISTEIYQAGNKPCNGVAGANCYFPLRSYSFRPTYGVGHQPYRVVVLSFELLHAPAPVCGPKKST	5	['D339H', 'F375V', 'Y449T', 'F486A', 'T523P']	2022	Synthetic	ZCB11-
368	NITNLCPFDEVFNATRFAPVYAWNRKRISNCVADYSVLYNLSPFFTFKCYGVSPTKLNDLCFTNVYADSFVIRGDEVRQIAPGQTGNIADYNYKLPDDFTGCVIAWNSNKLDSKVSGNYNYLYRLFRKSNLKPFERDISTEIYQAGNKPCNGVAGFNCYFPLRSYSFRPTYGVGHQPYRVVVLSFELLHAPATVCGPKKST	2	['S349P', 'A372S']	2022	Synthetic	ZCB11-
369	NITNLCPFHEVFNATRFASVYAWNRKRISNCVADYSVLYNLAPFFTFKCYGVSPTKLNDLCFTNVYADSFVIRGDEVRQIAAGQTGNIADYNYKLPDDFTGCVIAWNSNKLDSKVSGNYNYLYRLFRKSNLKPFERDISTEIYQAGNKPCNGVAGFNCYFPLRSYSFRPTYGVGHQPYRVVVLSFELLHAPATVCGSKKST	3	['D339H', 'P412A', 'P527S']	2022	Synthetic	ZCB11-
370	NITNLCPFDEVFNATRFASVYAWNRKRISNCVADYSVLYNLAPFFTFKCYGVSPTKLNDLCFTNVYADSFVIRGDEVRQIAPGQTGNIADYNYKLPDDFTGCVIAWNSNKLDSKVSGNYNYLYRLFRKSNLKPFERDISTEIYQAGNKSCNGVAGVNCYFPLRSYSFRPTYGVGHQPYRVVVLSFELLHAPATVCGPKKST	2	['P479S', 'F486V']	2022	Synthetic	ZCB11-
371	NITNLCPFREVFNATRFASVYAWNRKRISNCVADYSVLYNLAPFPTFKCYGVSPTKLNDLCFTNVYADSFVIRGDEVRQIAPGQTGNIADYNYKLPDDFTGCVIAWNSNKLVSKVSGNYNYLYRLFRKSNLKPFERDISTEIYQAGNKPCNGVAGVNCYFPLRSYSFRPTYGVGHQPYRVVVLSFELLHAPAPVCGPKKST	5	['D339R', 'F375P', 'D442V', 'F486V', 'T523P']	2022	Synthetic	ZCB11-
372	NITNLCPFRDVFNATRFASVYAWNRKRISNCVADYSVLYNLAPFPTFKCYGVSPTKLNDLCFTNVYADSFVIRGDEVRQIAPGQTGNIADYNYKLPDDFTGCVLAWNSNKLDSKVSGNYNYLYRLFRKSNLKPFERDISTEIYQAGNKPCNGVAGVNCYFPLRSYSFRPTYGVGHQPYRVVVLSFELLHAPAPVCGPKKST	6	['D339R', 'E340D', 'F375P', 'I434L', 'F486V', 'T523P']	2022	Synthetic	ZCB11-
373	NITNLCPFDEVFNATRFASVYAWNRKRISNCVADYSVLYNLAPFFTFKCYGVSPTKLNDLCFTNVYADSFVIRGDEVRQIAPGQTGNIADYNYKLPDDFTGCVIAWNSNKLDSKVSGNYNYLYRLFRKSNLKPFERDISTEIYQAGHKPPNGVAGFNCYFPLRSYSFRPTYGVGHQPYRVVVLSFELLHAPATVCGPKKST	2	['N477H', 'C480P']	2022	Synthetic	ZCB11-
374	NITNLCPFREVFNATRFASVYAWYRKRISNCVADYSVLYNLAPFPTFKCYGVSPTKLNDLCFTNVYADSFVIRGDEVRQIAPGQTGNIADYNYKLPDDFTGCVIAWNSNKLDSKVSGNYNYLYRLFRKSNLKPFERDISTEIYQAGNKPCSGVAGFNCYFPLRSYSFRFTYGVGHQPYRVVVLSFELLHAPAPVCGPKKST	6	['D339R', 'N354Y', 'F375P', 'N481S', 'P499F', 'T523P']	2022	Synthetic	ZCB11-
375	NITNLCPFREVFNATRFASVYAWNRTRISNCVADYSVLYNLAPFFTFKCYGVSPTKLNDLCFTNVYADSFVIRGDEVRQIAPGQTGNIADYYYKLPDDFTGCVIAWNSNKLDSKQSGNYNYLYRLFRKSNLKPFERDISTEIYQAGNKPCNGVAGVNCYFPLRPYSFRPTYGVGHQPYRVVVLSFELLHAPATVCGPKKST	6	['D339R', 'K356T', 'N422Y', 'V445Q', 'F486V', 'S494P']	2022	Synthetic	ZCB11-
376	NITNLCPFREVFNATRFASVYAWNRTRISNCVADYSVLYNHAPFFTFKCYGVSPTKLNDLCFTNVYADSFVIRGDEVRQIAPGQTGNIADYNYKLPDDFTGCVIAWNSNKLDSKVSGNYNYLYRLFRKSNLKPFERDISTEIYQAGNKPCNGVAGQNCYFPLRSYSFRPTYGVGHQPYRVVVLSFELLHAPAPVCGPKKST	5	['D339R', 'K356T', 'L371H', 'F486Q', 'T523P']	2022	Synthetic	ZCB11-
377	NITNLCPFDEVFNATRFASVYAWNRKRISNCVADYSVLYNLAPFLTFKCYGVSPTKLNDLCFTNVYADSFVIRGDEVRQIAPGQTGNIADYNYKLPDDFTGCVIAWNSNKLDSKVSGNYNYLYRLFRKSNLKPFERDISTEIYQAGNKPCNGVAGVNCYFPLRSYSFRPTYGVGHQPYRVVVLSFELLHAPTTVCGPKKST	3	['F375L', 'F486V', 'A522T']	2022	Synthetic	ZCB11-
378	NITNLCPFHEVFNATRFASVYAWNRKRISNCVADYSVLYNLAPFFTFKCYGVSPTKLNDLCFTNVYADSFVIRGDEVRQIAPGQTGNIADYNYKLPDDFTGCVIAWNSNKLDSKVSGNYNYLYRLFRKSNLKPFERDISTEIYQAGMKPCNGVAGFNCYFPFRSYSFRPTYGVGHQPYRVVVLSFELLHAPATVCGPKKST	3	['D339H', 'N477M', 'L492F']	2022	Synthetic	ZCB11-
379	NITNLCPFREVFNATRFASVYAWNRKRISNCVADYSVLYNLAPFFTFKCYGVSPTKLNDLCFTNIYADSFVIRGDEVRQIAPGQTGNIADYNYKLPDDFTGCVIAWNSNKLDSKVSGNYNYMYRLFRKSNLKPFERDISTEIYQAGNKPCNGVAGFNCYFPLLSYSFRPTYGVGHQPYRVVVLSFELLHAPATVCGPKKST	4	['D339R', 'V395I', 'L452M', 'R493L']	2022	Synthetic	ZCB11-
380	NITNLCPFRKVFNATRFASVYAWNRKRISNCVADYSVLYNLAPFPTFKCYGVSPTKLNDLCFTNVYADSFVIRGDEVRQIAPGQTGNIADYNYKLPDDFTGCVIAWNSNKLDSKVSGNYNYLYRLFRKSNLKPFERDISTEIYQAGNLPCNGVAGFNCYFPLESYSFRPTYGVGHQPYRVVVLSFELLHAPAPVCGPKKST	6	['D339R', 'E340K', 'F375P', 'K478L', 'R493E', 'T523P']	2022	Synthetic	ZCB11-
381	NITNLCPFREVFNATRFASVYAWNRKRISNCVADYSVLYNLAPFPTFKCYGVSPTKLNDLCFTNVYADSFVIRGDEVRQIAPGQTGNIADYNYKLPDDFTGCVIAWNSNKLDSKVSGNYNYLYRLFRKSNLKPFERDISTEIYQAGNKPCNGVAFANCYFPLRSYSFRPTYGVGHQPYRVVVLSFELLHAPAPVCGPKKST	5	['D339R', 'F375P', 'G485F', 'F486A', 'T523P']	2022	Synthetic	ZCB11-
382	NITNLCPFREVFNATRFASVYAWNRKRISNCVADYSVLYNLAPFFTFKCYGVSPTKLNDLCFTNVYADSFVIRGDEVRQIAPGQTGNIADYNYKLPDDFTGCVIAWNSNKLDSKVSGNYNYLYRLFRKSILKPFERDISTEIYQAGNKPCNGVAGINCYFPLRSYSFRPTYGVGHQPYRVVVLSFELLHAPAPVCGPKKST	4	['D339R', 'N460I', 'F486I', 'T523P']	2022	Synthetic	ZCB11-
383	NITNLFPFHEVFNATRFASVYAWNRTRISNCVADYSVLYNLAPFFTFKCYGVSPTKLNDLCFTNVYADSFVIRGDEVRQIAPGQTGNIADYNYKLPDDFTGCVIAWNSNKLDSKQSGNYNYLYRLFRKSNLKPFERDISTEIYQAGNKPCNGVAGVNCYFPLRSYSFRPTYGVGHQPYRVVVLSFELLHAPATVCGPKKST	5	['C336F', 'D339H', 'K356T', 'V445Q', 'F486V']	2022	Synthetic	ZCB11-
384	NITNLCPFREVFNATRFASVYAWNRKRISNCVADYSVLYNLAPFPTFKCYGVSPTKLNDLCFTNVYADSFVIRGDEVRQIAPGQTGNIADYNYKLPDDFTGCVIAWNSNKLDSKVSGNYNYLYRLFRKSNLKPFERDISTEIYQACNKPCDGVRGFNCYFPLRSYSFRPTYGVGHQPYRVVVLSFELLHAPAPVCGPKKST	6	['D339R', 'F375P', 'G476C', 'N481D', 'A484R', 'T523P']	2022	Synthetic	ZCB11-
385	NITNLCPFDEVFNATRFASVYAWNRKRISNCVADYSVLYNLAPFFTFKCYGVSPTKLNDLCSTNVYADSFVIRGDEVRQIAPGQTGNIADYNYKLPDDFTGCVIAWNSNKLDSKVSGNYNYLYRLFRKSNLKPFERDISTEIYQAGNKPCNGVDGFNCYFPLRSYSFRPTYGVGHQPYRVVVLSFELLHAPATVCGPKKST	2	['F392S', 'A484D']	2022	Synthetic	ZCB11-
386	NITNLCPFHEVFNATRFASVYAWNRKRISNCVADYSVLYNLAPFLTFKCYGVSPTKLNDLCFTNVYADSFVIRGDEVRQIAPGQTGNIADYNYKLPDDFTGCVIAWNSNKFDSKVSGNYNYLYRLFRKSNLKPFERDISTEIYQAGNKPCNGVAGFNCYFPLRSYSFRPTYGVGHQPYRVVVLSFELLHAPAPVCGPKKST	4	['D339H', 'F375L', 'L441F', 'T523P']	2022	Synthetic	ZCB11-
387	NITNLCPFDEVFNATIFASVYAWNRKRISNCVADYSVLYNLAPFFTFKCYGVSPTKLNDLCFTNVYADSFVIRGDEVRQIAPGQTGNIADYNYKLPDDFTGCVIAWNSNPLDSKVSGNYNYLYRLFRKSNLKPFERDISTEIYQAGNKPCNGVAGFNCYFPLRSYSFRPTYGVGHQPYRVVVLSFELLHAPATVCGPKKST	2	['R346I', 'K440P']	2022	Synthetic	ZCB11-
388	NITNLCPFREVFNATRFASVYAWNRKRISNCVADYSVLYNLAPFPTFKCYGVSPTKLNDLCFTNVYADSFVIRGDEVRQIAPGQTGNIADYNYKLPDDFTGCVIAWNSNKLDSTVSGNYNYLYRLFRKSNLKPFERDISTEIYQAGNKPCNGVRGFNCYFPLRSYSFRPTYGVGHQFYRVVVLSFELLHAPAPVCGPKKST	6	['D339R', 'F375P', 'K444T', 'A484R', 'P507F', 'T523P']	2022	Synthetic	ZCB11-
389	NITNLCPFDEVFNATRFASVYAWNRKRISNCVADYSVLYNLAPFLTFKCYGVSPTKLNDLCFTNVYADSFVIRGDEVRQIAPGQTGNIADYNYKLPDDFTGCVIAWNSNKLDSKVSGNYNYPYRLFRKSTLKPFERDISTEIYQAGNKPCNGVAGFNCYFPLRSYSFRPTYGVGHQPYRVVVLSFELLHAPAPVCGPKKST	4	['F375L', 'L452P', 'N460T', 'T523P']	2022	Synthetic	ZCB11-
390	NITNLCPFNEVFNATRFASVYAWNRKRISNCVADYSVLYNLAPFVTFKCYGVSPTKLNDLCFTNIYADSFLIRGDEVRQIAPGQTGNIADYNYKLPDDFTGCVIAWNSNKLDSKVSGNYNYLYRLFRKSNLKPFERDISTEIYQAGNKPCNGVAGFNCYFPLRSYSFRPTYGVGHQPYRVVVLSFELLHAPAPVCGPKKST	5	['D339N', 'F375V', 'V395I', 'V401L', 'T523P']	2022	Synthetic	ZCB11-
391	NITNLCPFDEVFNGTRFASVYAWNRTRISNCVADYSVLYNLAPFVTFKCYGVSPTKLNDLCFTNVYADSFVIRGDEVRQIAPGQTGNIADYNYKLPDDFTGCVIAWNSNKLDSKVSGNYNYLYRLFRKSNLKPFERDISTEIYQAGNKPCNGVAGVNCYFPLRSYSFRPTYGVGHQPYRVVVLSFELLHAPPPVCGPKKST	6	['A344G', 'K356T', 'F375V', 'F486V', 'A522P', 'T523P']	2022	Synthetic	ZCB11-
392	NITNLCPFDEVFNATRFASVYAWNRTRISNCVADYSVLYNLAPFFTFKCYGVSPTKLNDLCFTNVYADSFVIRGDEVRQIAPGQTGNIADYNYKLPDDFTGCVIAWNSNKLDSKVSGNYNYLYRLFRKSNLNPFERDISTEIYQAGNKPCNGVRGFNCYFPLRSYSFRPTYGVGHQPYRVVVLSFELLHAPATVCGPKKST	3	['K356T', 'K462N', 'A484R']	2022	Synthetic	ZCB11-
393	NITNLCPFDEVFNATNFASVYAWNRKRISNCVADYSVLYNLAPFLTFKCYGVSPTKLNDLCFTNIYADSFVIRGAEVRQIAPGQTGNIADYNYKLPDDFTGCVIAWNSNKLDSKVSGNYNYLYRLFRKSNLKPFERDISTEIYQAGNKPCNGVAGFNCYFPLRSYSFRPTYGVGHQPYRVVVLSFELLHAPAPVCGPKKST	5	['R346N', 'F375L', 'V395I', 'D405A', 'T523P']	2022	Synthetic	ZCB11-
394	NITNLCPFREVFNATRFASVYAWNRKRISNCVADYSVLYNLAPFPTFKCYGVSPTKLNDLCFTNVYADSFVIRGDEVRQIAPGQTGIIADYNYKLPDDFTGCVIAWNSNKLDSKVSGNYNYLYRLFRKSNLKPFERDISTEIYQAGNKPCNGVAGVNCYFPLRSYSFRPTYGVGYQPYRVVVLSFELLHAPAPVCGPKKST	6	['D339R', 'F375P', 'N417I', 'F486V', 'H505Y', 'T523P']	2022	Synthetic	ZCB11-
395	NITNLCPFREVFNATTFASVYAWNRKRISNCVADYSVLYNLAPFPTFKCYGVSPTKLNDLCFTNVYADSFVIRGDEVRQIAPGQTGNIADYNYKLPDDFTGCVIAWNSNKLDSKVSGNYNYLYRLFRKSNLKPFERDISTEIYQAGNKPCNGVAGVNCYFPLQSYSFRPTYGVGHQPYRVVVLSFELLHAPAPVCGPKKST	6	['D339R', 'R346T', 'F375P', 'F486V', 'R493Q', 'T523P']	2022	Synthetic	ZCB11-
396	NITNLCPFHEVFNATRFASVYAWNRKRISNCVADYSVLYNLAPFVTFKCYGVSPTKLNDLCFTNVYADSFVIRGDEVRQIAPGQTGNIADHNYKLPDDFTGCVIAWNSNKLDSKVSGNYNYLYRLFRKSNLKPFERDISTEIYQAGNNPCNGVAGFNCYFPLQSYSFRPTYGVGHQPYRVVVLSFELLHAPAPVCGPKKST	6	['D339H', 'F375V', 'Y421H', 'K478N', 'R493Q', 'T523P']	2022	Synthetic	ZCB11-
397	NITNLCPFREVFNATIFASVYAWNRTRISNCVADYSVLYNLAPFFTFKCYGVSPTKLNDLCFTNVYADSFVIRGDEVRQIAPGQTGNIADYNYKLPDDFTGYVIAWNSNKLDSKQSGNYNYLYRLFRKSNLKPFERDISTEIYQAGNKPCNGVAGVNCYFPLRSYSFRPTYGVGHQPYRVVVLSFELLHAPATVCGPKKST	6	['D339R', 'R346I', 'K356T', 'C432Y', 'V445Q', 'F486V']	2022	Synthetic	ZCB11-
398	NITNLCPFLEVFNATRFASVYAWNRKRISNCVADYSVLYNLAPFLTFKCYGVSPTKLNDLCFTNVYADSFVIRGDEVRQIAPGQTGNIADYNYKLPDDFTGCVIAWNSNKLDSKVSGNYNYLYRLFRKSNLKPFERDISTEIYQAGNKPCNGVAGFNCYFPLRSYSFRPTYGVEHQPYRVVVLSFELLHAPAPVCGPKKST	4	['D339L', 'F375L', 'G504E', 'T523P']	2022	Synthetic	ZCB11-
399	NITNLCPFHEVFNATRFASVYAWNRRRISNCVADYSVLYNLAPFFTFKCYGVSPTKLNDLCFTNVYADSFVIRGDEVRQIAPGQTGNIADYNYKLPDDFTGCVIAWNSYKLDSKVSGNYNYLYRLFRKSNLKPFERDISTEIYQAGNKPCNGVAGFNCYFPLRSYSFRPTYGVGHQPYRVVVLSFELLHAPAPVCGPKKST	4	['D339H', 'K356R', 'N439Y', 'T523P']	2022	Synthetic	ZCB11-
400	NITNLCPFREVFNATRFASVYAWNRKRISNCVADYSVLYNLAPFPTFKCYGVSPTKLNDLCFTNVYADSFVIRGDEVRQIAPGQKGNIADYNYKLPDDFTGCVIAWNSNKLDSKVSGNYNYLYRLFRKSNLKPFERDISTEIYQAGHKPCNGVAGFNCYFPLRSYSFRPTYGVGHQPYRVVVLSFELLHAPAPVCGPKKST	5	['D339R', 'F375P', 'T415K', 'N477H', 'T523P']	2022	Synthetic	ZCB11-
401	NITNLCPFDEVFNATRFASVYAWNRKRISNCVADYSVLYNLAPFFTFKCYGVSPTKLNDLCFTNVYADSFVIRGDEVRQIAPGQTGNIADYNYKLPDDFTGCVIAWNSNKLDSKVSGNYNYLYRLFRKSNLKPFERDISTEIYQAGNKPCNGVAGVNCYFPLRSYSFRPTYGVGHQPYRVVVFSFELLHAPATVCGPKKST	2	['F486V', 'L513F']	2022	Synthetic	ZCB11-
402	NITNLCPFDEVFNATRFASVYAWNRKRISNCVADYSVLYNHAPFFTFKCYGVSPTKLNDLCFTNVHADSFVIRGDEVRQIAPGQTGNIADYNYKLPDDFTGCVIAWNSNKLDSKVSGNYNYLYRLFRKSNLKPFERDISTEIYQAGNKPCNGVRGFNCYFPLRSYSFRPTYGVGHQPYRVVVLSFELLHAPATVCGPKKST	3	['L371H', 'Y396H', 'A484R']	2022	Synthetic	ZCB11-
403	NITNLCPFREVFNATRFASVYAWNRRRISNCVADYSVLYNLAPFPTFKCYGVSPTKLNDLCFTNVYADSFVIRGDEVRQIAPGQTGNIADYNYKLPDDFTGCVIAWNSNKLDSKVSGNYNYLYRLFRKSNLKPFERDISTEIYQAGNKPCNGVAGVNCYFPLRSYSFRPTYGVGHQPYRVVVLSFELLHGPAPVCGPKKST	6	['D339R', 'K356R', 'F375P', 'F486V', 'A520G', 'T523P']	2022	Synthetic	ZCB11-
404	NITNLCPFDEVFNATRFASVYAWNRKRISNCVADYSVLYNLAPFATFKCYGVSPTKLNDLCFTNVYADSFVIRGDEVRQIAPGQTGNIADYNYKLPDDFTGCVIAWNSNKLDSKVSGNYNYLYRLFRKSNLKPFERDISTEIYQAGNKPCNGVAGVNCYFPLRSYSFRPTYGVGHQPYRVVVLSFELLHAPATVCGSKKST	3	['F375A', 'F486V', 'P527S']	2022	Synthetic	ZCB11-
405	NITNLCPFHEVFNATRFASVYAWNRKRISNCVADYSVLYNLAPFLTFKCYGVSPTKLNDLCFTNIYADSFVIRGDEVRQIAPGQTGNIADYNYKLPDDFTGCVIAWNSNKLDSKVSGNYNYLYRLFRKSNLKPFERDISTEIYQAGNKPCNGVAGFNCYFPLRSYSFRPTVGVGHQPYRVVVLSFELLHAPAPVCGPKKST	5	['D339H', 'F375L', 'V395I', 'Y501V', 'T523P']	2022	Synthetic	ZCB11-
406	NITNLCPFDEVFNATRFASVYAWNRKRISNCVADYSVLYNLAPFFTFKCYGVSPTKLNDLCFTNVYADSFVIRGDEVRQIATGQTGNIADYNYKLPDDFTGCVIAWNSNKLDSKVSGNYNYLYRLFRKSNLKPFERDISTEIYQAGNKPCIGVAGFNCYFPLRSYSFRPTYGVGHQPYRVVVLSFELLHAPATVCGPKKST	2	['P412T', 'N481I']	2022	Synthetic	ZCB11-
407	NITNLCPFREVFNATRFASVYAWNRKRISNCVADYSVLYNLAPFPTFKCYGVSPTKLNDLCFTNVYADSFVIRGDEVRQIAPGQTGNIADYNYKLPDDFTGCVIAWNSNKLDSKVSGNYNYLYRLFRKSNLKPFERDISTEIYQAGNAPCNGVRGSNCYFPLRSYSFRPTYGVGHQPYRVVVLSFELLHAPAPVCGPKKST	6	['D339R', 'F375P', 'K478A', 'A484R', 'F486S', 'T523P']	2022	Synthetic	ZCB11-
408	NITNLCPFREVFNATRFASVYAWNRKRISNCVADYSVLYNLAPFPTFKCYGVSPTKLNDLCFTNVYADSFVIRGDEVRQIAPGQTGNIADYNYKLPDDFTGCVIAWNSNKLDSKVSGNYNYLYRLFRKSNLKPFERDISTEIYQAGNKPCNGVRGSNCYFPLRSYVFRPTYGVGHQPYRVVVLSFELLHAPAPVCGPKKST	6	['D339R', 'F375P', 'A484R', 'F486S', 'S496V', 'T523P']	2022	Synthetic	ZCB11-
409	NITNLCPFHEVFNATRFASVYAWNRKRISNCVADYSVLYNLAPFFTFKCYGVSPTKLNDLCFTNVYADSFVIRGDEVRQIAPGQTGNIADYNYKLPDDFTGCVIAWNSNKLDSKVSGNYNYLYRLFRKSNLKPFERDISTEIYQAGNKPCNGVAGFDCYFPLRSYSFRPTYGVGHQPYRVVVLSFELLHAPATVCGPKKST	2	['D339H', 'N487D']	2022	Synthetic	ZCB11-
410	NITNLCPFDEVFNATRFASVYAWNRKRISNCVADYSVLYNLAPFFTFKCCGVSPTKLNDLCFTNVYADSFVIRGDEVRQIAPGQTGNIADYNYKLPDDFTGCVIAWNSNKLDSKVSGNYNYLYRLFRKSNLKPFERDISTEIYQAGNKPCNGVAGFNCYFPLRSYSFRPTYGVGHQPYRVVVLSFELLHAPATVCGPKKST	1	['Y380C']	2022	Synthetic	ZCB11-
411	NITNLCPFHEVFNATRFASVYAWNRKRISNCVADYSVLYNLAPFFTFKCYGVSPTKLNDLCFTNVYADSFVIRGDEVRQIAPGQTGNIADYNYKLPDDFIGCVIAWNSNKLDSKQSGNYNYLYRLFMKSNLKPFERDISTEIYQAGNKPCNGVAGFNCYFPLRSYSFRPTYGVGHQPYRVVVLSFELLHAPATVCGPKKST	4	['D339H', 'T430I', 'V445Q', 'R457M']	2022	Synthetic	ZCB11-
412	NITNLCPFHEVFNATRFASVYAWNRKRISNCVADYSVLYNLAPFVTFKCYGVSPTKLNDLCFTNVYADSFVIRGDEVRQIAPGQTGNIADYNYKLPDDFTGCVIAWNSNKLDSKVSGNYNYLYRLFRKSNLKVFERDISTEIYQAGNKPCNGVAGANCYFPLRSYSFRPTYGVGHQPYRVVVLSFELLHAPAPVCGPKKST	5	['D339H', 'F375V', 'P463V', 'F486A', 'T523P']	2022	Synthetic	ZCB11-
413	NITNLCPFREVFNATRFASVYAWNRKRISNCVADYSVLYNLAPFFTFKCYGVSPTKLNDLCFTNVYADSFVIRGDEVRQIAPGQTGNIADYNYKLPDDFTGCVIAWNSNKLDSKVSGNYNYLYRLFRKSNLKPFERDISTEIYQAGMKPCNGVAGFNCYFPLLSYSFRPTYGVGHQPYRVVVLSFELLHAPATVCGPKKST	3	['D339R', 'N477M', 'R493L']	2022	Synthetic	ZCB11-
414	NITNLCPFDEVFNATRFASVYAWNRKRISNCLADYSVLYNLAPFFTFKCYGVSPSKLNDLCFTNVYADSFVIRGDEVRQIAPGQTGNIADYNYKLPDDFTGCVIAWNSNKLDSKVSGNYNYLYRLFRKSNLKPFERDISTEIYQAGNKPCNGVAGFNCYFPLRSYSFRPTYGVGHQPYRVVVLSFELLHAPATVCGPKKST	2	['V362L', 'T385S']	2022	Synthetic	ZCB11-
415	NITNLCPFREVFNATRFASVYAWNRKRISNCVADYSVLYNLAPFPTFKCYGVSPTKLNDLCFTNVYADSFGIRGDEVRQIAPGQTGNIADYNYKLPDDFTGCVIAWNSNKLDSKVSGNYNYLYRLFRKSNLKPFERDISTEIYQAGNKPCNGVAGSNCYFPLRSYSFRPTYGVGYQPYRVVVLSFELLHAPAPVCGPKKST	6	['D339R', 'F375P', 'V401G', 'F486S', 'H505Y', 'T523P']	2022	Synthetic	ZCB11-
416	NITNLCPFDEVFNATRFASVYAWNRKRISNCVADYSVLYNLAPFFTFKCYGVSPTKLNDLCFTNVYADSFVIRGDEVRQIAPGQTGNIADYNYKLPDDFTGCVIAWNSNKLDSKVSGNYNYLYRLFRKSNLKPFERDISTEIYQAGNKNCNGVAGFNCYFPLRSYSFRPTYGVGHQPYRVVVLSFELLHAPATVCGPKNST	2	['P479N', 'K529N']	2022	Synthetic	ZCB11-
417	NITNGCPFDEVFNATRFASVYAWNNKRISNCVADYSVLYNLAPFFTFKCYGVSPTKLNDLCFTNVYADSFVIRGDEVRQIAPGQTGNIADYNYKLPDDFTGCVIAWNSNKLDSKVSGNYNYLYRLFRKSNLKPFERDISTEIYQAGNKPCNGVAGFNCYFPLRSYSFRPTYGVGHQPYRVVVLSFELLHAPATVCGPKKST	2	['L335G', 'R355N']	2022	Synthetic	ZCB11-
418	NITNLCPFREVFNATRFASVYAWNRKRISNCVADYSVLYNLAPFFTFKCYGVSPTKLNTLCFTNVYADSFVIRGAEVRQIAPGQTGNIADYNYKLPDDFTGCVIAWNSNKLDSKVSGNYNYLYRLFRKSNLKPFERDISTEIYQAGNKPCNGVASFNCYFPLRSYSFRPTYGVGHQPYRVVVLSFELLHAPAPVCGPKKST	5	['D339R', 'D389T', 'D405A', 'G485S', 'T523P']	2022	Synthetic	ZCB11-
419	NITNLCPFDEVFNATRFASVYAWNRKRISNCVADYSVLYNLAPFFTFKCYGVSPTKLNDLCFTNVYADSFVIRGDEVRQIAPGQTGNIADYNYKLPDDFTGCVIAWNSNKHDSKVSGNYNYLYRLFRKSNLKPFERDISTEIYQEGNKPCNGVAGFNCYFPLRSYSFRPTYGVGHQPYRVVVLSFELLHAPATVCGPKKST	2	['L441H', 'A475E']	2022	Synthetic	ZCB11-
420	NITYLCPFDEVFNATRFASVYAWNRNRISNCVADYSVLYNLAPFFTFKCYGVSPTKLNDLCFTNVYADSFVIRGDEVRQIAPGQTGNIADYNYKLPDDFTGCVIAWNSNKLDSKVSGNYNYLYRLFRKSNLKPFERDISTEIYQAGNKPCNGVAGFNCYFPLRSYSFRPTYGVGHQPYRVVVLSFELLHAPATVCGPKKST	2	['N334Y', 'K356N']	2022	Synthetic	ZCB11-
421	NITNLCPFREVFNATRFASVYAWNRTRISNCVAGYSVLYNLAPFFTFKCYGVSHTKLNDLCFTNVYADSFVIRGDEVRQIAPGQTGNIADYNYKLPDDFTGCVIAWNSNKLDSKQSGNYNYLYRLFRKSNLKPFERDISTEIYQAGNKPCNGVAGVNCYFPLRSYSFRPTYGVGHQPYRVVVLSFELLHAPATVCGPKKST	6	['D339R', 'K356T', 'D364G', 'P384H', 'V445Q', 'F486V']	2022	Synthetic	ZCB11-
422	NITNLCPFREVFNATRFASVYAWNRKRISNCVADYSVLYNLAPFPTFKCYGVSPTKLNDLCFTNVYADSFVIRGDEVRQIAPGQTGNIADYNYKLPDDFTGCVIAWNSNKLDSDVSGNYNYLYRLFRKSNLKPFERDISTEIYQAGNKPCNGVAGANCYFPLRSYSFRPTYGVGHQPYRVVVLSFELLHAPAPVCGPKKST	5	['D339R', 'F375P', 'K444D', 'F486A', 'T523P']	2022	Synthetic	ZCB11-
423	NITNLCPFDEVFNATRFASVYAWKRKRISNCVADYSVLYNLAPFFTFKCYGVSPTKLNDLCFTNVYADSFVIRGDEVRQIAPGQTGNIADYNYKLPDDFTGCVIAWNSNKLDSKVSGNYNYLYRLFRKSNLKPFERDISTEIYQAGNKPCNGVAGFNCYFPLRSYSFRPTYGVGHQPYRVVVLSFEPLHAPATVCGPKKST	2	['N354K', 'L517P']	2022	Synthetic	ZCB11-
424	NITNLCPFREVFNATRFASVYAWNRKRISNCVADYSVLYNLAPFPTFKCYGVSPTKLNDLCFTNVYADSFVIRGDEVRQIAPGQTGNIADYNYKLPDDFTGCVIAWNSNKLDSKVSGNYNYLYRLFRKSNLKPFERDISTEIYQAGNKPCNGVSGVNCYFPLQSYSFRPTYGVGHQPYRVVVLSFELLHAPAPVCGPKKST	6	['D339R', 'F375P', 'A484S', 'F486V', 'R493Q', 'T523P']	2022	Synthetic	ZCB11-
425	NITNLCPFHEVFNATRFASVYAWNRKRISNCVADYSVLYNLAPFVTFKCYGVSPTKLNDLCFTNVYADSFVIRGDEVRQIAPGQTGNIADYNYKLPDDFTGCVIAWNSNKLDSKVSGNYDYLYRLFRKSNLKPFERDISTEIYQVGNKPCNGVAGFNCYFPLQSYSFRPTYGVGHQPYRVVVLSFELLHAPAPVCGPKKST	6	['D339H', 'F375V', 'N450D', 'A475V', 'R493Q', 'T523P']	2022	Synthetic	ZCB11-
426	NITNLCPFREVFNATRFASVYAWNRTRISNCVADYSVLYNLAPFFTFKCYGVSPTKLNDLCFTNVYADSFVIRGDEVRQIAPGQTGNIADYNYKLPDDFTGCVITWNSNKLDSKQSGNYNYLYRLFRKSNLKPFERDISTEIYQAGNKPCNGVAGVNCYFPLRSYSFRPTYGVGQQPYRVVVLSFELLHAPATVCGPKKST	6	['D339R', 'K356T', 'A435T', 'V445Q', 'F486V', 'H505Q']	2022	Synthetic	ZCB11-
427	NITNLCPFHEVFNATRFASVYAWNRKRISNCVADYSVLYNLAPFFTFKCYGVSPTKLNDLCFTNIYADSFVIRGDEVRQITPGQTGNIADYNYKLPDDFTGCVIAWNSNKLDSKVSGNYNYLYRLFRKSNLKPFERDISTEIYQAGNKPCNGVAGFNCYFPLRSYSFRPTYGVGHQPYRVVVLSFELLHAPATVCRPKKST	4	['D339H', 'V395I', 'A411T', 'G526R']	2022	Synthetic	ZCB11-
428	NIKNLCPFDKVFNATRFASVYAWNRKRISNCVADYSVLYNLAPFFTFKCYGVSPTKLNDLCFTNIYADSFVIRGDEVRQIAPGQTGNIADYNYKLPDDFTGCVIAWNSNKLDSKVSGNYNYLYRLFRKSNLKPFERDISTEIYQAGNKPCNGVAGFNCYFPLRSYSFRPTYGVGHQPYRVVVLSFELLHAPTTVCGPKKST	4	['T333K', 'E340K', 'V395I', 'A522T']	2022	Synthetic	ZCB11-
429	NITNLCPFDEVFNATRFASVYAWNRKRISNCVADYSVLYNLAPFLTFKCYGVSPTKLNDLCFTNVYADSFVIRGDEVRQIAPGQTGNIADYNYKLPDDFTGCVIAWNSNKLDSKVSGNYNYLYRLFRKSNLKPFERDISTEIYQAGNKPCNGVAGFNCYFPLRSYSFRPTYGVGHQPYRVVALSFELLHAPATVCGPKKST	2	['F375L', 'V512A']	2022	Synthetic	ZCB11-
430	NITNLCPFREVVNATRFASVYAWNRKRISNCVADYSVLYNLAPFLTFKCYGVSPTKLNDLCFTNVYADSFVIRGDEVRQIAPGQTGNIADYNYKLPDDFTGCVIAWNSNKLDSKQSGNYNYLYRLFRKSNLKPFERDISTEIYQAGNKPCNGVAGFNCYFPLRSYSFRPTYGVGHQPYRVVVLSFELLHAPATVCGPKKST	4	['D339R', 'F342V', 'F375L', 'V445Q']	2022	Synthetic	ZCB11-
431	NITNLCPFDEVFNATRFASVYAWNRKRISNCVADYSVLYNLAPFLTFKCYGVSPTKLNDLCFTNVYADSFVIRGDEVRQIAPGQTGNIADYNYKLPDDFTGCVIAWNSNKLDSKVSGNYNYLYRLFRKSNLKPFERDISTEIYQAGNKPCNGVAGFNCYFPLRSYSTRPTYGVGHQPYRVVVLSFELLHAPTTVCGPKKST	3	['F375L', 'F497T', 'A522T']	2022	Synthetic	ZCB11-
432	NITNLCPIREVFNATRFASVYAWNRKRISNCVADYSVLYNLAPFPTFKCYGVSPTKLNDLCFTNVYADSFVIRGDEVRQIAPGQTGNIADYNYKLPDDFTGCVIAWNSNKLDSKVSGNYNYLYRLFRKSNLKPFERDISTEIYQAGNLPCNGVAGFNCYFPLRSYSFRPTYGVGHQPYRVVVLSFELLHAPAPVCGPKKST	5	['F338I', 'D339R', 'F375P', 'K478L', 'T523P']	2022	Synthetic	ZCB11-
433	NITNLCPFHEVFNATRFASVYAWNRKRISNCVADYSVLYNLAPFVTFKCYGVSPTKLNDLCFTNVYADSFVIRGDEVRQIAPGQTGNIADYNYKLPDDFTGCVIAWNSNKLDSTVSGNYNYLYRLFRKSNLKPFERDISTEIYQAGNKPCNGVSGFNCYFPLQSYSFRPTYGVGHQPYRVVVLSFELLHAPAPVCGPKKST	6	['D339H', 'F375V', 'K444T', 'A484S', 'R493Q', 'T523P']	2022	Synthetic	ZCB11-
434	NITNLCPFDEVFNATRFASVYAWNRKRISNCVADYSVLYNLAPFLTFKCYGVSPTKLNDLCFTNVYADSFVIRGDEVRQIAPGQTGNIADYNYKLPDDFTGCVIAWNSNKLDSKVSGNYNYLYRLFRKSNLKPFERDISTEIYQAGNKPCNGVAGFNCYFPLRSYSFRPTYGVGHQPYRVVVLSFETLHAPETVCGPKKST	3	['F375L', 'L517T', 'A522E']	2022	Synthetic	ZCB11-
435	NITNLCPFDEVFNATRFASVYAWNRKRISNCVADYSVLYNLAPFFTFKCYGVSPTKLNDLCFTNLYADSFVIRGDEVRQIAPGQTGNIADYNYKLPDDFTGCVIACNSNKLDSKVSGNYNYLYRLFRKSNLKPFERDISTEIYQAGNKPCNGVAGFNCYFPLRSYSFRPTYGVGHQPYRVVVLSFELLHAPATVCGPKKST	2	['V395L', 'W436C']	2022	Synthetic	ZCB11-
436	NITNLCPFREVFNSTRFASVYAWNRKRISNCVADYSVLYNLAPFPTFKCYGVSPTKLNDLCFTNVYADSFVIRGDEVRQIAPGQTGNIADYNYKLPDDFTGCVIAWNSNKLDSKVSGNYNYLYRLFRKSNLKPFERDISTEIYQAGNKRCNGVRGFNCYFPLRSYSFRPTYGVGHQPYRVVVLSFELLHAPAPVCGPKKST	6	['D339R', 'A344S', 'F375P', 'P479R', 'A484R', 'T523P']	2022	Synthetic	ZCB11-
437	NITNLCPFDEVFNATRFASVYAWNRKRISNCVADYSVLYNLAPFFTFKCYGVSPTKLNDLCFTNVYAHSFVIRGDEVRQIAPGQTGNIADYNYKLPDDFTGCVIAWNSNKLDSKVSGNYNYLYRLFRKSNLKPFERDISTEIYQAGNKPCNGVEGFNCYFPLRSYSFRPTYGVGHQPYRVVVLSFELLHAPATVCGPKKST	2	['D398H', 'A484E']	2022	Synthetic	ZCB11-
438	NITNLCPFREVFNATRFASVYAWNRKRISNCVADYSVLNNLAPFPTFKCYLVSPTKLNDLCFTNVYADSFVIRGDEVRQIAPGQTGNIADYNYKLPDDFTGCVIAWNSNKLDSKVSGNYNYLYRLFRKSNLKPFERDISTEIYQAGNLPCNGVAGFNCYFPLRSYSFRPTYGVGHQPYRVVVLSFELLHAPAPVCGPKKST	6	['D339R', 'Y369N', 'F375P', 'G381L', 'K478L', 'T523P']	2022	Synthetic	ZCB11-
439	NITNLCPFDEVFNANRFASVYAWNRKRISNCVADYSVLYNLAPFLTFKCYGVSPTKLNDLCFTHIYADSFVIRGDEVRQIAPGQTGNIADYNYKLPDDFTGCVIAWNSNKLDSKVSGNYNYLYRLFRKSNLKPFERDISTEIYQAGNKPCNGVAGFNCYFPLRSYSFRPTYGVGHQPYRVVVLSFELLHAPAPVCGPKKST	5	['T345N', 'F375L', 'N394H', 'V395I', 'T523P']	2022	Synthetic	ZCB11-
440	NITNLCPFDEVFNATRFASVYAWNRKRISNCVADYSVLYNLAPFFTFKCYGVSPTKLNDLCFTNVYADSFVIRGDEVRQIAPGQTGNIADYNYKLPDDFTGCVIAWNSNKLDSKVSGNYGYLYRLFRKSNLKPFERDISTEIYQAGNKPCNGVAGFNCYFPLRSYSFRPTYGVGHQPYRVVVLSFELLHAPATVCRPKKST	2	['N450G', 'G526R']	2022	Synthetic	ZCB11-
441	NITNLCPFDEVFNATRFASVYAWNRKRISNCVADYSVLYNLAPFFTFKCYGVSPTKLNDLCFTNVYADSFVIRGDEVRQIAPGQTGNIADYNYKLPDDFTGCVKAWNSNKLDSKVSGNYNYLYRLFRKSNLKPFERDISTEIYQAGNKPCNGVEGFNCYFPLRSYSFRPTYGVGHQPYRVVVLSFELLHAPATVCGPKKST	2	['I434K', 'A484E']	2022	Synthetic	ZCB11-
442	NITNLCPIDEVFNATRFASVYAWNRKRISNCVADYSVLYNLAPFLTFKCYGVSPPKLNDLCFTNVYADSFVIRGDEVRQIAPGQTGNIADYNYKLPDDFTGCVIAWNSNKLDSKVSGNYNYLYRLFRKSNLKPFERDISTEIYQAGNKPCNGVAGFNCYFPLRSYSFRPTYGVGHQPYRVVVLSFELLHAPATVCGPKKST	3	['F338I', 'F375L', 'T385P']	2022	Synthetic	ZCB11-
443	DITNLCPFDEVFNATRFASVYAWNRKRISNCVADYSVLYNLAPFLTFKCYGVSPTKLNDLCFTNVYADSFVIRGDEVRQIAPGQTGNIADYNYKLPDDFTGCVIAWNSNKLDSKVSGNYNYLYRLFRKSTLKPFERDISTEIYQAGNKPCNGVAGFNCYFPLRSYSFRPTYGVGHQPYRVVVLSFELLHAPAPVCGPKKST	4	['N331D', 'F375L', 'N460T', 'T523P']	2022	Synthetic	ZCB11-
444	NITNLCPFDEVFNATRFASVYAWNRKRISNCVADYSVLYNLAPFFTFKCYGVSPTKLNDLCFTNVYADSFVIRGDEVRQIAPGQTGNIADYNYKLPDDFTGCVIAWNSNKLDSKGSGNYNYLYRLFRKSNLKPFERDISTEIYQAGNKPCNGVADFNCYFPLRSYSFRPTYGVGHQPYRVVVLSFELLHAPATVCGPKKST	2	['V445G', 'G485D']	2022	Synthetic	ZCB11-
445	NITNLCPFDEVFNATSFASVYAWNRKRISNCVADYSVLYNLAPFVTFKCYGVSPTKLNDLCFTNVYVDSFVIRGDEVRQIAPGQTGNIADYNYKLPDDFTGCVIAWNSNKLDSKVSGNYNYLYRLFRKSNLKPFERDISTEIYQAGNKPCNGVAGFNCYFPLRSYSFRPTYGVGHQPYRVVVLSFELLHAPAPVCGPKKST	4	['R346S', 'F375V', 'A397V', 'T523P']	2022	Synthetic	ZCB11-
446	NITNLCPFDEVFNATRFASVYAWNRKRISNCVADYSVLYNLAPFFTFKCYGVSPTKLNDLCFTNVYADSFVIRGDEVRQIAPGQTGNIADYNYKLPDDFTGCVIAWNSNKLDSKVSGNYNYLYRLFRKSNLKPFERNISTEIYQAGNKPCNGVKGFNCYFPLRSYSFRPTYGVGHQPYRVVVLSFELLHAPATVCGPKKST	2	['D467N', 'A484K']	2022	Synthetic	ZCB11-
447	NITNLCPFREVFNATRFPSVYAWNRTRISNCVAGYSVLYNLAPFFTFKCYGVSPTKLNDLCFTNVYADSFVIRGDEVRQIAPGQTGNIADYNYKLPDDFTGCVIAWNSNKLDSKQSGNYNYLYRLFRKSNLKPFERDISTEIYQAGNKPCNGVAGVNCYFPLRSYSFRPTYGVGHQPYRVVVLSFELLHAPATVCGPKKST	6	['D339R', 'A348P', 'K356T', 'D364G', 'V445Q', 'F486V']	2022	Synthetic	ZCB11-
448	NITNLCPFREVFNATRFASVYAWNRKRISNCVADYSVLYNLAPFVTFKCYGVSPTKLNDLCFTNVYADSFVIRGDEVRQIAPGQTGNIADYNYKLPDDFTGCVIAWNSNKLDSKVSGNYNYLYRVFRKSNLKPFERDISTEIYQAGNKPCNGVAGANCYFPLRSYSFRPTYGVGHQPYRVVVLSFELLHAPAPVCGPKKST	5	['D339R', 'F375V', 'L455V', 'F486A', 'T523P']	2022	Synthetic	ZCB11-
449	NITNLCPFHEVFNATRFASVYAWNRRRISNCVADYSVLYNLAPFFTFKCYGVSPTKLNDLCFTNVYADSFVIRGDEVRQIAPGQTGNIADYNYKLPDDFTGCVIAWNSNKLDSKVSGNYNYLYRLFRKSNLKPFERDISTEIYQAGNKPCNGVAWFNCYFPLRSYSFRPTYGVGHQPYRVVVLSFELLHAPAPVCGPKKST	4	['D339H', 'K356R', 'G485W', 'T523P']	2022	Synthetic	ZCB11-
450	NITNLCPFREVFNATSFASVYAWNRKRISNCVADYSVLYNLAPFPTFKCYGVSPTKLNDLCFTNVYADSFVIRGDEVRQIAPVQTGNIADYNYKLPDDFTGCVIAWNSNKLDSKVSGNYNYLYRLFRKSNLKPFERDISTEIYQAGNLPCNGVAGFNCYFPLRSYSFRPTYGVGHQPYRVVVLSFELLHAPAPVCGPKKST	6	['D339R', 'R346S', 'F375P', 'G413V', 'K478L', 'T523P']	2022	Synthetic	ZCB11-
451	NITNLCPFDEVFNATRFASVYAWNRKRISNCVADYSVLYNHAPFFTFKCYGVSPTKLNDLCFTNVYADSFVIRGDEVRQIAPGQTGNIADYNYKLPDDFTGCVIAWNSNKLDSKGSGNYNYLYRLFRKSNLKPFERDISTEIYQAGNKPCNGVAGVNCYFPLRSYSFRPTYGVGHQPYRVVVLSFELLHAPATVCGPKKST	3	['L371H', 'V445G', 'F486V']	2022	Synthetic	ZCB11-
452	NITNLCPFDEVFNATRFASVYAWNRKRISNCVADYSVLYNLAPFLTFKCYGVSPTKLNDLCFTNVYADSFVIRGDEVRQIAPGQTGNIADYNYKLPDDFTGCVIAWNSNKIDSKVSGNYNYLYRLFRKSNLKPFERDISTEIYQAGNKPCNGVAGFNCYFPLRSYSFRPTYGVGHQPYRVVVLSFELLHAPATVCRPKKST	3	['F375L', 'L441I', 'G526R']	2022	Synthetic	ZCB11-
453	NITNLCPFDEVFNATRFASVYAWNRKRISNCVADYSVLYNLAPFFTIKCYGVSPTKLNDLCFTNVYADSFVIRGDEVRQIAPGQTGNIADYNYKLPDDFTGCVIAWNSNKLDSKVSGNYNYLYRLFRKSNLKPFERDISTEIYQAENKPCNGVAGFNCYFPLRSYSFRPTYGVGHQPYRVVVLSFELLHAPATVCGPKKST	2	['F377I', 'G476E']	2022	Synthetic	ZCB11-
454	NITNLCPFREVFNATRFASVYAWNRTRISNCVADYSVLYNLAPFFTFKCYGVSPTKLNDLCFTNVYADSFVIRGDEVRQIAPGQTGNIADYNYKLPDDFTGCVIAWNSNKLDSKQSGNYNYMYRLFRKSNLKPFERDISTEIYQAGNKPCNGVAGVNCYFPLRSYSFRPTYGVGHQPYRVVVLSFELPHAPATVCGPKKST	6	['D339R', 'K356T', 'V445Q', 'L452M', 'F486V', 'L518P']	2022	Synthetic	ZCB11-
455	NITNLCPFDEVFNATRFASVYAWNRKRISNCVADYSVLYNLAPFATFKCYGVSPTKLNDLCFTNVYADSFVIRGDEVRQIAPGQTGNIADYNYKLPDDFTGCVIAWNSNKLDSKVSGNYNYLYRLFRKSNLKPFERDISTEIYQAGHKPCNGVAGFNCYFPLRSYSFRPTYGVGHQPYRVVVLSFELLHAPATVCGPKKST	2	['F375A', 'N477H']	2022	Synthetic	ZCB11-
456	NITNLCPFHEVFNATRFASVYAWNRKRISNCVADYSVLYNLAPFVTFKCYGVSPTKLNDLCFTNVYADSFVIRGDEVRQIAPGQTGIIADYNYKLPDDFTGCVIAWNSNKLDSKVSGNYNYLYRLFRKSNLKPFERDISTEIYQAGNKPCNGVAGVNCYFPLQSYSFRPTYGVGHQPYRVVVLSFELLHAPAPVCGPKKST	6	['D339H', 'F375V', 'N417I', 'F486V', 'R493Q', 'T523P']	2022	Synthetic	ZCB11-
457	NITNLCPFREVFNATIFASVYAWNRKRISNCVADYSVLYNLAPFPTFKCYGVSPTKLNDLCFTNVYADSFVIRGDEVRQIAPGQTGNIADYNYKLPDDFTGCVIAWNSNKLDSKVSGNYNYLYRLFRKSNLKPFERDISTEIYQAGNKLCNGVSGFNCYFPLRSYSFRPTYGVGHQPYRVVVLSFELLHAPAPVCGPKKST	6	['D339R', 'R346I', 'F375P', 'P479L', 'A484S', 'T523P']	2022	Synthetic	ZCB11-
458	NITNLCPFLEVFNATRFASVYAWNRKRISNCVADYSVLYNLAPFFTFKCYGVSPTKLNDLCFTNVYADSFVIRGDEVRQIAPGQTGNIADYNYKLPDDFTGCVIAWNSNKLDSKVSGNYNYLYRLFRKSNLKPFERDISTEIYQAGNKPCNGVAGSNCYFPLRSYSFRPTYGVGHQPYRVVVLSFELLHAPATVCGPKNST	3	['D339L', 'F486S', 'K529N']	2022	Synthetic	ZCB11-
459	NITNLCPFHEVFNATRFASVYAWNRKRISNCVADYSVLYNLAPFFTFKCYGVSATKLNDLCFTNVYADSFVIRGDEVRQIAPGQTGNIADYNYKLPDDFTGCVIAWNSNKLDSKQSGNYNYLYRLFRKSNLKPFERDISTEIYQASNKPCNGVAGFNCYFPLRSYSFRPTYGVGHQPYRVVVLSFELLHAPATVCRPKKST	5	['D339H', 'P384A', 'V445Q', 'G476S', 'G526R']	2022	Synthetic	ZCB11-
460	NITNLCPFDEVFNATRFASVYAWNRKRISNCVADYSVLYNLAPFATFKCYGVSPTKLNDLCFTNVYADSFVIRGDEVRQIAPGQTGNIADYNYKLPDDFTGCVIAWNSNKLDSKVSGNYNYLYRLFRKSTLKPFERDISTEIYQACNKPCNGVAGFNCYFPLRSYSFRPTYGVGHQPYRVVVLSFELLHAPAPVCGPKKST	4	['F375A', 'N460T', 'G476C', 'T523P']	2022	Synthetic	ZCB11-
461	NITNLCPFHEVFNATRFASVYAWNRKRISNCVADYSVLYNLAPFVTFKCYGVSPTKLNDLCFTNVYADSFVIRGDEVRQIAPGQTGNIADYNYKLPDDFTGCVIAWNSNKLDSMVSGNYNYLYRLFRKSNLKPFERDISTEIYQAGNKPCNGVAGFNCYFPLQSYSFRPTYGVGYQPYRVVVLSFELLHAPAPVCGPKKST	6	['D339H', 'F375V', 'K444M', 'R493Q', 'H505Y', 'T523P']	2022	Synthetic	ZCB11-
462	NITNLCPFREVFNATRFASVYAWNRKRISNCVADYSVLYNLAPFPTFKCYGVSPTKLNNLCFTNVYADSFLIRGDEVRQIAPGQTGNIADYNYKLPDDFTGCVIAWNSNKLDSKVSGNYNYLYRLFRKSNLKPFERDISTEIYQAGNLPCNGVAGFNCYFPLRSYSFRPTYGVGHQPYRVVVLSFELLHAPAPVCGPKKST	6	['D339R', 'F375P', 'D389N', 'V401L', 'K478L', 'T523P']	2022	Synthetic	ZCB11-
463	NITNLCPFDEVFNATRFASVYAWNRKRISNCVADYSVLYNLAPFLTFKCYGVSPTKLNDLCFTNVYADSFVIRGDEVRQIAPGQTGNIADYNYKLPDDFTGCVIAWNSNKLDSKVSGNYKYLYRLFRKSNLKPFERDISTEIYQAGNKPCNGVAGFNCYFPLRSYSFRPTYGVGHQPYRVVVLSFELLHAPTTVCGPKKST	3	['F375L', 'N450K', 'A522T']	2022	Synthetic	ZCB11-
464	NITNLCPFREVFNATRFAPVYAWNRKRISNCVADYSVLYNFAPFFTFKCYGVSPTKLNDLCFTNVYADSFVIRGDEVRQIAPGQTGNIADYNYKLPDDFTGCVIAWNSNKLDSKQSGNYNYLYRLFRKSNLKPFERDISTEIYQAGNKPCNGVAGLNCYFPLRSYSFRPTYGVGHQPYRVVVLSFELLHAPATVCGPKKST	5	['D339R', 'S349P', 'L371F', 'V445Q', 'F486L']	2022	Synthetic	ZCB11-
465	NITNLCPFHEVFNATRFASVYAWNRTRISNCVADYSVLYNLAPFFTFKCYGVSPTKLNDLCFTNVYADSFVIRGDEVRQIAPGQTGNIADYNYKLPDDFTGCVIAWNSNKLDSKQSGNYNYLYRLFRKSNLKPFERDISTEIYQAGIKPCNGVAGFNCYFPLLSYSFRPTYGVGHQPYRVVVLSFELLHAPATVCGPKKST	5	['D339H', 'K356T', 'V445Q', 'N477I', 'R493L']	2022	Synthetic	ZCB11-
466	NITNLCPFREVFNATRFASVYAWNRTRISNCVADYSVLYNLAPFFTFKCYGVSPTKLNDLCFTNVYADSFVIRGDEVRQIAPGQTGTIADYNYKLPDDFTGCVIAWNSNKLDSKQSGNYNYLYRLFRKSNLKPFERDISTEIYQAGNKPCNGVAGVNCYFPLRSYSFRPTYGVGHQPYSVVVLSFELLHAPATVCGPKKST	6	['D339R', 'K356T', 'N417T', 'V445Q', 'F486V', 'R509S']	2022	Synthetic	ZCB11-
467	NITNLCKFDEVFNATRFASVYAWNRKRISNCVADYSVLYNLAPFFTFKCYGVSPTKLNDLCFTNVYADSFVIRGDEVRQIAPGQTGNIADYNYKLPDDFTGCVIAWNSNKLDSKVSGNYNYLYRLFRKSTLKPFERDISTEIYQAGNKPCNGVAGINCYFPLRSYSFRPTYGVGHQPYRVVVLSFELLHAPAPVCGPKKST	4	['P337K', 'N460T', 'F486I', 'T523P']	2022	Synthetic	ZCB11-
468	NITNLCPFDEVFNATRFASVYAWNRKRISNCVADYSVLYNLAPFFTFKCYGVSPNKLNDLCFTNVYADSFVIRGDEVRQIAPGQTGNIADYNYKLPDDFTGCVIAWNSNKLDSKVSGNYNYLYRLFRKSNLKPFERDISTEIYQAGNKPCNGVAGFNCYQPLRSYSFRPTYGVGHQPYRVVVLSFELLHAPATVCGPKKST	2	['T385N', 'F490Q']	2022	Synthetic	ZCB11-
469	NITNLCPFRDVFNATRFASVYAWNRKRISNCVADYSVLYNLAPFPTFKCYGVSPTKLNDLCFTNVYADSFVIRGDEVRQIAPGQTGNIADYNYKLPDDFTGCVIAWNSNKLDSKVSGNYNYLYRLFRKSNLKPFERDISTEIYQAGNKPCNGVAGLNCYFPLRSYSFRPTYGVGYQPYRVVVLSFELLHAPAPVCGPKKST	6	['D339R', 'E340D', 'F375P', 'F486L', 'H505Y', 'T523P']	2022	Synthetic	ZCB11-
470	NITNLCPFREVFNATRFASVYAWNRTRISNCVADYSVLYNLAPFFTFKCYGVSPTKLNDLCFTNVYADSFVIRGDEVRQIAPGQTGNIADYNYKLPDDFTGCVIAWNSNKLDSKQSGNYNYLYRLFRKSNLKPFERDISTEIYQAGNKPCNGVAGVNCYFPLRPYSFRPTYQVGHQPYRVVVLSFELLHAPATVCGPKKST	6	['D339R', 'K356T', 'V445Q', 'F486V', 'S494P', 'G502Q']	2022	Synthetic	ZCB11-
471	NITNLCPFREVFNATRFASVYAWNRTRISNCVADYSVLYNLAPFSTFKCYGVSPTKLNDLCFTNVYADSFVIRGDEVRQIAPGQTGNIADYNYKLPDDFTGCVIAWNSNKLDSKQSGNYNYLYRLFRKSNLKVFERDISTEIYQAGNKPCNGVAGVNCYFPLRSYSFRPTYGVGHQPYRVVVLSFELLHAPATVCGPKKST	6	['D339R', 'K356T', 'F375S', 'V445Q', 'P463V', 'F486V']	2022	Synthetic	ZCB11-
472	NITNLCPFREVFNATRFASVYAWNRKRISNCVADYSVLYNLAPFPTFKCYGVSPTKLNDLCFTNVYADSFVIRGDEVRQIAPGQTGNIADYNYKLPDDFTGCVIAWNSNKLDSTVSGNYNYLYRLFRKSNLKPFERDISTEIYQAGNKPCNGVAGFNCYFPLRSYAFRPTYGVGYQPYRVVVLSFELLHAPAPVCGPKKST	6	['D339R', 'F375P', 'K444T', 'S496A', 'H505Y', 'T523P']	2022	Synthetic	ZCB11-
473	NITNLCPFDEVFNATRFASVYAWNRTRISNCVADYSVLYNLAPFFTFKCYGVSPTKLNDLCFTNVYEDSFVIRGDEVRQIAPGQTGNIADYNYKLPDDFTGCVIAWNSNKLDSKVSGNYNYLYRLFRKSNLKPFERDISTEIYQAGNKPCNGVAGFNCYFPLRSYSFRPTYGVGHQPYRVVVLSFELLHAPATGCGPKKST	3	['K356T', 'A397E', 'V524G']	2022	Synthetic	ZCB11-
474	NITNLCPFDEVFNATRFASVYAWNRRRISNCVADYSVLYNLAPFFTFKCYGVSPTKLNDLCFTNVYADSFVIRGDEVRQIAPGQTGNIADYNYKLPDDFTGCVIAWNSNKLDSKVSGNYNYLYRLFRKSNLKPFERDISTEIYQAGNKPCNGVDGFNCYFPLRSYSFRPTYGVGHQPYRVVVLSFELLHAPATVCGPKKST	2	['K356R', 'A484D']	2022	Synthetic	ZCB11-
475	NITNLCPFREVFNATSFASVYAWNRKRISNCVADYSVLYNLAPFFTFKCYGVSPTKLNDLCFTNVYADSFVIRGDEVRQIAPGQTGNIADYNYKLPDDFTGCVIAWNSNKLDSKVSGNYNYLYRLFRKSNLKPFERDISTEIYQAGNKPCNGVAGFNCYFPLRSYSFRPTYGVGHQPYRVVVLSFELLHAPATGCGPKKST	3	['D339R', 'R346S', 'V524G']	2022	Synthetic	ZCB11-
476	NITNLCPFHEVFNATRFASVYAWNRKRISNCVADYSVLYNLAPFFTFKCYGVSPTKLNDLCFTNVYADSFVIRGDEVRQIAPGQTGNIADYNYKLPDDFTGCVIAWNSNKLDSKVSGNYNYLYRLFRKSNLKPFERDISGEIYQAGNKPCNGVAGFNCYFPLRSYSFRPTYGVGHQPYRVVVLSFELLHAPATVCGPKQST	3	['D339H', 'T470G', 'K529Q']	2022	Synthetic	ZCB11-
477	NITNLCPFDEVFNATRFASVYAWNRKRISNCVADYSVLYNLAPFLTFKCYGVSPTKLNDLCFTNVYADSFVIRGDEVRQIAPGQTGNIADYNYKLPDDFTGCVIAWNSNKLDSKVSGNYNYLYRSFRKSNLKPFERDISTEIYQAGNKPCNGVAGFNCYFPLRSYSFRPTYGVGHQPYRVVVLSFELLHAPTTVCGPKKST	3	['F375L', 'L455S', 'A522T']	2022	Synthetic	ZCB11-
478	NITNLCPFREVFNATRFASVYAWNRRRISNCVADYSVLYNLAPFFTFKCYGVSPTKLNDLCFTNVYADSFVIRGAEVRQIAPGQTGNIAAYNYKLPDDFTGCVIAWNSNKLDSKVSGNYNYLYRLFRKSNLKPFERDISTEIYQAGNKPCNGVAGFNCYFPLRSYSFRPTYGVGHQPYRVVVLSFELLHAPAPVCGPKKST	5	['D339R', 'K356R', 'D405A', 'D420A', 'T523P']	2022	Synthetic	ZCB11-
479	NITNLCPFDEVFNATRFASVYAWNRKRISNCVADYSVLYNLAPFFTFKCYGVSPTKLNDLCFTNVYADSFVIRGDEVRQIAPGQTGNIADYNYKLPDDFAGCVIAWNSNKLDSKVSGNYNYLYRLFRKSNLKPFERDISTEIYQAGHKPCNGVAGFNCYFPLRSYSFRPTYGVGHQPYRVVVLSFELLHAPATVCGPKKST	2	['T430A', 'N477H']	2022	Synthetic	ZCB11-
480	NITNLCPFREVFNATRFASVYAWNRKRISNCVADYSVLYNLAPFLTFKCYGVSPTKLNDLCFTNIYADSFVIRGDEVRQIAPGQTGNIADYNYKLPDDFTGNVIAWNSNKLDSKVSGNYNYLYRLFRKSNLKPFERDISTEIYQAGNKPCNGVAGFNCYFPLRSYSFRPTYGVGHQPYRVVVLSFELLHAPAPVCGPKKST	5	['D339R', 'F375L', 'V395I', 'C432N', 'T523P']	2022	Synthetic	ZCB11-
481	NITNLCPFREVFNATRFASVYAWNRKRISNCVADYSVLYNFAPFPTFKCYGVSPTKLNDLCFTNVYADSFVIRGDEVRQIAPGQTGNIADYNYKLPDDFTGCVIAWNSNKLDSKVSGNYNYLYRLFRKSNLKPFERDISTEIYQAGNKPCNGVVGFNCYFPLRSYSFRPTYGVGHQPYRVVVLSFELLHAPAPVCGPKKST	5	['D339R', 'L371F', 'F375P', 'A484V', 'T523P']	2022	Synthetic	ZCB11-
482	NITNLCPFREVFNATRFASVYAWNRKRISNCVADYSVLYNLAPFVTFKCYGVSPTKLNDLCFTNVYADSFVIRGDEVRQIAPGQTGNIADYNYKLPDDFTGCVIAWNSNELDSKVSGNYNYLYRLFRKSNLKPFERDISTEIYQAGNKPCNGVAGANCYFPLRSYSFRPTYGVGHQPYRVVVLSFELLHAPAPVCGPKKST	5	['D339R', 'F375V', 'K440E', 'F486A', 'T523P']	2022	Synthetic	ZCB11-
483	NITNLCPFREVFNATRFASVYAWNRKRISNCVADYSVLYNLAPFPTFKFYGVSPTKLNDLCFTNVYADSFVIRGDEVRQIAPGQTGNIADYNYKLPDDFTGCVIAWNSNKLDSKVSGNYNYLYRLFRKSNLKPFERDISTEIYQAGNKPCNGVSGANCYFPLRSYSFRPTYGVGHQPYRVVVLSFELLHAPAPVCGPKKST	6	['D339R', 'F375P', 'C379F', 'A484S', 'F486A', 'T523P']	2022	Synthetic	ZCB11-
484	NITNLCPFREVFNATRFASVYAWNRTRISNCVADYSVLYNLAPFFTFKCYGVSPTKLNALCFTNVYADSFVIRGDEVRQIAPGQTGNIADYNYKLPDDFTGCVIAWNSNKLDSKQSGNYNYLYRLFRKSNLKPFERDISTEIYQAGNKPCNGVAGVNCYFPLRSYSFRPTCGVGHQPYRVVVLSFELLHAPATVCGPKKST	6	['D339R', 'K356T', 'D389A', 'V445Q', 'F486V', 'Y501C']	2022	Synthetic	ZCB11-
485	NITNLCPFHEVFNATRFASVYAWNRKRISNCVADYSVLYNLAPFFTFKCYGVSPTKLNDLCFTNVYADSFVIRGDEVRQIAPGQTGNIADYNYKLPDDFTGCVIAWNSNKLDSKVSGNYNYLYRLFRKSNLKPFERDISTEIYQAGNKPCNGVAGTNCYFPLRSYSFRPTYGVGHQPYRVVVLSFELLHAPATVCGPKNST	3	['D339H', 'F486T', 'K529N']	2022	Synthetic	ZCB11-
486	NITNLCPFDEVFNATRFASVYAWNRTRISNCVADYSVLYNLAPFVTFKCYGVSVTKLNDLCFTNVYADSFVIRGDEVRQIAPGQTGNIADYNYKLPDDFKGCVIAWNSNKLDSKVSGNYNYLYRLFRKSNLKPFERDISTEIYQAGNKPCNGVAGVNCYFPLRSYSFRPTYGVGHQPYRVVVLSFELLHAPAPVCGPKKST	6	['K356T', 'F375V', 'P384V', 'T430K', 'F486V', 'T523P']	2022	Synthetic	ZCB11-
487	NITNLCPFREVFNATRFASVYAWNRKRISNCVADYSVLYNLAPFPTFKCRGVSPTKLNDLCFTNVYADSFVIRGDEVRQIAPGQTGNIADYNYKLPDDFTGCVIAWNSNKLDSKVSGNYNYLYRLFRKSNLKPFERDISTEIYQAGNLPCNGVAGFNCYYPLRSYSFRPTYGVGHQPYRVVVLSFELLHAPAPVCGPKKST	6	['D339R', 'F375P', 'Y380R', 'K478L', 'F490Y', 'T523P']	2022	Synthetic	ZCB11-
488	NITNLCPFRKVFNATRFASVYAWNRTRISNCVADYSVLYNLAPFFTFKCYGVSPTKLNDLCFTNVYADSFVIRGDEVRQIAPGQTGNIADYNYKLPDDFTGCVIAWNSNKLDSKQSGNYNYLYRLFRKSNLKPFERDISTEIYQAGNKPCNGVAGVNCYFPLRSYSFRPTYGVGHQPHRVVVLSFELLHAPATVCGPKKST	6	['D339R', 'E340K', 'K356T', 'V445Q', 'F486V', 'Y508H']	2022	Synthetic	ZCB11-
489	NITNLCPFREVLNATRFASVYAWNRKRISNCVADYSVLYNLAPFLTFKCYGVSPTKLNDLCFTNIYADSFVIRGDEVRQIAPGQTGNIADYNYKLPDDFTGCVIAWNSNKLDSKVSGNYNYLYRLFRKSNLKPFERDISTEIYQAGNKPCNGVAGFNCYFPLRSYSFRPTYGVGHQPYRVVVLSFELLHAPAPVCGPKKST	5	['D339R', 'F342L', 'F375L', 'V395I', 'T523P']	2022	Synthetic	ZCB11-
490	NITNLCPFDEVFNATRFASVYAWNRKRISNCVADYSVLYNLAPFATFKCYGVSPTKLNDLCFTNVYADSFVIRGDEVRQIAPGQTGNIADYNYKLPDDFTGCVIAWNSNKLDSKVSGNYNYLYRLFRKSNLKPFERDISTEIYQSGNKPCNGVAGFNCYFPLRSYSFRPTYGVGHQPYRVVVLSFELLHAPATVCGPKNST	3	['F375A', 'A475S', 'K529N']	2022	Synthetic	ZCB11-
491	NITNLCPFHEVFNATRFASVYAWNRKRISNCVADYSVLYNLAPFFTFKCYGVSPTKLNDLCFTNIYADSFVIRGDEVRQIAPGQTGNIADYNYKLPDDFIGCVIAWNSNKLDSKQSGNYNYLYRLFRKSNLKPFERDISTEIYQAGNKPCNGVAGFNCYFPLRSYSFHPTYGVGHQPYRVVVLSFELLHAPATVCGPKKST	5	['D339H', 'V395I', 'T430I', 'V445Q', 'R498H']	2022	Synthetic	ZCB11-
492	NITNLCPFDDVFNATRFASVYAWNRTRISNCVADYSVLYNLAPFFTFKCYGVSPTKLNDLCFTNVYADSFVIRGDEVRQIAPGQTGNIADYNYKLPDDFTGCVIAWNSNKLDSKVSGNYNYLYRLFRKSTLKPFERDISTEIYQAGNKPCNGVAGFNCYFPLRSYSFRPTYGVGHQPYRVVVLSFELLHAPAPVCGPKKST	4	['E340D', 'K356T', 'N460T', 'T523P']	2022	Synthetic	ZCB11-
493	NITNLCPFHEVFNATRFASVYAWNRKRISNCVADYSVLYNLAPFLTFKCYGVSPTKLNDLCFTNVYADSFVIRGDEVRQIAPGQTGNIADYNYKLPDDFTGCVIAWNSNKLDSKVSGNYNYLYRLFRKSNLKPFERDLSTEIYQAGNKPCNGVAGFNCYFPLRSYSFRPTYGVGHQPYRVVVLSFELLHAPAPVCGPKKST	4	['D339H', 'F375L', 'I468L', 'T523P']	2022	Synthetic	ZCB11-
494	NITNLCPFREVFNATRFASVYAWNRKTISNCVADYSVLYNLAPFFTFKCYGVSPTKLNDLCFTNVYADSFVIRGDEVRQIAPGQTGNIADYNYKLPDDFTGCVIAWNSNKLDSTVSGNYNYLYRLFRKSNLKPFERDISTEIYQAGNKPCNGVAGFNCYFPLRSYSFRPTYGVGHQPYRVVVLSFELLHAPAPVCGPKKST	4	['D339R', 'R357T', 'K444T', 'T523P']	2022	Synthetic	ZCB11-
495	NITNLCPFDEVFNATRFASVYAWNRKRISNCVADYSVLYNLAPFFTFKCYGVSPTKLNDLCFANVYADSFVIRGDEVRQIAPGQTGNIADYNYKLPDDFTGCVIAWNSNKLDSKVSGNYNYLYRLFRKSNLKPFERDISTEIYQAGHKPCNGVAGFNCYFPLRSYSFRPTYGVGHQPYRVVVLSFELLHAPATVCGPKKST	2	['T393A', 'N477H']	2022	Synthetic	ZCB11-
496	NITNLCPFDEVFNATRFASVYAWNRKRISNCVADYSVLYNLAPFFTFKCYGVSPTKLNDLCFTNVYADSFVIRGDEVRQIAPGQTGNIADYNYKLPDDFTGCVIAWNSNKLDRKVSGNYNYLYRLFRKSNLKPFERDISTEIYQAGHKPCNGVAGFNCYFPLRSYSFRPTYGVGHQPYRVVVLSFELLHAPATVCGPKKST	2	['S443R', 'N477H']	2022	Synthetic	ZCB11-
497	NITNLCPFHEVFNATRFASVYAWNRKRISNCVADYSVLYNLAPFVTFKCYGVSPTKLNGLCFTNVYADSFVIRGDEVRQIAPGQTGNIADYNYKLPDDFTGCVIAWNSNKLDSKVSGNYNYLYRLFRKSNLKPFERDISTEIYQAGNKPCNGVAGANCYFPLRSYSFRPTYGVGHQPYRVVVLSFELLHAPAPVCGPKKST	5	['D339H', 'F375V', 'D389G', 'F486A', 'T523P']	2022	Synthetic	ZCB11-
498	NITNLCPFDEVFNATEFASVYAWNRRRISNCVADYSVLYNLAPFVTFKCYGVSPTKLNDLCFTNVYADSFVIRGDEVRQIAPGQTGNIADYNYKLPDDFTGCVIAWNSNKLDSKVSGNYNYLYRLFRKSNLKPFERDISTEIYQAGNKPCNGVAGFNCYFPLRSYSFRPTYGVGHQPYRVVVLSFELLHAPAPVCGPKKST	4	['R346E', 'K356R', 'F375V', 'T523P']	2022	Synthetic	ZCB11-
499	NITNLCPFREVFNATRFASVYAWNRKRISNCVADYSVLYNLAPVPTFKCYGVSPTKLNDLCFTNVYADSFVIRGDEVRQIAPGQTGNIADYNYKLPDGFTGCVIAWNSNKLDSKVSGNYNYLYRLFRKSNLKPFERDISTEIYQAGNKPCNGVAGVNCYFPLRSYSFRPTYGVGHQPYRVVVLSFELLHAPAPVCGPKKST	6	['D339R', 'F374V', 'F375P', 'D428G', 'F486V', 'T523P']	2022	Synthetic	ZCB11-
500	NITNLCPFHEVFNATRFASVYAWNRKRISNCVADYSVLYNLAPFVTFKCYGVSPTKLNDLCFTNVYADSFVIRGDEVRQIAPGQTGNIADYNYKLPDDFTGCVIAWNSNKLDSKVSGNYNYLYRLFRKSNLKPFERDISTEIYQVGNKPCNGVAGFNCYFPLHSYSFRPTYGVGHQPYRVVVLSFELLHAPAPVCGPKKST	5	['D339H', 'F375V', 'A475V', 'R493H', 'T523P']	2022	Synthetic	ZCB11-
501	NITNLCPFHEVFNATRFASVYAWNRKRISNCVADYSVLYNLAPFVTFKCYGVSPTKLNDLCFTNVYADSFVIRGDEVRQIAPGQTGNIADYNYKLPDDFTGCVIAWNSNKLDSKVSGNYNYLYRLFRKSNLKPFERDISTEIYQAGNKPCNGVAGANCYFPLRSYSFRPTYGVGHQPYRVVVPSFELLHAPAPVCGPKKST	5	['D339H', 'F375V', 'F486A', 'L513P', 'T523P']	2022	Synthetic	ZCB11-
502	NITNLCPFDEVFNATRFASVYAWNRKRISNCVADYSVLYNLAPFFTFKCYGVSPTKLNDLCFTNVYADSFVIRGDEVRQIAPGQTGNIADYNYKLPDDFTGCVIAWNSNKLDSKVSGNYNYLYRLFRKSNLKPFERDISTEIYQAGNKPCNGVAGANCYFPLRSYSFRPTYGVGHQPYRVVVLSFELLHAPRTVCGPKKST	2	['F486A', 'A522R']	2022	Synthetic	ZCB11-
503	NITNLCPFDEVFNATIFASVYAWNRKRISNCVADYSVLYNLAPFFTFKCYGVSPTKLNDLCFTNVYADSFVIRGDEVRQIAPGQTGNIADYNYKLPDDFTGCVIAWNSNKLDSKVSGNYNYLYRLFRKSNLKPFERDISTEIYQAGNIPCNGVAGFNCYFPLRSYSFRPTYGVGHQPYRVVVLSFELLHAPATVCGPKKST	2	['R346I', 'K478I']	2022	Synthetic	ZCB11-
504	NITNLCPFDEVFNATRFASVYAWNRKRISNCVADYSVLYNLAPFFTCKCYGVSPTTLNDLCFTNVYAESFVIRGDEVRQIAPGQTGNIADYNYKLPDDFTGCVIAWNSNKLDSKVSGNYNYLYRLFRKSNLKPFERDISTEIYQAGNKPCNGVAGFNCYFPLRSYSFRPTYGVGHQPYRVVVLSFELLHAPAPVCGPKKST	4	['F377C', 'K386T', 'D398E', 'T523P']	2022	Synthetic	ZCB11-
505	NITNLCPFDEVFNATRFASVYAWNRKRISNCVADYSVLNNLAPFFTFKCYGVSPTKLNDLCFTNVYADSFVIRGDEVRQIAPGQTGNIADYNYKLPDDFTGCVIAWNSNKLDSKVSGNYNYLYRLFRKSNLKPFERDISTEIYQAGTKPCNGVAGFNCYFPLRSYSFRPTYGVGHQPYRVVVLSFELLHAPATVCGPKKST	2	['Y369N', 'N477T']	2022	Synthetic	ZCB11-
506	NITNLCPFNEVFNATRFASVYAWNRKRISNCVADYSVLYNLAPFFTFKCYGVSPTKLNDLCFTNVYADSFVIRGDEVRQIAPGQTGNIADYNYKLPDDFTGCVIAWNSNKLDSKVSGNYNYLYRLFRKSNLKPFERDISTEIYPAGNKPCNGVAGFNCYFPLRSYSFRPTYGVGHQPYRVVVLSFELLHAPATVCGPKKST	2	['D339N', 'Q474P']	2022	Synthetic	ZCB11-
507	NITNLCPFDEVFNATRFASVYAWNRRRISNCVADYSVLYNLAPFFTFKCYGVSPTKLNDLCFTNVYADSFVIRGDEVRQIAPGQTGNIADYNYKLPDDFTGCVIAWNSNKLDSKVSGNYNYLYRLFRKSNLKPFERDISTEIYQAGNKPCNGVAGFNCYFPLRSYSFRPTYGVGHQPYRVVVLSFELSHAPATVCGPKKST	2	['K356R', 'L518S']	2022	Synthetic	ZCB11-
508	NITNLCPFDEVFNATRFASVYAWNRKRISNCVADYSVLYNLTPFFTFKCYGVSPTKLNDLCFTNVYADSFVIRGDEVRQIAPGQTGNIADYNYKLPDDFTGCVIAWNSNKLDSKVSGNYNYLYRLFRKSNLKPFERDISTEIYQAGNKPCNGLAGFNCYFPLRSYSFRPTYGVGHQPYRVVVLSFELLHAPATVCGPKKST	2	['A372T', 'V483L']	2022	Synthetic	ZCB11-
509	NITNLCPFHEVFNATRFASVYAWNRKRISNCVADYSVLYNLAPFPTFKCYGVSPTKLNDLCFTNVYADSFVIRGDEVRQIAPGQTGNIADYNYKLPDDFTGCVIAWNSNKLDSKVSGNYNYLYRLFSKSNLKPFERDISTEIYQAGNKPCNGVAGFNCYFPLRSYSFRPTYGVGHQPYRVVVLSFELLHAPAPVCGPKKST	4	['D339H', 'F375P', 'R457S', 'T523P']	2022	Synthetic	ZCB11-
510	NITNLCPFREVFNATRFASVYAWNRKRISNCVADYSVLYNLAPFFTFKCYGVSPTKLNDLCFTNVYADSFVIRGAEVRQIAPGQTGNIADYNYKLPDDFTGCVIAWNSNKLDSKVSGNYNYLYRLFRKSNLKPFERDISTEIYQAGNKPCNGVASSNCYFPLRSYSFRPTYGVGHQPYRVVVLSFELLHAPAPVCGPKKST	5	['D339R', 'D405A', 'G485S', 'F486S', 'T523P']	2022	Synthetic	ZCB11-
511	NITNLCPFREVFNATRFASVYAWNRKRISNCVADYSVLYNLAPFFTFKCYGVSPTKLNDLCFTNVYADSFVIRGDEVRQIAPGQTGNIADYNYKLPDDFTGCVIAWNSNKLDSTVSGNYNYLYRLFRKSNLKPFEIDISTEIYQAGNKPCNGVAGFNCYFPLRSYSFRPTYGVGHQPYRVVVLSFELLHAPAPVCGPKKST	4	['D339R', 'K444T', 'R466I', 'T523P']	2022	Synthetic	ZCB11-
512	NITNLCPFREVFNATRFASVYAWNRKRISNCVADYSVLYNLAPFPTFKCYGVSPTKLNDLCFTNVYADSFVIRGSEVRQIAPGQTGNIADYNYKLPDDFTGCVIAWNSNKLDSKVSGNYGYLYRLFRKSNLKPFERDISTEIYQAGNKPCNGVRGFNCYFPLRSYSFRPTYGVGHQPYRVVVLSFELLHAPAPVCGPKKST	6	['D339R', 'F375P', 'D405S', 'N450G', 'A484R', 'T523P']	2022	Synthetic	ZCB11-
513	NITNLCPFREVFNATRFASVYAWNRKRISNCVADYSVLYNLAPFPTFKCYGVSPTTLNDLCFTNVYADSFVIRGDEVRQIAPGQTGNIADYNYKLPDDFTGCVIAWNSNKLDSKVSGNYNYLYRLFRKSNLKPFERDISTEIYQAGNKPCNGVAGVNCYQPLRSYSFRPTYGVGHQPYRVVVLSFELLHAPAPVCGPKKST	6	['D339R', 'F375P', 'K386T', 'F486V', 'F490Q', 'T523P']	2022	Synthetic	ZCB11-
514	NITNLCPFDEVFNATRFASVYAWNRRRISNCVADYSVLYNLAPFFTFKCYGVSPTKLNDLCFTNVYADSFVIRGDEVRQIAPGQTGNIADYNYKLPDDFTGCVIAWNSNKLDSKVSGNYNYLYRLFRKSNLKPFERDISTEIYQAGNKPCNGVAGFNCYFPLRSYSFRPTYGVGHQPYRVVVLSFELLAAPATVCGPKKST	2	['K356R', 'H519A']	2022	Synthetic	ZCB11-
515	NITNLCPFREVFNATRFASVYAWNRRRISNCVADYSVLYNLAPFFTFKCYGVSPTKLNDLCFTNVYADSFVIRGDEVRQIAPGQTGNIADYNYKLPDDFTGCVIAWNSNKLDSKVSGNYNYLYRLFRKSNLKPFERDISTEIYQAGNKPCNGVAGFNCYFPLRSYWFRPTYGVGHQPYRVVVLSFELLHAPAPVCGPKKST	4	['D339R', 'K356R', 'S496W', 'T523P']	2022	Synthetic	ZCB11-
516	NITNLCPFREVFNATSFASVYAWNRKRISNCVADYSVLYNLAPFFTFKCYGVSPTKLNDLCFTNVYADSFVIRGDEVRQIAPGQTGNIADYNYKLPDRFTGCVIAWNSNKLDSKVSGNYNYLYRLFRKSNLKPFERDISTEIYQAGNKPCNGVAGFNCYFPLRSYSFRPTYGVGHQPYRVVVLSFELLHAPAPVCGPKKST	4	['D339R', 'R346S', 'D428R', 'T523P']	2022	Synthetic	ZCB11-
517	NITNLCPFDEVFNATRFASVYAWNRQRISNCVADYSVLYNLAPFFTFKCYGVSPTKLNDLCFTNVYADSFVIRGDEVRQIAPGQTGNIADYNYKLPDDFTGCVIAWNSNKLDSTVSGNYNYLYRLFRKSNLKPFERDISTEIYQAGNKPCNGVAGFNCYFPLRSYSFRPTYGVGHQPYRVVVLSFELLHAPATVCGPKKST	2	['K356Q', 'K444T']	2022	Synthetic	ZCB11-
518	NITNLCPFDEVFNATRFASVYAWNRKRISNCVADYSVLYNLAPFFTFKCYGVSPTKLNDLCFTNVYADSFVIRGDEVRQIAPGQTGNIADYNYKLPDDFTGCVIAWNSNKLDSKVSGNYNYLYRLFRKSNLKPFERDISTEIYQASNKPCNGLAGFNCYFPLRSYSFRPTYGVGHQPYRVVVLSFELLHAPATVCGPKKST	2	['G476S', 'V483L']	2022	Synthetic	ZCB11-
519	NITNLCPFDEVFNATRFASVYAWNRTRISNCVADYSVLYNLAPFVTFKCYGVSPTKLNDLCFTNVYADSFVIRGDDVRQIAPGQTGNIADYNYKLPDDFTGCVIAWNSNKLDSKVSGNYNYLYRLFRKSNLKPFERDISTEIYQAGNKPCNGVRGFNCYFPLRSYSFRPTYGVGHQPYRVVVLSFELLHAPAPVCGPKKST	5	['K356T', 'F375V', 'E406D', 'A484R', 'T523P']	2022	Synthetic	ZCB11-
520	NITNLCPFREVFNATRFASVYAWNRKRISNCVADYSVLYNYAPFPTFKCYGVSPTKLNDLCFTNVYADSFVIRGDEVRQIAPGQTGNIADYNYKLPDDFTGCVIAWNSNKLDSKVSGNYNYLYRLFRKSNLKPFERDISTEIYQAGNKPCIGVAGVNCYFPLRSYSFRPTYGVGHQPYRVVVLSFELLHAPAPVCGPKKST	6	['D339R', 'L371Y', 'F375P', 'N481I', 'F486V', 'T523P']	2022	Synthetic	ZCB11-
521	NITNLCPFDEVFDATRFASVYAWNRKRISNCVADYSVLYNLAPFFTFKCYGVSPTKLNDLCFTNVYADSFVIRGDEVRQIAPGQTGNIADYNYKLPDDFTGCVIAWNSNKLDSKVSGNYNYLYRLFRKSNLKPFERDISTEIYQAGNKPCNGVDGFNCYFPLRSYSFRPTYGVGHQPYRVVVLSFELLHAPATVCGPKKST	2	['N343D', 'A484D']	2022	Synthetic	ZCB11-
522	NITNLCPFHEVFNATRFASVYAWNRKRISNCVADYSVLYNLAPFFTFKCYGVSPTKLNDLCFTNVYADSFVIRGDEVRQIAPGQTGNIADYNYKLPDDFTGCVIAWNSNKLDSKQSGNYNYLYRLFRKSNLKPFERDISTEIYQAGNKPCNGVAGVNCYVPLRSYSFRPTYGVGHQPYRVVVLSFELLHAPATVCGPKKST	4	['D339H', 'V445Q', 'F486V', 'F490V']	2022	Synthetic	ZCB11-
523	NITNLCPFDEVFNAIRFASVYAWNRTRISNCVADYSVLYNLAPFFTFKCYGVSPTKLNDLCFTNVYADSFVIRGDEVRQIAPGQTGNIADYNYKLPDDFTGCVIAWNSNKLDSKQSGNYNYLYRLFRKSNLKPFERDISTEIYQAGNKPCNGVAGINCYFPLRSYSFRPTYGVGHQPYRVVVLSFELLHAPATVCGPKKST	4	['T345I', 'K356T', 'V445Q', 'F486I']	2022	Synthetic	ZCB11-
524	NITNLCPFDEVFNATRFASVYAWNRKRIGNCVADYSVLYNLAPFFTFKCYGVSPTKLNDLCFTNVYADSFVIRGDEVRQIASGQTGNIADYNYKLPDDFTGCVIAWNSNKLDSKVSGNYNYLYRLFRKSNLKPFERDISTEIYQAGNKPCNGVAGFNCYFPLRSYSFRPTYGVGHQPYRVVVLSFELLHAPATVCGPKKST	2	['S359G', 'P412S']	2022	Synthetic	ZCB11-
525	NITNLCPFREVFNATRFASVYAWNRKRISNCVADYSVLYNLAPFPTFKCYGVSPTKLNDLCFTNVYADSFVIRGDEVRQIAPGQTGNIADYNYKLPDDFTGCVIAWNSNKLDSKVSGNYNYLYRLFRKSNLKPFERDISTEIYQAANKPCNGVRGINCYFPLRSYSFRPTYGVGHQPYRVVVLSFELLHAPAPVCGPKKST	6	['D339R', 'F375P', 'G476A', 'A484R', 'F486I', 'T523P']	2022	Synthetic	ZCB11-
526	NITNLCPFDEVFNATRFASVYAWNRKRISNCVADYSVLYNLAPFFTFKCYGVSPTKLNDLCFTNVYADSFVIRGDEVRQIAPGQTGNIADYNYKLPDDFTGCVIAWNSNKLDSKVSGNYNYLYRLFRKSNLKPFERRISTEIYQAGNKPCNGAAGFNCYFPLRSYSFRPTYGVGHQPYRVVVLSFELLHAPATVCGPKKST	2	['D467R', 'V483A']	2022	Synthetic	ZCB11-
527	NITNLCPFDEVFNATRFASVYAWNRKRISNCVADYSVLYNLAPFFTFKCYGVSPSKLNDLCFTNVYADSFVIRGDEVRQIAPGQTGNIADYNYKLPDDFTGCVIAWNSNKLDSKVSGNYNYLYRLFRKSNLKPFERDISTEIYQAGNKPCNGVADFNCYFPLRSYSFRPTYGVGHQPYRVVVLSFELLHAPATVCGPKKST	2	['T385S', 'G485D']	2022	Synthetic	ZCB11-
528	NITNLCPFDEVFNATRFASVYAWNRKRISNCVADYSVLYNLAPFFTFKCYGVSPTKLNDLCFTNVYADLFVIRGDEVRQIAPGQTGNIADYNYKLPDDFTGCVIAWNSNKLDSKVSGNYNYLYRLFRKSNLKPFERDISTEIYQAGNKPCNGVASFNCYFPLRSYSFRPTYGVGHQPYRVVVLSFELLHAPATVCGPKKST	2	['S399L', 'G485S']	2022	Synthetic	ZCB11-
529	NITNLCPFDEVFNATRFASVYAWNRRRISNCVADYSVLYNLAPFFTFKCYGVSPTKLNDLCFTNVYADSFVIRGAEVRQIAPGQTGNIADYNYKLPDDFTGCVIAWNSNKLDSKVSGNYNYLYRLFRKSNLKPFERDISTEIYQAGNKPCNGVAGFNCYFPLRSYSFRPTYGVGHQPYRVVVLSFEILHAPAPVCGPKKST	4	['K356R', 'D405A', 'L517I', 'T523P']	2022	Synthetic	ZCB11-
530	NITNLCPFDEVFNATRFASVYAWNRTRISNCVADYSVPYNLAPFFTFKCYGVSPTKLNDLCFTNVYADSFVIRGDEVRQIAPGQTGNIADYNYKLPDDFTGCVIAWNSNKLDSKVSGNYNYLYRLFRKSNLKPFERDISTEIYQAGNKPCNGVAGFNCYFPLLSYSFRPTYGVGHQPYRVVVLSFELLHAPATVCGPKKST	3	['K356T', 'L368P', 'R493L']	2022	Synthetic	ZCB11-
531	NITNLCPFREVFNATRFASVYAWNRKRISNCVADYSVLYNLAPFPTFKCYGVSPTKLNDLCFTNVYADSFVIRGDEVRQIAPGQTGNIADYNYKLPDDFTGCVIACNSNKLDSKVSGNYNYLYRLFRKSALKPFERDISTEIYQAGNLPCNGVAGFNCYFPLRSYSFRPTYGVGHQPYRVVVLSFELLHAPAPVCGPKKST	6	['D339R', 'F375P', 'W436C', 'N460A', 'K478L', 'T523P']	2022	Synthetic	ZCB11-
532	NITNLCPFDEVFNATRFASVYAWNRKRISNCVADYSVLYNLAPFFTFKCYGVSPTKLNDLCFTNVYADSFVIRGDEVRQIAPGQTGNIADYNYKLPDDFTGCVIAWNSNKLDSKVSGNYNYLYRLFRKSNLKPFERDISTEIYQADNKPCNGVAGFNCYFPLRSYSFRPTYGVGHQPYRVVVLSFELLHAPVTVCGPKKST	2	['G476D', 'A522V']	2022	Synthetic	ZCB11-
533	NITNLCPFREVFNATRFASVYAWNRTRISNCVADYSVLYNYAPFFTFKCYGVSPTKLNDLCFTNVYADSFVIRGDEVRQIAPGQTGNIADYNYKLPDDFTGCVIAWNSNKLDSKQSGNYNYLYRLFRKSNLKPFERDISTEIYQAGNKPCNGVEGVNCYFPLRSYSFRPTYGVGHQPYRVVVLSFELLHAPATVCGPKKST	6	['D339R', 'K356T', 'L371Y', 'V445Q', 'A484E', 'F486V']	2022	Synthetic	ZCB11-
534	NITNLCPFREVFNATRFASVYAWNRKRISNCVADYSVLYNLAPFPTFKCYGVSPTKLNDLCFTNVYADSFVIRGDEVRQIAPGQTGNIADYNYKLPDDFTGCVIAWNSNKLDSKVSGNYNYLYRLFRKCNLKPFERDISTEIYQAGNKPCNGVSGFNCYFPLRSYSFRPTYGFGHQPYRVVVLSFELLHAPAPVCGPKKST	6	['D339R', 'F375P', 'S459C', 'A484S', 'V503F', 'T523P']	2022	Synthetic	ZCB11-
535	NITNLCPFREVFNATRFASVYAWNRTRISNCVADYSVLYNLAPFFTFKCYGVSPTKLNDLCFINVYADSFVIRGDEVRQIAPGQTGNIADYNYKLPDDFTGCVVAWNSNKLDSKQSGNYNYLYRLFRKSNLKPFERDISTEIYQAGNKPCNGVAGVNCYFPLRSYSFRPTYGVGHQPYRVVVLSFELLHAPATVCGPKKST	6	['D339R', 'K356T', 'T393I', 'I434V', 'V445Q', 'F486V']	2022	Synthetic	ZCB11-
536	NITNLCPFDEVFNAIRFASVYAWNRKRISNCVADYSVLYNLAPFFTFKCYGVSATKLNDLCFTNVYADSFVIRGDEVRQIAPGQTGNIADYNYKLPDDFTGCVIAWNSNKLDSKQSGNYNYLYRLFRKSNLKPFERDISTEIYQAGNKPCNGVAGINCYFPLRSYSFRPTYGVGHQPYRVVVLSFELLHAPATVCGPKKST	4	['T345I', 'P384A', 'V445Q', 'F486I']	2022	Synthetic	ZCB11-
537	NITNLCPFREVFNATRFASVYAWNRKRISNCVADYSVLYNLAPFPTFKCYGVSPTKLNDLCFTNVYADSFVIRGDEVRQIAPGQTGNIADYNYKLPDDFTGCVIAWNSNKLDSKVSGNYNYLYRLFRKSNLKPFERDISTEIYQAGNKPCNGVRGVNCYFPLRSYSFRPMYGVGHQPYRVVVLSFELLHAPAPVCGPKKST	6	['D339R', 'F375P', 'A484R', 'F486V', 'T500M', 'T523P']	2022	Synthetic	ZCB11-
538	NITNLCPFDEVFNATRFASVYAWNRTRISNCVADYSVLYNLAPFFTFKCYGVSPTKLNDLCFTNVYADSFVIRGDEVRQIAPGQTGNIADYNYKLPDDFTGCVIAWNSNKLDSKVSGNYNYLYRLFRKSNLKPFERDISTEIYQADNKPCNGVAGFNCYFPLRSYSFRPTYGVGHQPYRVVVLSFELLHRPATVCGPKKST	3	['K356T', 'G476D', 'A520R']	2022	Synthetic	ZCB11-
539	NITNLCPFREVFNATRFASVYAWNRTRISNCVADYSVLYNLAPFFTFKCYGVSATKLNDLCFTNVYADSFVIRGDEVRQIAPGQTGNIADYNYKLPDDFTGCVIAWNSNKLDSKQSGNYNYLYRLFRKSNLKPFERDISTEIYQAGNKPCNGVAGVNCYFPLRAYSFRPTYGVGHQPYRVVVLSFELLHAPATVCGPKKST	6	['D339R', 'K356T', 'P384A', 'V445Q', 'F486V', 'S494A']	2022	Synthetic	ZCB11-
540	NITNLCPFREVFNATRFASVYAWNRTRISNCVADYSVLYNLAPFFTFKCYGVSPTKLNDLCFTNVYADSFVIRGDEVRQIAPGQTGNIANYNYKLPDDFTGCVIAWNSNKLDSKQSGNYNYLYRLFRKSNLKPFERDISTEIYQAGNKPCNGVAGVNCYFPLRSYSFRPTFGVGHQPYRVVVLSFELLHAPATVCGPKKST	6	['D339R', 'K356T', 'D420N', 'V445Q', 'F486V', 'Y501F']	2022	Synthetic	ZCB11-
541	NITNLCPFDEVFNATRFASVYAWNRKRISNCVADYSVLYNLAPFFTFKCYGVSPTKLNDLCFTNVYADSFVIRGDEVRQIAPGQTGNIADYNYKLPDDFTGCVIAWNSNKLDSKVSGNYNYLLRLFRKSNLKPFERDISTEIYQAGNKPCIGVAGFNCYFPLRSYSFRPTYGVGHQPYRVVVLSFELLHAPATVCGPKKST	2	['Y453L', 'N481I']	2022	Synthetic	ZCB11-
542	NITNLCPFREVFNATRFASVYAWNRKRISNCVADYSVLYNLAPFPTFKCYGVSPTKLNDLCFTNVYEDSFVIRGDEVRQIAPGQTGNIADYNYKLPDDFTGCVIAWNSNKLDSKVSGNYNYLYRLFRKSNLKPFERDISTEIYQVGNKPCNGVAGVNCYFPLRSYSFRPTYGVGHQPYRVVVLSFELLHAPAPVCGPKKST	6	['D339R', 'F375P', 'A397E', 'A475V', 'F486V', 'T523P']	2022	Synthetic	ZCB11-
543	NITNLCPFDEVFNATRFASVYAWNRKRISNCVADYSVLYNLAPFLTFKCYGVSPTKLNDLCFTNVFADSFVIRGDEVRQIAPGQTGNIADYNYKLPDDFTGCVIAWNSNKLDSKVSGNYNYLYRLFRKSNLKPFERDISTEIYQAGNKPCNGVAGFNCYFPLRSYSFRPTYGVGHQPYRVVVLSFELLHAPATVCGPKKST	2	['F375L', 'Y396F']	2022	Synthetic	ZCB11-
544	NITNLCPFDEVFNATRFASVYAWNRKRISNCVADYSVLYNLAPLFTFKCYGVSPTKLNDLCFTNVYADSFVIRGDEVRQIAPGQTGNIADYNYKLPDDFTGCVIAWNSNKLDSKVSGNYNYLYRLFRKSNLKPFERDISTEIYQAGNKPCNGVAGHNCYFPLRSYSFRPTYGVGHQPYRVVVLSFELLHAPATVCGPKKST	2	['F374L', 'F486H']	2022	Synthetic	ZCB11-
545	NITNLCPFREVFNATRFASVYAWNRKRISNCVADYSVLYNLAPFPTFKCYGVSPTKLNDLCFTNVYSDSFVIRGDEVRQIAPGQTGNIADYNYKLPDDFTGCVIAWNSNKLDSKVSGNYNYLYRLFRKSNLKPFERDISTEIYQAGNKPCNGVRGFNCYQPLRSYSFRPTYGVGHQPYRVVVLSFELLHAPAPVCGPKKST	6	['D339R', 'F375P', 'A397S', 'A484R', 'F490Q', 'T523P']	2022	Synthetic	ZCB11-
546	NITNLCPFDEVFNSTRFASVYAWNRKRISNCVADYSVLYNLAPFFTFKCYGVSPTRLNDLCFTNVYADSFVIRGDEVRQIAPGQTGNIADYNYKLPDDFTGCVIAWNSNKLDSKVSGNYNYLYRLFRKSNLKPFERDISTEIYQAGNKPCNGVAGFNCYFPLRSYSFRPTYGVGHQPYRVVVLSFELLHAPATVCGPKKST	2	['A344S', 'K386R']	2022	Synthetic	ZCB11-
547	NITNLCPFDEVFNATRFASVYAWNRKRISNCVADYSVLYNLAPFFTFKCYGVSPTKLNDLCFTNVYADSFVIRGDEVRQIAPGQTGNIADYNYKLPDDFTGCVIAWNSNKLDSKVSGNYNYLYRLVRKSNLKPFERDISTEIYQAGNKPCNGVDGFNCYFPLRSYSFRPTYGVGHQPYRVVVLSFELLHAPATVCGPKKST	2	['F456V', 'A484D']	2022	Synthetic	ZCB11-
548	NITNLCPFHEVFNATRFASVYAWNRKRISNCVADYSVLYNLAPFVTFKCYGVSPTKLNDLCFTNVYADAFVIRGDEVRQIAPGQTGNIADYNYKLPDDFTGCVIAWNSNKLDSKVSGNYNYLYRLFRKSNLKPFERDISTEIYQAGNKPCNGVAGANCYFPLQSYSFRPTYGVGHQPYRVVVLSFELLHAPAPVCGPKKST	6	['D339H', 'F375V', 'S399A', 'F486A', 'R493Q', 'T523P']	2022	Synthetic	ZCB11-
549	NITNLCPFREVFNATRFASVYAWNRTRISNCVADYSVLYNLAPFFTFKCYGVSPTKLNDLCFTNVYADSFVIRGDEVRQIAPGQTGNIADYNYKLPDDFTGCVIAWNSNKLDSKQSGNYIYLYRLFRKSNLKPFERDISTEIYQAGNKPCNGVAGVNCYCPLRSYSFRPTYGVGHQPYRVVVLSFELLHAPATVCGPKKST	6	['D339R', 'K356T', 'V445Q', 'N450I', 'F486V', 'F490C']	2022	Synthetic	ZCB11-
550	IIKNLCPFDEVFNATRFASVYAWNRKRISNCVADYSVLYNLAPFLTFKCYGVSPTKLNDLCFTNVYADSFVIRGDEVRQIAPGQTGNIADYNYKLPDDFTGCVIAWNSNKLDSKVSGNYNYLYRLFRKSNLKPFERDISTEIYQAGNKPCNGVAGFNCYFPLRSYSFRPTYGVGHQPYRVVVLSFELLHAPAPVCGPKKST	4	['N331I', 'T333K', 'F375L', 'T523P']	2022	Synthetic	ZCB11-
551	NITNLCPFDEVFNATRFASVYAWNRTRISNCVADYSVLYNLAPFFTFKCYGVSPTKLNDLCFTNVYADSFVIRGDEVRQIAPGQTGNIADYNYKLPDDFTGCVIAWNSNKLDSKVSGNYNYLYRLFRKSNLKPFERDISTEIYQAGNKHCNGVAGFNCYFPLRSYSFRPTYGVGHQPYRVVVLSFELLHAPATVCGPKKST	2	['K356T', 'P479H']	2022	Synthetic	ZCB11-
552	NITNLCPFREVFNATRFASVYAWNRKRISNCVAGYSVLYNLAPFPTFKCYGVSPTKLNDLCFTNVYADSFVIRGDEVRQIAPGQTGNIADYNYKLPDDFTGCVIAWNSNKLDSKVSGNYNYLYRLFRKSNLKPFERDISTEIYQAGNKPCNGVAGFNCYFPLRPYSFRPTYGVGHQPYRVVVLSFELLHAPAPVCGPKKST	5	['D339R', 'D364G', 'F375P', 'S494P', 'T523P']	2022	Synthetic	ZCB11-
553	NITNLCPFREVFNATRFASVYAWNRKRISNCVADYSVLYNLAPFFTFKCFGVSPTKLNDLCFTNVYADSFVIRGDEVRQIAPGQTGNIADYNYKLPDDFTGCVIAWNSNKLDSKVSGNYNYLYRLFRKSNLKPFERDISTEIYQAGNKPCNGVRGFNCYFPLRSYSFRPTYGVGHQPYRVVVLSFELLHAPATVCGPKKST	3	['D339R', 'Y380F', 'A484R']	2022	Synthetic	ZCB11-
554	NITNLCPFYEVFNATRFASVYAWNRKRISNCVADYSVLYNHAPFFTFKCYGVSPTKLNDLCFTNVYADSFVIRGAEVRQIAPGQTGNIADYNYKLPDDFTGCVIAWNSNKLDSKVSGNYNYLYRLFRKSNLKPFERDISTEIHQAGNKPCNGVAGFNCYFPLRSYSFRPTYGVGHQPYRVVVLSFELLHAPAPVCGPKKST	5	['D339Y', 'L371H', 'D405A', 'Y473H', 'T523P']	2022	Synthetic	ZCB11-
555	NITNLCPFDEVFNATRFASVYAWNRKRISNCVADYSVLYNLAPFFTFKCYGVSPTKLNDLCFTNVYADSFVIRGDEVRQIAPGQTGNIADYNYKLPDDFTGCVIAWNSNKLDSKVSGNYNYLYRLFRKSNLKPVERDISTEIYQAGNKPCNGVAGLNCYFPLRSYSFRPTYGVGHQPYRVVVLSFELLHAPATVCGPKKST	2	['F464V', 'F486L']	2022	Synthetic	ZCB11-
556	NITNLCPFREVFNATRFASVYAWHRTRISNCVADYSVLYNLAPFFTFKCYGVSPTKLNDLCFTNVYADSFVIRGDEVRQIAPGQTGNIADYNYKLPDDFTGCVIAWNSNKLDSKQSGNYNYLYRLFRKSNLKPFERFISTEIYQAGNKPCNGVAGVNCYFPLRSYSFRPTYGVGHQPYRVVVLSFELLHAPATVCGPKKST	6	['D339R', 'N354H', 'K356T', 'V445Q', 'D467F', 'F486V']	2022	Synthetic	ZCB11-
557	NITNLCPFDEVFNATRFASVYAWNRRRISNCVADYSVLYNLAPFFTFKCYGVSPTKLDDLCFTNVYADSFVIRGDEVRQIAPGQTGNIADYNYKLPDDFTGCVIAWNSNKLDSKVSGNYNYLYRLFRKSNLKPFERDISTEIYQAGNKPCNGVAGFNCYFPLRSYSFRPTYGVGHQPYRVVVLSFELLHAPATVCGPKKST	2	['K356R', 'N388D']	2022	Synthetic	ZCB11-
558	NITNLCPFREVFNATRFASVYAWNRTRISNCVADYSVLYNLAPFYTFKCYGVSPTKLNDLCFTNVYADSFVIRGDEVRQIAPGQTGNIADYNYKLPDDFTGCVIAWNSNKLDSKQSGNYNYLYRLFRKSNLKPFERDISTEIYQAGNKPCNGVAGVNCYFPLRSYSFRPTYGVGHQPYRVVVLSFELLHAPAAVCGPKKST	6	['D339R', 'K356T', 'F375Y', 'V445Q', 'F486V', 'T523A']	2022	Synthetic	ZCB11-
559	NITNLCPFDEVFNATRFASVYAWNRKRISNCVADYSVLYNLAPLLTFKCYGVSPTKLNDLCFTNVYADSFVIRGDEVRQIAPGQTGNIADYNYKLPDDFTGCVIAWNSNKLDSKVSGNYNYLYRLFRKSNLKPFERDISTEIYQAGNKPCNGVAGFNCYFPLRSYSFRPTYGVGHQPYRVVVLSFELLHAPATVCRPKKST	3	['F374L', 'F375L', 'G526R']	2022	Synthetic	ZCB11-
560	NITNLCPFDEVFNATRFASVYAWNRKRISNCVADYSVLYNHAPFFTFKCYGVSPTKLNDLCFTNVYADSFVIRGDEVRQIAPGQTGNIADYNYKLPDDFTGCVIAWNSNKLDSKVSGNYNYLYRLFRKSNLKPFERDISTEIYQAGNKPCNGVQGFNCYFPLLSYSFRPTYGVGHQPYRVVVLSFELLHAPATVCGPKKST	3	['L371H', 'A484Q', 'R493L']	2022	Synthetic	ZCB11-
561	NITNLCPFGEVFNATRFASVYAWNRKRISNCVADYSVLYNLAPFLTFKCYGVSPTKLNDLCFTNVYADSFVIRGDEVRQIAPGQTGNIADYNYKLPDDFTGCVIAWNSNKLDSKVSGNYNYLYRLFRKSNLKPFERDISTEIYQAGNKPCNGVAGFNCYFPLRSYSFRPTYGVGHQPYRVVVLSFELLHAPATVCGPKKST	2	['D339G', 'F375L']	2022	Synthetic	ZCB11-
562	NITNLCPFDEVFNATRFASVYAWNRKRISNCVADYSVLYNLTPFFTFKCYGVSPTKLNDLCFTNVYADSFVIRGDEVRQIAPGQTGNIADYNYKLPDDFTGCVIAWNSNKLDSKVSGNYNYLYRLFRKSNLKPFERDISTEIYQAGNKPCNGVAGFNCYFPLRSYSFRPTYGVGHQPYRVVVLSFELLHAPATGCGPKKST	2	['A372T', 'V524G']	2022	Synthetic	ZCB11-
563	NITNLCPFREVFNATRFASVYAWNRKRISNCVADYSVLYNLAPFPTFKCYGVSLTKLNDLCFTNVYADSFVIRGDEVRQIAPGQTGNIADYNYKLPDDFTGCVIAWNSNKLDSKVSGNYNYLYRLFRKSNLKPFERDISTEIYQRGNKPCNGVRGFNCYFPLRSYSFRPTYGVGHQPYRVVVLSFELLHAPAPVCGPKKST	6	['D339R', 'F375P', 'P384L', 'A475R', 'A484R', 'T523P']	2022	Synthetic	ZCB11-
564	NITNLCPFDQVFNAIRFASVYAWNRKRISNCVADYSVLYNLAPFLTFKCYGVSPTKLNDLCFTNVYADSFVIRGDEVRQIAPGQTGNIADYNYKLPDDFTGCVIAWNSNKLDSKQSGNYNYLYRLFRKSNLKPFERDISTEIYQAGNKPCNGVAGFNCYFPLRSYSFRPTYGVGHQPYRVVVLSFELLHAPATVCGPKKST	4	['E340Q', 'T345I', 'F375L', 'V445Q']	2022	Synthetic	ZCB11-
565	NITNLCPFDEVFNATRFASVYAWNRKRISNCVADYSVLYNLAPFFTFKCYGVSPTKLNDLCFTNVYADSFVIRGDEVRQIAPGQTGNIADYNYKLPDDFTGCVIAWNSNKLDSKVSGNYNYLYRLFRKSNAKPFERDISTEIYQAGNKPCNGVSGFNCYFPLRSYSFRPTYGVGHQPYRVVVLSFELLHAPATVCGPKKST	2	['L461A', 'A484S']	2022	Synthetic	ZCB11-
566	NITNLCTFDEVFNATRFASVYAWNRKRISNCVADYSVLYNLAPFATFKCYGVSPTKLNDLCFTNVYADSFVIRGDEVRQIAPGQTGNIADYNYKLPDDFTGCVIAWNSNKLDSKQSGNYNYLYRLFRKSNLKPFERDISTEIYQANNKPCNGVAGFNCYFPLRSYSFRPTYGVGHQPYRVVVLSFELLHAPATVCGPKKST	4	['P337T', 'F375A', 'V445Q', 'G476N']	2022	Synthetic	ZCB11-
567	NITNLCPFDEVFNATRFASVYAWNRKRISNCVADYSVLYNLAPFFTFKCYGVSPTKLNDLCFTNVYADSFVIRGAEVRQIAPGQTGNIADYNYKLPNDFTGCVIAWNSNKLDSKQSGNYNYLYRLFRKSNLKPFERDISTEIYQAGNKPCNGVAGSNCYFPLRSYSFRPTYGVGHQPYRVVVLSFELLHAPATVCGPKKST	4	['D405A', 'D427N', 'V445Q', 'F486S']	2022	Synthetic	ZCB11-
568	NITNLCPFHEVFNATRFASVYAWNRKRISNCVADYSVLYNLAPFFTFKCYGVSPTKLNDLCFTNVYADSFVIRGDEVRQIAPGQTGNIADYNYKLPDDFTGCVIAWNSNKLDSKGSGNYNYLYRLFRKSNLKPFERDISTEIYQAVNKPCNGVAGFNCYFPLRSYSFRPTYGVGHQPYRVVVLSFELLHAPATVCGPKKST	3	['D339H', 'V445G', 'G476V']	2022	Synthetic	ZCB11-
569	NITNLCPFDEVFNATRFASVYAWNRKRISNCVADYSVLYNLAPFFTFKCYGVSPTKLNDLCFTNVYADSFVIRGAEVRQIAPGQTGNIADYNYKLPDDFTGCVIAWNSNKLDSKVSGNYNYLYRLFRKSNLKPFERDISTEIYQGGNKPCNGVAGFNCYFPLRSYSFRPTFGVGHQPYRVVVLSFELLHAPAPVCGPKKST	4	['D405A', 'A475G', 'Y501F', 'T523P']	2022	Synthetic	ZCB11-
570	YITNLCPFREVFNATRFASVYAWNRKRISNCVADYSVLYNHAPFPTFKCYGVSPTKLNDLCFTNVYADSFVIRGDEVRQIAPGQTGNIADYNYKLPDDFTGCVIAWNSNKLDSKVSGNYNYLYRLFRKSNLKPFERDISTEIYQAGNKPCNGVRGFNCYFPLRSYSFRPTYGVGHQPYRVVVLSFELLHAPAPVCGPKKST	6	['N331Y', 'D339R', 'L371H', 'F375P', 'A484R', 'T523P']	2022	Synthetic	ZCB11-
571	NITNLCPFREVFNATRFASVYAWKRKRISNCVADYSVLYNLAPFPTFKCYGVSPTKLNDLCFTNVYADSFVIRGDEVRQIAPGQTGNIADYNYKLPDDFTGCVIAWNSNKLDSKVSGNYNYLYRLFRKSHLKPFERDISTEIYQAGNLPCNGVAGFNCYFPLRSYSFRPTYGVGHQPYRVVVLSFELLHAPAPVCGPKKST	6	['D339R', 'N354K', 'F375P', 'N460H', 'K478L', 'T523P']	2022	Synthetic	ZCB11-
572	NITNLCPFREVFNATRFASVYAWNRKRISNCVADYSVLYNLAPFPTFKCYGVSPTKLNDLCFTNVYADSFVIRGDEVRQIAPGQTGNIADYNYKLPDDFTGCVIAWNSNKLDSKVSGNYNYLYRLFRKSNLKPFERDISTEIYQSGNKPCNGVAGFNCYFPLRSYSFRPTYGVGYQPYRVVVLSFELLHAPTPVCGPKKST	6	['D339R', 'F375P', 'A475S', 'H505Y', 'A522T', 'T523P']	2022	Synthetic	ZCB11-
573	NITNLCPFLEVFNATRFASVYAWNRKRISNCVAGYSVLYNLAPFFTFKCYGVSPTKLNDLCFTNVYADSFVIRGDEVRQIAPGQTGNIADYNYKLPDDFTGCVIAWNSNKLDSKVSGNYNYLYRLFRKSNLKPFERDISTEIYQAGNKPCNGVAGFNCYFPLRSYSFRPTYGVGHQPYRVVVLSFELLHAPAPVCGPKKST	3	['D339L', 'D364G', 'T523P']	2022	Synthetic	ZCB11-
574	NITNLCPFHEVFNATRFASVYAWNRKRISNCVADYSVLYNLAPFVTFKCYGVSPTKLNDLCFTNVYADSFVIRGDEVRQIAPGQTGNIADYNYKLPDDFTGCVIAWNSNKLDSKVSGNYNYLYRLFRKSNLKPFERNISTEIYQAGNKPCNGDAGFNCYFPLQSYSFRPTYGVGHQPYRVVVLSFELLHAPAPVCGPKKST	6	['D339H', 'F375V', 'D467N', 'V483D', 'R493Q', 'T523P']	2022	Synthetic	ZCB11-
575	NITNLCPFREVFNATRFAPVYAWNRKRISNCVADYSVLYNLAPFFTFKCYGVSPTKLNDLCFTNVYADSFVIRGDEVRQIAPGQTGNIADYNYKLPDDFTGCVIAWNSNKLDSKQSGNYNYLYRLFRKSNLKPFERDISTEIYQAGNKPCNGVRGFNCYFPLQSYSFRPTYGVGHQPYRVVVLSFELLHAPATVCGPKKST	5	['D339R', 'S349P', 'V445Q', 'A484R', 'R493Q']	2022	Synthetic	ZCB11-
576	NITNLCPFREVFNATRFASVYAWNRKRISNCVADYSVLYNLAPFPTFKCYGVSPTKLNDLCFTNVYADSFVIRGDEVRQIAPGQTGNIADYNYKLPDDFTGCVIAWNSNKLDSKVSGNYNYLYRLFRKSNLKPFERDISTEIYQAGNKPCNGVAGPNCYFPLRSYSFRPTYGVGYQPYRVVVLSFELLHACAPVCGPKKST	6	['D339R', 'F375P', 'F486P', 'H505Y', 'P521C', 'T523P']	2022	Synthetic	ZCB11-
577	NITNLCPFREVFNATSFASVYAWNRKRISNCVADYSVLYNLAPFFTFKCYGVSPTKLNDLCFTNVYADSFVIRGDEVRQIAPGQTGNIADYNYKLPDDFTGCVIAWNSNKLDSKVSGNYNYLYRLFRKSNLKPFERDISTEIYQAGNKPCNGVAGFNCYFPLRSYPFRPTYGVGHQPYRVVVLSFELLHAPAPVCGPKKST	4	['D339R', 'R346S', 'S496P', 'T523P']	2022	Synthetic	ZCB11-
578	NITNLCPFREVFNATRFASVYAWNRKRISNCVADYSVLYNLASFFTFKCYGVSPTKLNDLCFTNVYADSFVIRGDEVRQIAPGQTGNIADYNYKLPDDFTGCVIAWNSNKLDSKVSGNYNYLYRLFRKSNLKPFERDISTEIYQAGNKPCNGVAGSNCYFPLRSYSFRPTYGVGHQPYRVVVLSFELLHAPAPVCGPKKST	4	['D339R', 'P373S', 'F486S', 'T523P']	2022	Synthetic	ZCB11-
579	NITNLCPFDEVFNATRFASVYAWNRRRISNCVADYSVLYNLAPFFTFKCYGVSPTKLNDLCFTNVYADSFVIRGAEVRQIAPGQTGNIADYNYKLPDDFTGCVIAWNSNKLDSKVSGNYNYLYRLFRKSNLEPFERDISTEIYQAGNKPCNGVAGFNCYFPLRSYSFRPTYGVGHQPYRVVVLSFELLHAPAPVCGPKKST	4	['K356R', 'D405A', 'K462E', 'T523P']	2022	Synthetic	ZCB11-
580	NITNLCPFDEVFNATRFASVYAWNRKRISNCVADYSVLYNLAPFFTFKCYGVSPTKLNDLCFTNVYADSFVIRGDEVRQIAPGQTGKIADYNYKLPDDFTGCVIAWNSNKLDSKVSGNYNYLYRLFRKSNLKPFERDISTEIYQAGNKPCNGVAGANCYFPLRSYSFRPTYGVGHQPYRVVVLSFELLHAPATVCGPKKST	2	['N417K', 'F486A']	2022	Synthetic	ZCB11-
581	NITNLCPFHEVFNATRFASVYAWNRKRISNCVADYSVLYNLAPFVTFKCYGVSPIKLNDLCFTNVYADSFVIRGDEVRQIAPGQTGNIADYNYKLPDDFTGCVIAWNSNKLDSKVSGNYNYLYRLFRKSNLKPFERDISTEIYQPGNKPCNGVAGFNCYFPLQSYSFRPTYGVGHQPYRVVVLSFELLHAPAPVCGPKKST	6	['D339H', 'F375V', 'T385I', 'A475P', 'R493Q', 'T523P']	2022	Synthetic	ZCB11-
582	NITNLCPFREVFNATRFASVYAWHRRRISNCVADYSVLYNHAPFFTFKCYGVSPTKLNDLCFTNVYADSFVIRGDEVRQIAPGQTGNIADYNYKLPDDFTGCVIAWNSNKLDSKVSGNYNYLYRLFRKSNLKPFERDISTEIYQAGNKPCNGVAGFNCYFPLRSYSFRPTYGVGHQPYRVVVLSFELLHAPAPVCGPKKST	5	['D339R', 'N354H', 'K356R', 'L371H', 'T523P']	2022	Synthetic	ZCB11-
583	NITNLCPFREVFNATRFASVYAWNRKRISNCVADYSVLYNLSPFFTFKCYGVSPTKLNDLCFTNVYADSFVIRGAEVRQIAPGQTGNIADYNYKLPDDFTGCVIAWNSNKLDSKVSGNYNYLYRLFRKSNLKPFERDISTEIYQAGNLPCNGVAGFNCYFPLRSYSFRPTYGVGHQPYRVVVLSFELLHAPAPVCGPKKST	5	['D339R', 'A372S', 'D405A', 'K478L', 'T523P']	2022	Synthetic	ZCB11-
584	NITNLCPFHEVFNATEFASVYAWNRKRISNCVADYSVLYNLAPFVTFKCYGVSPTKLNDLCFTNVYADSFVIRGDEVRQIAPGQTGNIADYNYKLPDDFTGCVIAWNSNKLDSKVSGNYNYLYRLFRKSNLKPFERDISTEIYQAGNKPCNGVAGFNCYFPLKSYSFRPTYGVGHQPYRVVVLSFELLHAPAPVCGPKKST	5	['D339H', 'R346E', 'F375V', 'R493K', 'T523P']	2022	Synthetic	ZCB11-
585	NITNLCPFDEVFNATRFASVYAWNRKRISNCVADYSVLYNLAPFSTFKCYGVSPTKLNDLCFTNVYADSFVIRGDEVRQIAPGQTGNIADYNYKLPDDFTGCVIACNSNKLDSKVSGNYNYLYRLFRKSNLKPFERDISTEIYQAGNKPCNGVAGFNCYFPLRSYSFRPTYGVGHQPYRVVVLSFELLHAPATVCGPKKST	2	['F375S', 'W436C']	2022	Synthetic	ZCB11-
586	NITNLCPFREVFNATRFASVYAWNRKRISNCVADYSVLYNLAPFPTFKCYGVSPTKLNDLCFTNVYADSFVIRGDEVRQIAPGQTGNIADYNYKLPDDFTGCVIAWNSNKLDSKVSGNYNYLYRLFRKSNLKPFERDISTEIYQAGNKPCNGVSGVNCYYPLRSYSFRPTYGVGHQPYRVVVLSFELLHAPAPVCGPKKST	6	['D339R', 'F375P', 'A484S', 'F486V', 'F490Y', 'T523P']	2022	Synthetic	ZCB11-
587	NITNLCPFDEVFNATRFASVYAWNRKRISNCVADYSVLYNLAPFFTFKCYGVSATKLNDLCFTNVYADSFVIRGDEVRQIAPGQTGNIADYNYKLPDDFTGCVIAWNSNKLDSKVSGNYNYLYRLFRKSNLKPFERDISTEIYQAGNKPCNGVAGFYCYFPLRSYSFRPTYGVGHQPYRVVVLSFELLHAPATGCGPKKST	3	['P384A', 'N487Y', 'V524G']	2022	Synthetic	ZCB11-
588	NITNLCPFDEVFNATRFASVYAWNRKRISNCVADYSVLYNLAPFFTFKCYGVSPTKLNDLCFTNVYADSFVIRGDEVRQIAPGQTGNIADYNYKLPDDFTGCVIAWNSNKLDSKVSGNYNYLYRLFRKSNLKPFERDISTEIYQAGNKPCNGVAGINCYFPLRSYSFRPTYGVGHQPYRVVVLSFELLHAPATVCGPKQST	2	['F486I', 'K529Q']	2022	Synthetic	ZCB11-
589	NITNLCPFDEVFNATRFASVYAWNRKRISNCVADYSVLYNLAPFFTFKCYGVSATKLNDLCFTNVYADSFVIRGDEVRQIAPGQTGNIADYNYKLPDDFTGCVIAWNSNKLDSKVSGNYNYLYRLFRKSNLKPFERDISTEIYQVGNKPCNGVAGFNCYFPLRSYSFRPTYGVGHQPYRVVVLSFELLHAPTTVCGPKKST	3	['P384A', 'A475V', 'A522T']	2022	Synthetic	ZCB11-
590	NITNLCPFDEVFNATRFASVYAWNRKRISNCVADYSVLYNLAPFLTFKCYGVSPTKLNDLCFTNVYADSFVIRGDEVRQIAPGQTGNIADYNYKLPDDFTGCVIAWNSNKLDSKVSGNYNYLYRLFRKSNLKPFERDISTEIYQAGNRPCNGVAGFNCYFPLRSYSFRPTYGVGHQPYRVVVLSFELLHAPAPVCGPKKST	3	['F375L', 'K478R', 'T523P']	2022	Synthetic	ZCB11-
591	NITNLCPFDEVFNATRFASVYAWNRKRISNCVADYSVLYNLAPFFTFKCYGVSPTKLNDLCFTNVYADSFVIRGDEVRQIAPGQTGNIADYNYKLPNDFTGCVIAWNSNKLDSKVSGNYNYLYRLFRKSNLKPFERDISTEIYQVGNKPCNGVAGFNCYFPLRSYSFRPTYGVGHQPYRVVVLSFELLHAPATVCGPKKST	2	['D427N', 'A475V']	2022	Synthetic	ZCB11-
592	NITNLCPFDEVFNATRFASVYAWNRKRISNCVADYSVLYNLAPFLTFKCYGVSPTKLNDLCFTNVYADSFVIRGDEVRQIAPGQTGNIADYNYKLPDDFTGCVIAWNSNKLDSKVSGNYNYLYRLYRKSNLKPFERDISTEIYQAGNKPCNGVAGFNCYFPLRSYSFRPTYGVGHQPYRVVVLSFELLHAPAPVCGPKKST	3	['F375L', 'F456Y', 'T523P']	2022	Synthetic	ZCB11-
593	NITNLCPFDEVFNATRFASVYAWNRKRISNCVADYSVLYNLAPFFTFKCYGVSPTKLNDLCFTNIYADSFVIRGDEVRQIAPGQTGNIADYNYKLPDDFTGCVIAWNSNKLDSKVSGNYNYLYRLFRKSNLKPFERDISTEIYQAGNKPCNGVAGFNCYFPLQSYSFRPTYGVGHQPYRVVVLSFELLHAPATVCGPKKST	2	['V395I', 'R493Q']	2022	Synthetic	ZCB11-
594	NITNLCPFHEVFNATRFASVYAWNRKLISNCVADYSVLYNLAPFFTFKCYGVSPTKLNDLCFTNVYADSFVIRGDEVRQIAPGQTGNIADYNYKLPDDFTGCVIAWNSNKLDSKQSGNYNYLYRLFRKSNLKPFERDISTEIYQAGNKPCNGVAGHNCYFPLRSYSFRPTYGVGHQPYRVVVLSFELLHAPATVCGPKKST	4	['D339H', 'R357L', 'V445Q', 'F486H']	2022	Synthetic	ZCB11-
595	NITNLCPFREVFNATRFASVYAWNRKRISNCVADYSVLYNLAPFPTFKCYGVSPTKLNDLCFTNVHADSFVIRGDEVRQIAPGQTGNIADYNYKLPDDFTGCVIAWNSNKLDSKVSGNYNYLYRLFRKSNLKCFERDISTEIYQAGNKPCNGVSGFNCYFPLRSYSFRPTYGVGHQPYRVVVLSFELLHAPAPVCGPKKST	6	['D339R', 'F375P', 'Y396H', 'P463C', 'A484S', 'T523P']	2022	Synthetic	ZCB11-
596	NITNLCPLREVFNATRFASVYAWNRTRISNCVADYSVLYNLAPFFTFKCYGVSPTKLNDLCFTNVYADSFVIRGDEVRQIAPGQTGNIADYNYKLPDDFTGCVIAWNSNKLDSKQSGNYNYLYRLFRKSNLKPFERDISTEIYQAGNKPCNGVAGVNCYFPLRSYAFRPTYGVGHQPYRVVVLSFELLHAPATVCGPKKST	6	['F338L', 'D339R', 'K356T', 'V445Q', 'F486V', 'S496A']	2022	Synthetic	ZCB11-
597	NITNLCPFDEVFNATRFASVYAWTRKRISNCVADYSVLYNLAPFVTFKCYGVSPTKLNDLCFTNVYADSFVIRGDEVRQIAPGQTGNIADYNYKLPDDFTGCVIAWNSNKLDSKVSGNYNYLYRLFRKSNLKPFERDISTEIYQACNKPCNGVAGFNCYFPLRSYSFRPTYGVGHQPYRVVVLSFELLHAPAPVCGPKKST	4	['N354T', 'F375V', 'G476C', 'T523P']	2022	Synthetic	ZCB11-
598	NITNLCPFREVFNATSFASVYAWNRKRISNCVADYSVLYNLAPFPTFKCYGVSPTKLNDLCFTNVYADSFVIRGDEVRQIAPGQTGNIADYNYKLPDDFTGCVIAWNSNKLDSKVSGNYNYLYRLFRKSNLKPFERDISTEIYQAGNKPCNGVAGVNCYFPLRSYSFRPTYGVGPQPYRVVVLSFELLHAPAPVCGPKKST	6	['D339R', 'R346S', 'F375P', 'F486V', 'H505P', 'T523P']	2022	Synthetic	ZCB11-
599	NITNLCPFDEVFNATRFASVYAWNRKRISNCVADYSVLYNLAPFLTFKCYGVSPTKLNDLCFTNIYADSFVIRGDEVRQIAPGQTGNIADYNYKLPDDFTGCVIAWNSNKLDSKVSGNYNYLYRLFRKSNLKPFERDISTEIYQAGNKPCNGVAGFNCYFPLRSYSFRPTYGVGHQPYRVVVLSFETLHAPATVCGPKKST	3	['F375L', 'V395I', 'L517T']	2022	Synthetic	ZCB11-
600	NITNLCPFREVFNATRFASVYAWDRKRISNCVADYSVLYNLAPFPTFKCYGVSPTKLNDLCFTNVYADSFVIRGDEVRQIAPGQTGNIADYNYKLPDDFTGCVIAWNSNKLDSKVSGNYNYLYRLFRKSNLKPFERDISTEIYQAGNNPCNGVSGFNCYFPLRSYSFRPTYGVGHQPYRVVVLSFELLHAPAPVCGPKKST	6	['D339R', 'N354D', 'F375P', 'K478N', 'A484S', 'T523P']	2022	Synthetic	ZCB11-
601	NITNLCPFREVFNATRFASVYAWNRTRISNCVADYSVLYNLAPFFTFKCYGVSPTKLNDLCFTNVYADSFVIRGDKVRQIAPGQTGNIADYNYKLPDDFTGCVIAWNSNKLDSKQSGNYNYLYRLFRKSNLKPFERDISTEIYQAGNKPCNGVAGVNCYFPLRSYSFRPTYGRGHQPYRVVVLSFELLHAPATVCGPKKST	6	['D339R', 'K356T', 'E406K', 'V445Q', 'F486V', 'V503R']	2022	Synthetic	ZCB11-
602	NITNLCPFREVFNATRFASVYAWNRKRISNCVADYSVLYNLAPFPTFKCYGVSPTKLNDLCFTNVYADSFVIRGDEVRQIAPGQTGNIADYNYKLPDDFTGCIIAWNSNKLDSKVSGNYNYLYRLFRKSNLKPFERDISTEIYQVGNKPCNGVAGVNCYFPLRSYSFRPTYGVGHQPYRVVVLSFELLHAPAPVCGPKKST	6	['D339R', 'F375P', 'V433I', 'A475V', 'F486V', 'T523P']	2022	Synthetic	ZCB11-
603	NITNLCPFREVFNATRFASVYAWNRKRISNCVADYSVLYNLAPFPAFKCYGVSPTKLNDLCFTNVYADSFVIRGDEVRQIAPGQTGNIADYNYKLPDDFTGCVIAWNSNKLDSKVSGNYNYLYRWFRKSNLKPFERDISTEIYQAGNLPCNGVAGFNCYFPLRSYSFRPTYGVGHQPYRVVVLSFELLHAPAPVCGPKKST	6	['D339R', 'F375P', 'T376A', 'L455W', 'K478L', 'T523P']	2022	Synthetic	ZCB11-
604	NITNLCPFDEVFNATEFASVYAWNRKRISNCVADYSVLYNLAPFVTFKCYGVSPTKLNDLCFTNVYADSFVIRGDEVRQIAPGQTGNIADYNYKLIDDFTGCVIAWNSNKLDSKVSGNYNYLYRLFRKSNLKPFERDISTEIYQAGNKPCNGVAGFNCYFPLRSYSFRPTYGVGHQPYRVVVLSFELLHAPAPVCGPKKST	4	['R346E', 'F375V', 'P426I', 'T523P']	2022	Synthetic	ZCB11-
605	NITNLCPFHEVFNATRFASVYAWNRKRISNCVADYSVLYNLAPFFTFKCYGVSPTKLNDLCFTNVYADSFVIRGDEVRQIAPGQTGNIADYNYKLPDDFTGCVIAWNSNKLDSKVSGNYNYLYRLFRKSNLKPFERDISTEIYQAGNKRCNGVAGFNCYFPLRSYSFRPTYGVGHQPYRVVVLSFELLHAPATGCGPKKST	3	['D339H', 'P479R', 'V524G']	2022	Synthetic	ZCB11-
606	NITNLCPFHEVFNATRFASVYAWNRKRISNCVADYSVLYNLAPFVTFKCYGVSPTKLNDLCFTNVYADSFVIRGDEVRQIAPGQTGNIADYNYKLPDDFTGCVIAWNSNKLDSKVSGNYNYLYRLFRKSNLKPFERDISTQIYQAGNKPCNGVEGVNCYFPLRSYSFRPTYGVGHQPYRVVVLSFELLHAPAPVCGPKKST	6	['D339H', 'F375V', 'E471Q', 'A484E', 'F486V', 'T523P']	2022	Synthetic	ZCB11-
607	NITKLCPFDEVFNATRFASVYAWNRTRISNCVADYSVLYNLAPFVTFKCYGVSPTKLNDLCFTNVYADSFVIRGDEVRQIAPGQTGNIADYNYKLPDDFTGCVIAWNSNKLDSKVSGNYNYLYRLFRKSNLKPFERDISTEIYQSGNKPCNGVAGVNCYFPLRSYSFRPTYGVGHQPYRVVVLSFELLHAPAPVCGPKKST	6	['N334K', 'K356T', 'F375V', 'A475S', 'F486V', 'T523P']	2022	Synthetic	ZCB11-
608	NITNLCPFREVFNATRFASVYAWNRTRISNCVADYSVLYNLAPFFTFKCYGVSPTKLNDLCLTNVYADSFVIRGDEVRQIAPGQTGNIADYNYKLPDDFTGCVIAWNSNKLDSKQSGNYNYLYRLFRKSNLKPFERDISTEIYQAGNKPCNGVAGVNCYFPLRSYSFRPTYGVGHQPYRVVVLSFELLHAPPTVCGPKKST	6	['D339R', 'K356T', 'F392L', 'V445Q', 'F486V', 'A522P']	2022	Synthetic	ZCB11-
609	NITNLCPFREVFNATRFASVYAWNRTRISNCVADYSVLYNLAPFFTFKCYGVSPTKLNDLCFTNVYADSFVIRGDEVRQIAPGQTGNIADYNYKLPDDFTGCVIAWNSNKLDSKQSGNYNYLYRLFRKSQLKPFERDISTEIYQAGNKPCNGVAGVNCYFPLLSYSFRPTYGVGHQPYRVVVLSFELLHAPATVCGPKKST	6	['D339R', 'K356T', 'V445Q', 'N460Q', 'F486V', 'R493L']	2022	Synthetic	ZCB11-
610	NITNLCPFREVFNATRFASVYAWNRKRISNCVADYSVLYNLAPFPTFKCYGVSPTKLNDLCFTNVYADSFVIRGDEVRQIAPGQTGNIADYNNKLPDDFTGCVIAWNSNKLDSKVSGNYNYLYRLFRKSNLKPFERDISTEIYQAGNKPCNGVSGFNCYFPLRSYSFRPTYGVGYQPYRVVVLSFELLHAPAPVCGPKKST	6	['D339R', 'F375P', 'Y423N', 'A484S', 'H505Y', 'T523P']	2022	Synthetic	ZCB11-
611	NITNLCPFREVFNATSFASVYAWDRKRISNCVADYSVLYNLAPFPTFKCYGVSPTKLNDLCFTNVYADSFVIRGDEVRQIAPGQTGNIADYNYKLPDDFTGCVIAWNSNKLDSKVSGNYNYLYRLFRKSNLKPFERDISTEIYQAGNKPCSGVAGFNCYFPLRSYSFRPTYGVGHQPYRVVVLSFELLHAPAPVCGPKKST	6	['D339R', 'R346S', 'N354D', 'F375P', 'N481S', 'T523P']	2022	Synthetic	ZCB11-
612	NITNLCPFNEVFNATRFASVYAWNRKRISNCVADYSVLYNLSPFVTFKCYGVSPTKLNDLCFTNVYADSFVIRGDEVRQIAPGQTGNIADYNYKLPDDFTGCVIAWNSNKLDSKVSGNYNYLYRLFRKSNLKPFERDISTEIYQAGNKPCNGVAGFNCYFPLRSYSFRPTYGVGHQPYRVVVLSFELLHAPAPVCGPKKST	4	['D339N', 'A372S', 'F375V', 'T523P']	2022	Synthetic	ZCB11-
613	NITNLCPFREVFNATIFASVYAWNRKRISNCVADYSVLYNLAPFPTFKCYGVSPTKLNDLCFTNVYADSFVIRGDEVRQIAPGQTGNIADYNYKLPDDFTGCVIAWNSNKLDSKVSGNYNYLYRLFRKSNLKPFERDISTEIYQAGNRPCNGVRGFNCYFPLRSYSFRPTYGVGHQPYRVVVLSFELLHAPAPVCGPKKST	6	['D339R', 'R346I', 'F375P', 'K478R', 'A484R', 'T523P']	2022	Synthetic	ZCB11-
614	NITNLCPFHEVFNATRFASVYAWNRKRISNCVADYSVLYNLAPFVTFKCYGVSPTKLNDLCFTNVYADSFVIRGDEVRQIAPGQTGNIADYNYKLPDDFTGCVIAWNSNKLDSKVSGNYNYLYRLFRKSNLKPFERDISTEIYQAGNKPCNGVAGANCYFPLRSYSFRPTYGVGHQPYRQVVLSFELLHAPAPVCGPKKST	5	['D339H', 'F375V', 'F486A', 'V510Q', 'T523P']	2022	Synthetic	ZCB11-
615	NITNLCPFDEVFNATRFASVYAWNRKRISNCVADYSVLYNLAPFFTCKCYGVSPTKLNDLCFTNVYADSFVIRGDEVRQIAPGQTGNIADYNYKLPDDFTGCVIAWNSNKLDSKVSGNYNYLYRLFRKSNLKPFERDISTEIYQTGNKPCNGVAGFNCYFPLRSYSFRPTYGVGHQPYRVVVLSFELLHAPAPVCGPKKST	3	['F377C', 'A475T', 'T523P']	2022	Synthetic	ZCB11-
616	NITNLCPFREIFNATRFASVYAWNRKRISNCVADYSVLYNLAPFPTFKCYGVSPTKLNDLCFTNVYADSFVIRGDEVRQIAPGQTGNIADYNYKLPDDFTGCVIAWNSNKLDSKVSGNYNYLYRLFRKSNLKPFERDISTEIYQAGNKPCNGVAGPNCYFPLRSYSFRPTYGVGYQPYRVVVLSFELLHAPAPVCGPKKST	6	['D339R', 'V341I', 'F375P', 'F486P', 'H505Y', 'T523P']	2022	Synthetic	ZCB11-
617	NITNLCPFHEVFNATRFASVYAWNRKRISNCVADYSVLYNLAPFFTFKCYGVSPTKLNDLCFTNVYADSFVIRGDEVRQIAPGQTGNIADYNYKLPDDFTGCFIAWNSNKLDSKQSGNYNYLYRLFRKSNLKPFERDISTEIYQAGNKPCNGVAGSNCYFPLRSYSFRPTYGVGHQPYRVVVLSFELLHAPATVCGPKKST	4	['D339H', 'V433F', 'V445Q', 'F486S']	2022	Synthetic	ZCB11-
618	NITNLCPFDKVFNATRFASVYAWNRMRISNCVADYSVLYNLAPFFTFKCYGVSPTKLNDLCFTNVYADSFVIRGDEVRQIAPGQTGNIADYNYKLPDDFTGCVIAWNSNKLDSKVSGNYNYLYRLFRKSNLKPFERDISTEIYQAGNKPCNGVAGFNCYFPLRSYSFRPTYGVGHQPYRVVVLSFELLHAPATVCGPKKST	2	['E340K', 'K356M']	2022	Synthetic	ZCB11-
619	NITNLCPFHEVFNATRFASVYAWNRKRISNCVADYSVLYNLAPFFTFKCYGVSPTTLNDLCFTNVYADSFVIRGDEVRQIAPGQTGNIADYNYKLPDDFTGCVIAWNSNKLDSKVSGNYNYLYRLFRKSNLKPFERDISTEIYQAGNKPCNGVAGFNCYFPLRSYSFRPTYGVGHQPYRVVVLSFEPLHAPATVCGPKKST	3	['D339H', 'K386T', 'L517P']	2022	Synthetic	ZCB11-
620	NITNLCPFREVFNATRFASVYAWNRTRISNCVADYSVLYNLASFFTFKCYGVSPTKLNDLCFTNVYADSFVIRGDEVRQIAPGQTGNIADYNYKLPDDFTGCVIAWNSNKLDSKQSGNYNYLYRLFRKSNLKPFERDISTEIYQAGNKPCNGVAGVNCYFPLRSYSFRPTCGVGHQPYRVVVLSFELLHAPATVCGPKKST	6	['D339R', 'K356T', 'P373S', 'V445Q', 'F486V', 'Y501C']	2022	Synthetic	ZCB11-
621	NITNLCPFREVFNATRFASVYAWNRKRISNCVADYSVLYNLAPFPTFKCYGVSPTKLNDLCFTNVYADSFVIRGDEVRQIAPGQTGNIADYNYKLPDDFTGCVIAWNSNKLDSKVSGNYNYLYRLFRKSNLKPFERDISTEIYQAGNKPCNGVRAFNCYQPLRSYSFRPTYGVGHQPYRVVVLSFELLHAPAPVCGPKKST	6	['D339R', 'F375P', 'A484R', 'G485A', 'F490Q', 'T523P']	2022	Synthetic	ZCB11-
622	NITNLCPFDEVFNATRFASVYAWNRKRISNCVADYSVLYNLAPFFTFKCYGVSPTKLNDLCFTNVYADSFVIRGDEVRQIAPGQTGNIADYNYKLPDDFTGCVIAWKSNKLDSKVSGNYNYLYRLFRKSNLKPFERDISTEIYQAGNKPCNGVAGLNCYFPLRSYSFRPTYGVGHQPYRVVVLSFELLHAPATVCGPKKST	2	['N437K', 'F486L']	2022	Synthetic	ZCB11-
623	NITNLCPFDEVFNATRFASVYAWNRKRISNCVADYSVLYNLAPFFTFKCYGVSPTKLNDLCFTNVYADSFVIRGDEVRQIAPGQTGNIADYNYKLPDDFTGCVIAWNSNKLDSKVSGNYNYLYRLFRKSNLKPFERDISTEIYQAGHKHCNGVAGFNCYFPLRSYSFRPTYGVGHQPYRVVVLSFELLHAPATVCGPKKST	2	['N477H', 'P479H']	2022	Synthetic	ZCB11-
624	NITNLCPFREVFNATRFASVYAWNRTRISNCVADYSVLYNLAPFFTFKCYGVSPTKLNDLCFTNVYADSFVIRGDEVRQIAPGQPGNIADYNYKLPDDFTGCVIAWNSNKLDSKQSGNYNYLYRLFRKSNLKPFERDISTEIYQAGNKPCNGVAGVNCYFPLRSYSFRPTYGVGHQPYRVVVLSFELLHAPATVCGLKKST	6	['D339R', 'K356T', 'T415P', 'V445Q', 'F486V', 'P527L']	2022	Synthetic	ZCB11-
625	NITNLCPFREVFNATRFASVYAWNRTRISNCVADYSVLYKLAPFFTFKCYGVSPTKLNDLCFTNVYADSFVIRGDEVRQIAPGQTGNIADYNYKLPDDFTGCVIAWNSNKLDSKQSGNYNYLYRLFRKSNLKPFERDISTEIYQAGNKPCNGVAGVNCYFPLRSYSFRPTYGVGHQPYMVVVLSFELLHAPATVCGPKKST	6	['D339R', 'K356T', 'N370K', 'V445Q', 'F486V', 'R509M']	2022	Synthetic	ZCB11-
626	NITNLCPFDEVFNATRFASVYAWNRKRFSNCVADYSVLYNLAPFFTFKCYGVSPTKLNDLCFTNVYADSFVIRGDEVRQIAPGQTGNIADYNYKLPDDFTGCVIAWNSNKLDSKVSGNYNYLYRLFRKSNLKPFERDISTEIYQAGNKPCNGVAGLNCYFPLRSYSFRPTYGVGHQPYRVVVLSFELLHAPATVCGPKKST	2	['I358F', 'F486L']	2022	Synthetic	ZCB11-
627	NISNLCPFREVFNATRFASVYAWNRKRISNCVADYSVLYNLAPFPTFKCYGVSPTKLNDLCFTNVYADSFVIRGDEVRQIAPGQTGNIADYNYKLPDDFTGCVIAWNSNKLDSKVSGNYNYLYRLFRKSNLKPFERDISTEIYQAGNKPCNGVSGANCYFPLRSYSFRPTYGVGHQPYRVVVLSFELLHAPAPVCGPKKST	6	['T333S', 'D339R', 'F375P', 'A484S', 'F486A', 'T523P']	2022	Synthetic	ZCB11-
628	NITNLCPFDEVFNATRFASVYAWNRKRISNCVADYSVLYNLAPFFTFKCYGVSPTKLNDLCFTNVYADSFVIRGDEVRQIAPGQTGNIADYNYKLPDDFTGCVIAWNSNKLDSRVSGNYNYLYRLFRKSNLKPFERDISTEIYQAGNKPCNGVAGLNCYFPLRSYSFRPTYGVGHQPYRVVVLSFELLHAPATVCGPKKST	2	['K444R', 'F486L']	2022	Synthetic	ZCB11-
629	NITNLCPFDEVFNANRFASVYAWNRKRISNCVADYSVLYNLAPFLTFKCYGVSPTKLNDLCFTNVYADSFVIRGDEVRQIAPGQTGNIADYNYKLPDDFTGCVIAWNSNKLDSKVSGNYNYLYRLFRKSNLKPFERDISTEIYQAGKKPCNGVAGFNCYFPLRSYSFRPTYGVGHQPYRVVVLSFELLHAPAPVCGPKKST	4	['T345N', 'F375L', 'N477K', 'T523P']	2022	Synthetic	ZCB11-
630	NITNLCPFDEVFNATRFASVYAWNRKRISNCVADYSVLYNLAPFFTFKCYGVSPTKLNDLCFTNVYADSFVIRGDEVRQIAPGQTGNIADYNYKLPDDFTGCVIAWNSNKLDSKVSGNYNYLYRLFRKSNLKPFERDISTEIYQAGHKPCNGVAGFNCYFPLRSYAFRPTYGVGHQPYRVVVLSFELLHAPATVCGPKKST	2	['N477H', 'S496A']	2022	Synthetic	ZCB11-
631	NITNLCPFDEVFNATRFASVYAWNRKRISNCVADYSVLYNLAPFLTFKCYGVSPTKLNDLCFTNVYAGSFVIRGDEVRQIAPGQTGNIADYNYKLPDDFTGCVIAWNSNKLDSKVSGNYNYLYRLFRKSNLKPFERDISTEIYQAGNKPCNGVAGFNCYFPLRSYSFRPTYGVGHQPYRVVVLSFELLHAPATVCGPKKST	2	['F375L', 'D398G']	2022	Synthetic	ZCB11-
632	NITNLCPFDEVFNANRFASVYAWNRKRISNCVADYSVLYNLAPFFTFKCYGVSPTKLNDLCFTNIYADSFVIRGDEVRQIAPGQTGNIADYNYKLPDDFTGCVIAWNSNKLDSKVSGNYNYLYRLFRKSNLKPFERDISTEIYQAGNKPCNGVAGGNCYFPLRSYSFRPTYGVGHQPYRVVVLSFELLHAPATVCGPKQST	4	['T345N', 'V395I', 'F486G', 'K529Q']	2022	Synthetic	ZCB11-
633	NITNLCPFREVFNATRFASVYAWNRKRISNCVADYSVLYNLAPFPTFKCYGVSPTKLNDLCFTNVYADSFVIRGDEVRQIAPGQTGNIADYNYKLPDDFTGCVIAWNSNKLDSTVSGNYNYLYRLFRKSNLKPFERDISTEIYQAGNKPCSGVSGFNCYFPLRSYSFRPTYGVGHQPYRVVVLSFELLHAPAPVCGPKKST	6	['D339R', 'F375P', 'K444T', 'N481S', 'A484S', 'T523P']	2022	Synthetic	ZCB11-
634	NITNLCPFDEVFNATRFASVYAWNRKRISNCVADYSVLYNLAPFFTFKCYGVSPTKLNDLCFTNVYADSFVIRGDEVRQIAPGQTGNIADYNYKLPDDFTGCVIAWNSNKLDSKVSGNYNYLYRLFRKPNLKPFERDISTEIYQAGHKPCNGVAGFNCYFPLRSYSFRPTYGVGHQPYRVVVLSFELLHAPATVCGPKKST	2	['S459P', 'N477H']	2022	Synthetic	ZCB11-
635	NITNLCPFHEVFNATRFASVYAWNRKRISNCVADYSVLYNLAPFATFKCYGVSPPKLNDLCFTNVYADSFVIRGDEVRQIAPGQTGNIADYNYKLPDDFTGCVIAWNSNKLDSKQSGNYNYLYRLFRKSNLKPFERDISTEIYQAGNKPCNGVAGVNCYFPLRSYSFRPTYGVGHQPYRVVVLSFELLHAPATVCGPKKST	5	['D339H', 'F375A', 'T385P', 'V445Q', 'F486V']	2022	Synthetic	ZCB11-
636	NITNLCPFDEVFNATRFASVYAWNRKRISNCVADYSVLYNLAPFVTFKCYGVSPTKLNDLCFTNVYADSFVIRGDEVRQIAPGQTGNIADYNYKLPDDFTGCVIAWNSNKLDSKVSGNYNYLYRLFRKSNLKPFERDISTEIYQAGNKPCNGVAGFNCYFPLLSYAFRPTYGVGHQPYRVVVLSFELLHAPATVCGPKKST	3	['F375V', 'R493L', 'S496A']	2022	Synthetic	ZCB11-
637	NITNLCPFDEVFNATRFASVYAWNRKRISNCVADYSVLYNLAPFFTFKCYGVSPTKLNDLCFTNVYADSFVIRGDEVRQIAPGQTGNIADYNYKLPDDFTGCVIAWNSNKLDSKVSGNYNYLYRLFRKSNLKPFERDISTEIYQAGHKPCNGVAGFNCYFPLRSYSFRPTYGVGHQPYRVVVLSFELRHAPATVCGPKKST	2	['N477H', 'L518R']	2022	Synthetic	ZCB11-
638	NITNLCPFDEVFNATRFASVYAWNRKRISNCVADYSVLYNLAPFPTFKCYGVSPTKLNDLCFTNVYADSFVIRGDEVRQIAPGQTGNIADYNYKLPDDFTGCVIAWNSNKLDSKVSGNYNYLYRLFRKSNLKPFERDISTEIYQAGNKPCNGVADFNCYFPLLSYSFRPTYGVGHQPYRVVVLSFELLHAPATVCGPKKST	3	['F375P', 'G485D', 'R493L']	2022	Synthetic	ZCB11-
639	NIKNLCPFDEVFNATRFASVYAWNRKRISNCVADYSVLYNLAPFFTFKCYGVSPTKLNDLCFTNVYADSFVIRGDEVRQIAPGQTGNIADYNYKLPDDFTGCVIAWNSNKLDSTVSGNYNYLYRLFRKSNLKPFERDISTEIYQAGNKPCNGVAGFNCYFPLRSYSFRPTYGVGHQPYRVVVLSFESLHAPATVCGPKKST	3	['T333K', 'K444T', 'L517S']	2022	Synthetic	ZCB11-
640	NITNLCPFREVFNATRFASVYAWNRKRISNCVADYSVLYNLAPFFTFKCYGVSPPKLNDLCFTNVYADSFVIRGAEVRQIAPGQTGNIADYNYKLPDDFTGCVIAWNSNKLDSTVSGNYNYLYRLFRKSNLKPFERDISTEIYQAGNKPCNGVAGFNCYFPLRSYSFRPTYGVGHQPYRVVVLSFELLHAPAPVCGPKKST	5	['D339R', 'T385P', 'D405A', 'K444T', 'T523P']	2022	Synthetic	ZCB11-
641	NITNLCPFREVFNATRFASVYAWNRKRISNCVADYSVLYNLAPFPTFKCYGVSPTKLNDRCFTNVYADSFVIRGDEVRQIAPGQTGNIADYNYKLPDDFTGCVIAWNSNKLDSKVSGNYNYLYRLFRKSNLKPFERDISTEIYQAGNLPCNGVAGFNCYFPLESYSFRPTYGVGHQPYRVVVLSFELLHAPAPVCGPKKST	6	['D339R', 'F375P', 'L390R', 'K478L', 'R493E', 'T523P']	2022	Synthetic	ZCB11-
642	NITNLCPFDEVFNATRFASVYAWNRKRISNCVADYSVLYNLAPFFTFKCYGVSPTKLNDLCFTNVYADSFVIRGDEVRQIAPGQTGNIADYNYKLPDDFTGCVIAWNSNELDSKVSGNYNYLYRLFRKSNLKPFERDISTEIYQAGHKPCNGVAGFNCYFPLRSYSFRPTYGVGHQPYRVVVLSFELLHAPATVCGPKKST	2	['K440E', 'N477H']	2022	Synthetic	ZCB11-
643	NITNLCPFDEVFNATRFASVYAWNRTRISNCVADYSVLYNLAPFVTFKCYGVSPTKLNDLCFTNVYADSFVIRGDEVRQIAPGQTGNIADYNYKLPDDFTGCVIAWNSNKLDSKVSGNYNYLYRLFRKSNLKPFERDISTEIYQAGNKPCNGVAGVNCYFPLRSYSFRPTYGVGNQPYRVVVLSFELLHAPVPVCGPKKST	6	['K356T', 'F375V', 'F486V', 'H505N', 'A522V', 'T523P']	2022	Synthetic	ZCB11-
644	NITNLCPFDEVFNATRFASVYAWNRKRISNCVADYSVLYNLAPFLTFKCYGVSPTKLNDLCFTNVYADSFVIRGDEVRQIAPGQTGNIADYNYKLPDDFTGCVIAWNSNKLDSKVSGNYNYLYRLFRKSNLKPFERDISTEIYQAGNKPCNGVAGFNCYFPLRSYSFRPTYGVGHQPYRVVVLSFELLHASATVCGSKKST	3	['F375L', 'P521S', 'P527S']	2022	Synthetic	ZCB11-
645	NITNLCPFHEVFNATRFASVYAWNRKRISNCVADYSVLYNLAPFFTFKCYGVSPTKLNDLCFTNVYADSFVIRGDEVRQIAPGQTGNIADYNYKLPDDFTGCVIAWNSNKLDSKVSGNYNYLYRLLRKSNLKPFERDISTEIYQAGNKPCNGVAGFNCYFPLRSYSFRPTYGVGHQPYRVVVLSFELLHAPATVCGPKNST	3	['D339H', 'F456L', 'K529N']	2022	Synthetic	ZCB11-
646	NITNLCPFDEVFNATRFASVYAWNRKRISNCVADYSVLYNLAPFFTFKCYGVSPTKLNDLCFTNVYADSFVIRGDEVRQIAPGQTENIADYNYKLPDDFTGCVIAWNSNKLDSKVSGNYNYLYRLFRKSNLKPFERDISTEIYQAGNKPCNGVKGFNCYFPLRSYSFRPTYGVGHQPYRVVVLSFELLHAPATVCGPKKST	2	['G416E', 'A484K']	2022	Synthetic	ZCB11-
647	NITNLCPFREVFNATRFASVYAWNRKRISNCVADYSVLYNLAPFPTFKCYGVSPTKLNDLCFTNVYADSFVIRGDEVRQIAPGQTGNIADYNYKLPDDFTGCVIAWNSNKLDSKVSGNYNYLYRLFRKSNLKPFERDISTEIYQAGNKPCNGVAGFNCYQPLLSYSFRPTYGVGHQPYRVVVLSFELLHAPAPVCGPKKST	5	['D339R', 'F375P', 'F490Q', 'R493L', 'T523P']	2022	Synthetic	ZCB11-
648	NITNLCPFDEVFNATRFASVYAWNRKLISNCVADYSVLYNLAPFFTFKCYGVSPTKLNDLCFTNVYADSFVIRGDEVRQIAPGQTGNIADYNYKLPDDFTGCVIAWNSNKLDSKVSGNYNYLYRLFRKSNLKPFERDISTEIYQHGNKPCNGVAGFNCYFPLRSYSFRPTYGVGHQPYRVVVLSFELLHAPATVCGPKKST	2	['R357L', 'A475H']	2022	Synthetic	ZCB11-
649	NITNLCPFDAVFNATRFASVYAWNRKRISNCVADYSVLYNLAPFPTFKCYGVSPTKLNDLCFTNVYADSFVIRGDEVRQIAPGQTGNIADYNYKLPDDFTGCVIAWNSNKLDSKVSGNYNYLYRLFRKSNLKPFERDISTEIYQAGNKPCNGVAGFNCYFPLRSYSFRPTYGVGHQPYRVVVLSFELLHAPAPVCGPKKST	3	['E340A', 'F375P', 'T523P']	2022	Synthetic	ZCB11-
650	NITNLCPFREVFNATRFAPVYAWNRKRISNCVADYSVLYNLAPFFTFKCYGVSPTKLNDLCFTNVYADSFVIRGDEVRQIAPGQTGNIADYNYKLPDDFTGCVIAWNSNKLDSKQSGNYNYLYRLFRKSNLKPFERDISTEIYQAGNKPCNGVAGVNCYSPLRSYSFRPTYGVGHQPYRVVVLSFELLHAPATVCGPKKST	5	['D339R', 'S349P', 'V445Q', 'F486V', 'F490S']	2022	Synthetic	ZCB11-
651	NITNLCPFREVFNATRFASVYAWNRKRISNCVADYSVLYNLAPFPTFKCYGVSPTKLNDLCFTNVYADSFVIRGDEVRQIAPGQTGNIADYNYKLPDDFTGCVIAWNSNKLDSKVSGNYNYLYRLFRKSNLKPFERDISTEIYQEGNKPCNGVAGFNCYFPLLSYSFRPTYGVGYQPYRVVVLSFELLHAPAPVCGPKKST	6	['D339R', 'F375P', 'A475E', 'R493L', 'H505Y', 'T523P']	2022	Synthetic	ZCB11-
652	NITNLCPFDEVFNATRFASVYAWNRKRISNCVADYSVLYNLAPFFTFKCYGVSPTKLNDLCFTNVYADSFVIRGDEVRQIAPGQTGNIADYNYKLPDDFTGCVIAWNSNKLDSKVSGNYNYLYRLFRKSNLKPFERDISTEIYQAGNKPCNGVEGFVCYFPLRSYSFRPTYGVGHQPYRVVVLSFELLHAPATVCGPKKST	2	['A484E', 'N487V']	2022	Synthetic	ZCB11-
653	NITNLCPFDEVFNATRFASVYAWKRKRISNCVADYSVLYNLAPFFTFKCYGVSPTKLNDLCFTNVYADSFVIRGDEVRQIAPGQTGNIADYNYKLPDDFTGCVIAWNSNKLDSKVSGNYNYLYRLFRKSNLKPFERDISTEIYQAGNKPCNGVAGFNCYFPLRSYSFRPTYGVGHQPYRVVVLSFELLHAPATVCGPKQST	2	['N354K', 'K529Q']	2022	Synthetic	ZCB11-
654	NITNLCPFREVFNATRFASVYAWNRTRISNCVADYSVLYNLAPFFTFKCYGVSPTKLNDLCFTNVYADSFVIRGDEVRQIAPGQTGNIADYNYKLPDDFTGCVIAWNSNKLDSKQSGNYNYLYRLFRKSNLKPFERDISTEIYQAGDKGCNGVAGVNCYFPLRSYSFRPTYGVGHQPYRVVVLSFELLHAPATVCGPKKST	6	['D339R', 'K356T', 'V445Q', 'N477D', 'P479G', 'F486V']	2022	Synthetic	ZCB11-
655	NITNLCPFREVFNATRFASVYAWNRKRISNCVADYSVLYNLAPFPTFKCYGVSPTKLNDLCFTNVYADSFVIRGDEVRQIATGQTGNIADYNYKLPDDFTGCVIAWNSNKLDSKVSGNYNYLYRLFRKSNLKPFERDISTEIYQAGNKPCNGVRGFNCYFPLRSYSFRKTYGVGHQPYRVVVLSFELLHAPAPVCGPKKST	6	['D339R', 'F375P', 'P412T', 'A484R', 'P499K', 'T523P']	2022	Synthetic	ZCB11-
656	NITNLCPFREVFNATRFASVYAWNRKRISNCVADYSVLYNLTPFFTFKCYGVSPTKLNDLCFTNIYADSFVIRGDEVRQIAPGQTGNIADYNYKLPDDFTGCVIAWNSNKLDSKVSGNYNYLYRLFRKSNLKPFERDISTEIYQAGNKPCNGVAGFNCYFPLRSYSFRPTYGVGHQPYRVVVLSFEPLHAPATVCGPKKST	4	['D339R', 'A372T', 'V395I', 'L517P']	2022	Synthetic	ZCB11-
657	NITNLCPFHEVFNATRFASVYAWNRKRISNCVADYTVLYNLAPFVTFKCYGVSPTKLNDLCFTNVYADSFVIRGDEVRQIAPGQTGNIADYNYKLPDDFTGCVIAWNSNKLDSKVSGNYNYLYRLFRKSNLKPFERDISTEIYQAGNKPCNGVEGVNCYFPLRSYSFRPTYGVGHQPYRVVVLSFELLHAPAPVCGPKKST	6	['D339H', 'S366T', 'F375V', 'A484E', 'F486V', 'T523P']	2022	Synthetic	ZCB11-
658	NITNLCPFREVFNATRFASVYAWNRKRISNCVADYSVLYNLAPFPTFKCYGVSPTKLNDLCSTNVYADSFVIRGDEVRQIAPGQTGNIADYNYKLPDDFTGCVIAWNSNKLDSKVSGNYNYLYRLFRKSNLKPFERDISTEIFQAGNKPCNGVAGFNCYFPLRSYSFRPTYGVGYQPYRVVVLSFELLHAPAPVCGPKKST	6	['D339R', 'F375P', 'F392S', 'Y473F', 'H505Y', 'T523P']	2022	Synthetic	ZCB11-
659	NITNLCPFHEVFNATRFASVYAWHRKRISNCVADYSVLYNLAPFVTFKCYGVSPTKLNDLCFTNVYADSFVIRGDEVRQIAPGQTGNIADYNYKLPDDFTGCVIAWNSNKLDSKVSGNYNYLYRLFRKSNLKPFERDISTEIYQAGNKPCNGVAGLNCYFPLQSYSFRPTYGVGHQPYRVVVLSFELLHAPAPVCGPKKST	6	['D339H', 'N354H', 'F375V', 'F486L', 'R493Q', 'T523P']	2022	Synthetic	ZCB11-
660	NITNLCPFLEVFNATRFASVYAWNRKRISNCVADYSVLYNLAPFATFKCYGVSPTKLNDLCFTNVYADSFVIRGDEVRQIAPGQTGNIADYNYKLPDDFTGCVIAWNSNKLDSKQSGNYNYLYRLFRKSNLKPFERDISTEIYQAGNKPCNGVAGFNCYFPLQSYSFRPTYGVGHQPYRVVVLSFELLHAPATGCGPKKST	5	['D339L', 'F375A', 'V445Q', 'R493Q', 'V524G']	2022	Synthetic	ZCB11-
661	NITNLCPFREVFNATRFASVYAWNRKRISNCVADYSVLYNLAPFPTFKCYGVSPTKLNDLCFTNVYADSFVIRGDEVRQIAPGQTGNIADCNYKLPDDFTGCVIAWNSNKLDSKVSGNYNYLYRLFRKSNLKPFERDISTEIYQAGNKPCNGVRGVNCYFPLRSYSFRPTYGVGHQPYRVVVLSFELLHAPAPVCGPKKST	6	['D339R', 'F375P', 'Y421C', 'A484R', 'F486V', 'T523P']	2022	Synthetic	ZCB11-
662	NITNLCPFDEVFNATRFASVYAWNRKRISNCVADYSVLYNLVPFFTFKCYGVSPTKLNDLCFTNVYADSFVIRGDEVRQIAPGQTGNIADYNYKLPDDFTGCVIAWNSNKLDSKVSGNYNYLYRLFRKSNLKPFERDISTEIYQKGNKPCNGVAGFNCYFPLRSYSFRPTYGVGHQPYRVVVLSFELLHAPATVCGPKKST	2	['A372V', 'A475K']	2022	Synthetic	ZCB11-
663	NITNLCPFHEVFNATRFASVYAWNRKRISNCVADYSVLYNLAPFFTFKCYGVSPTKLNDLCFTNVYADSFVIRGDEVRQIAPGQTGNIADYNYKLPDDFTGCVIAWNSNRLDSKQSGNYNYLYRLFRKSNLKPFERDISTEIYQVGNKPCNGVAGFNCYFPLRSYSFRPTYGVGHQPYRVVVLSFELLHAPATVCGPKKST	4	['D339H', 'K440R', 'V445Q', 'A475V']	2022	Synthetic	ZCB11-
664	NITNLCPFREVFNATRFASVYAWNRKRISNCVADYSVLYNLAPFPTFKCYGVSPTKLNDLCFTNVYADSFVIRGDEVRQIAPGQTGTIADYNYKLPDDFTGCVIAWNSNKLDSKVSGNYNYLYRLFRKSNLKPFERDISTEIYQAGNKPCNGVAGANCYFPLRSYSFRPTYGVGHQPYRVVVLSFELLHAPAPVCGPKKST	5	['D339R', 'F375P', 'N417T', 'F486A', 'T523P']	2022	Synthetic	ZCB11-
665	NITNLCPFREVFNATRFASVYAWNRKRISNCVADYSVLYNLAPFFTFKCYGVSPTKLNDLCFTNVYADSFVIRGDEVRQIAPGQTGNIADYNYKLPDDFTGCVIAWNSNKLDSKVSGNYNYLYRLFRKSNLKPFERDISTEIYQRGNKPCNGVAGFNCYFPLRSYSFRPTYGVGHQPYRVVVLSFELLHAPATVCGPKKST	2	['D339R', 'A475R']	2022	Synthetic	ZCB11-
666	NITNLCPFDEVFNATRFASVYAWNRKRISNCVADYSVLYNLAPFLTFKCYGVSPTKLNDLCFTNVYADSFVIRGDEVRQIAPGQTGNIADYNYKLPDDFTGCVIAWNSNKLDSKVSGNYNYLYRLFRKSNLKPFERDISTEIYQAGNKPCNGVAGFNCYFPLRSYSFRPTYGVGHQPYRVVVLSFELLHAPTTVCGPKKST	2	['F375L', 'A522T']	2022	Synthetic	ZCB11-
667	NITNLCPFDEVFNATRFASVYAWNRKRISNCVADYSVLYNLAPFLTFKCYGVSATKLNDLCFTNVYADSFVIRGDEVRQIAPGQTGNIADYNYKLPDDFTGCVIAWNSNKLDSKVSGNYNYLYRLFRKSNLKPFERDISTETYQAGNKPCNGVAGFNCYFPLRSYSFRPTYGVGHQPYRVVVLSFELLHAPAPVCGPKKST	4	['F375L', 'P384A', 'I472T', 'T523P']	2022	Synthetic	ZCB11-
668	NITNLCPFREVFNATRFASVYAWNRKRISNCVADYSVLYNLAPFFTFKCYGVSPTKLNDLCFTNVYADSFVIRGDEVRQIAPGQTGNIADYNYKLPDDFTGCVIAWNSNKLDSKVSGNYNYLYRLFRKSNLKPFERDISTGIYQAGNKPCNGVAGFNCYFPLLSYSFRPTYGVGHQPYRVVVLSFELLHAPATVCGPKKST	3	['D339R', 'E471G', 'R493L']	2022	Synthetic	ZCB11-
669	NITNLCPFDEVFNATRFASVYAWNRTRISNCVADYSVLYNLAPFLTFKCYGVSPTKLNDLCFTNVYADSFVIRGDEVKQIAPGQTGNIADYNYKLPDDFTGCVIAWNSNKLDSKVSGNYNYLYRLFRKSNLKPFERDISTEIYQAGNKPCNGVAGFNCYFPLRSYSFRPTYGVGHQPYRVVVLSFELLHAPAPVCGPKKST	4	['K356T', 'F375L', 'R408K', 'T523P']	2022	Synthetic	ZCB11-
670	NITNLCPFDEVFNATRFAAVYAWNRKRISNCVADYSVLYNLAPFFTFKCYGVSPTKLNDLCFTNVYADSFVIRGDEVRQIAPGQTGNIADYNYKLPDAFTGCVIAWNSNKLDSKVSGNYNYLYRLFRKSNLKPFERDISTEIYQAGNKPCNGVAGFNCYFPLRSYSFRPTYGVGHQPYRVVVLSFELLHAPATVCGPKKST	2	['S349A', 'D428A']	2022	Synthetic	ZCB11-
671	NITNLCPFDEVFNATRFASVYAWNRTRISNCVADYSVLYNLAPFVTFKCYGVSPTKLNDLCFTNVYADSFVIRGDEVRQIAPGRTGNIADYNYKLPDDFTGCVIAWNSNKLDSKVSGNYNYLYRLFRKSNLKPFERDISTEIYQAGNKPCNGVAGVNCYFPLRSYSFRPTYNVGHQPYRVVVLSFELLHAPAPVCGPKKST	6	['K356T', 'F375V', 'Q414R', 'F486V', 'G502N', 'T523P']	2022	Synthetic	ZCB11-
672	NITNLCPFHEVFNATRFASVYAWNRKRISNCVADYSVLYNLAPFVTFKCYGVSPTKLNDLCFTNVYADSFVIRGDEVRQIAPGQTGNIADYNYKLPDDFTGCVIAWNSNKLDSKVSGNYNYLYRLFRKSNLKPSERDISTEIYQAGNKPCNGVAGINCYFPLQSYSFRPTYGVGHQPYRVVVLSFELLHAPAPVCGPKKST	6	['D339H', 'F375V', 'F464S', 'F486I', 'R493Q', 'T523P']	2022	Synthetic	ZCB11-
673	NITNLCPFDEVFNATSFASVYAWNRNRISNCVADYSVLYNLAPFFTFKCYGVSPTKLNDLCFTNVYADSFVIRGDEVRQIAPGQTGNIADYNYKLPDDFTGCVIAWNSNKLDSKVSGNYNYLYRLFRKSNLKPFERDISTEIYQAGNKPCNGVAGFNCYFPLRSYSFRPTYGVGHQPYRVVVLSFELLHAPATVCGPKKST	2	['R346S', 'K356N']	2022	Synthetic	ZCB11-
674	NITNLCPFHEVFNATRFASVYAWNRKRISNCVADYSVLYNLAPFFTFKCYGVSPTKLNDLCFTNIYADSFVIRGDEVRQIAPGQTGNIADYNYKLPDDFIGCVIAWNSNKLDSKQSGNYNYLYRLFRKSNLKPFERDISTEIYQAGNKPCNGVAGFNCYFPLRSYSFRPTYGVGHQPYRVVVLSFELLNAPATVCGPKKST	5	['D339H', 'V395I', 'T430I', 'V445Q', 'H519N']	2022	Synthetic	ZCB11-
675	NITNLCPFDEVFNATIFASVYAWNRKRISNCVADYSVLYNLAPFVTFKCYGVSSTKLNDLCFTNVYADSFVIRGDEVRQIAPGQTGNIADYNYKLPDDFTGCVIAWNSNKLDSKVSGNYNYLYRLFRKSNLKPFERDISTEIYQAGNKPCNGVAGFNCYFPLRSYSFRPTYGVGHQPYRVVVLSFELLHAPAPVCGPKKST	4	['R346I', 'F375V', 'P384S', 'T523P']	2022	Synthetic	ZCB11-
676	NITNLCPFDEVFNATRFASVYAWNRKRISNCVADYSVLYNLAPFFTFKCYGVSPTKLNDLCFTNVYADSFVIRGDEVRQIAPGQTGNIADYNYKLPDDFTGCVIAWNSNKLDSKVSGNYNYLYRLVRKSNLKPFERDISTEIYQAGNKPCNGTAGFNCYFPLRSYSFRPTYGVGHQPYRVVVLSFELLHAPATVCGPKKST	2	['F456V', 'V483T']	2022	Synthetic	ZCB11-
677	NITNLCPFDEVFNATRFASVYAWNRKRISNCVADYSVLYNLASFFTFKCYGVSPTKLNDLCFTNVYADSFVIRGDEVRQIAPGQTGNIADYNYKLPDDFTGCVIAWNSNKLDSKVSGNYNYLYRLFRKSNLKPFERDISTEIYQAGNKPCNGVAGLNCYFPLRSYSFRPTYGVGHQPYRVVVLSFELLHAPATVCGSKKST	3	['P373S', 'F486L', 'P527S']	2022	Synthetic	ZCB11-
678	NITNLCPFREVFNATRFASVYAWNRKRISNCVADYSVLYNLAPFFTFKCYGVSPTKLNDLCFTNVYADSFVIRGAEVRQIAPGQTGNIADYNYKLPDDFTGCVIAWNSNKLDSKVSGNYNYLYRSFRKSNLKPFERDISTEIYQAGNKPCNGVAGFNCYFPLRPYSFRPTYGVGHQPYRVVVLSFELLHAPAPVCGPKKST	5	['D339R', 'D405A', 'L455S', 'S494P', 'T523P']	2022	Synthetic	ZCB11-
679	NITNLCPFDEVFNATRFASVYAWNRKRISNCVADYSVLYNLAPFFTFKCYGVSPTKLNDLCFTNVYADSFVIRGDEVRQIAPGQTGNIADYNYKLPDDFTGCVIAWNSNKLDSKVSGNYNYLYRLFRKSNLKPFERDISTEIYQAGNKPCNGVGGANCYFPLRSYSFRPTYGVGHQPYRVVVLSFELLHAPATVCGPKKST	2	['A484G', 'F486A']	2022	Synthetic	ZCB11-
680	NITNLCPFREVFNATRFASVYAWNRKRISNCVADYSVLYNLAPFFTFKCYGVSPTKLNDLCFTNVYADSFVIRGAEVRQIAPGQTGNIADYNYKLPDDFTGCVIAWNSNKLDSKVSGNYNYLYRLFRKSNLKPFERDISTEIHQAGNQPCNGVAGFNCYFPLRSYSFRPTYGVGHQPYRVVVLSFELLHAPAPVCGPKKST	5	['D339R', 'D405A', 'Y473H', 'K478Q', 'T523P']	2022	Synthetic	ZCB11-
681	NITNLCPFREVFNATRFASVYAWNRKRISNCVADYSVLYNFAPFPTFKCYGVSSTKLNDLCFTNVYADSFVIRGDEVRQIAPGQTGNIADYNYKLPDDFTGCVIAWNSNKLDSKVSGNYNYLYRLFRKSNLKPFERDISTEIYQAGNKPCNGVSGFNCYFPLRSYSFRPTYGVGHQPYRVVVLSFELLHAPAPVCGPKKST	6	['D339R', 'L371F', 'F375P', 'P384S', 'A484S', 'T523P']	2022	Synthetic	ZCB11-
682	NITNLCPFREVFNATRFASVYAWNRKRISNCVADYSVLYNLAPLPTFKCYGVSPTKLNDLCFTNVYADSFVIRGDEVRQIAPGQTGNIADYNYKLPDDFTGCVIAWNSNKLDSKVSGNYNYLYRLFRKSNLKPFERDISTEIYQDGNKPCNGVAGVNCYFPLRSYSFRPTYGVGHQPYRVVVLSFELLHAPAPVCGPKKST	6	['D339R', 'F374L', 'F375P', 'A475D', 'F486V', 'T523P']	2022	Synthetic	ZCB11-
683	NITNLCPFREVFNATRFASVYAWNRKRISNCVADYSVLYNLAPFFTFKCYGVSPTKLNDLCFTNVYADSFVIRGDEVRQIAPGQTGNIADYNYKLPDDFTGCVIAWNSNKLDSKQSGNYNYLYRLFRKSNLKPFERDISTEIYQAGNQPCNGVRGFNCYFPLRSYSFRPTYGVGHQPYRVVVLSFELLHAPATVCGPKKST	4	['D339R', 'V445Q', 'K478Q', 'A484R']	2022	Synthetic	ZCB11-
684	NITNLCPFREVFNATRFASVYAWNRTRISNCVADYSVLYNLAPFFTFKCYGVSPTKLNDLCFTNVYADSFVIKGDEVRQIAPGQTGNIADYNYKLPDDFTGCVIAWNSNKLDSKQSGNYNYLYRLFRKSNLKPFERDISTEIYQAGNIPCNGVAGVNCYFPLRSYSFRPTYGVGHQPYRVVVLSFELLHAPATVCGPKKST	6	['D339R', 'K356T', 'R403K', 'V445Q', 'K478I', 'F486V']	2022	Synthetic	ZCB11-
685	NITNSCPFREVFNATRFASVYAWNRKRISNCVADYSVLYNLAPFPTFKCYGVSPTKLNDLCFTNVYADSFVIRGDEVRQIAPGQTGNIADYNYKLPDDFTGCVIAWNSNKLDSKVSGNYNYLYRLFRKSNLKPFERDISTEIYQAGNKPCNGVRGINCYFPLRSYSFRPTYGVGHQPYRVVVLSFELLHAPAPVCGPKKST	6	['L335S', 'D339R', 'F375P', 'A484R', 'F486I', 'T523P']	2022	Synthetic	ZCB11-
686	NITNLSPFDEVFNATRFASVYAWNRTRISNCVADYSVLSNLAPFVTFKCYGVSPTKLNDLCFTNVYADSFVIRGDEVRQIAPGQTGNIADYNYKLPDDFTGCVIAWNSNKLDSKVSGNYNYLYRLFRKSNLKPFERDISTEIYQAGNKPCNGVAGVNCYFPLRSYSFRPTYGVGHQPYRVVVLSFELLHAPAPVCGPKKST	6	['C336S', 'K356T', 'Y369S', 'F375V', 'F486V', 'T523P']	2022	Synthetic	ZCB11-
687	NITNLCPFDEVFNATRFASVYAWNRKRISNCVADYSVLYNLAPFLTFKCYGVSPTKLNDLCFTNVYADSFVIRGDEVRQIAPGQTGNIADYNYKLPDDFTGCVIAWNSNKLDSKVSGNYNYLYRLFRKSNLKPFERDISTEIYQAGNKPCNGVAGFNCYFPLRSYAFRPTYGVGHQPYRVVVLSFELLHAPATVCGPKKST	2	['F375L', 'S496A']	2022	Synthetic	ZCB11-
688	NITNLCPFHEVFNATRFASVYAWNRKRISNCVADYSVLYNLAPFFTFKCYGVSPTKLNDLCFTNVYADSFVIRGDEVRQIAPGQTGNIADYNYKLPDDFTGCVIAWNSNKLDSKQSGNYNYLYRMFRKSNLKPFERDISTEIYQAGNKPCNGVAGHNCYFPLRSYSFRPTYGVGHQPYRVVVLSFELLHAPATVCGPKKST	4	['D339H', 'V445Q', 'L455M', 'F486H']	2022	Synthetic	ZCB11-
689	NITNLCPFDKVFNATRFASVYAWNRKRISNCVADYSVLYNLAPFFTFKCYGLSPTKLNDLCFTNVYADSFVIRGDEVRQIAPGQTGNIADYNYKLPDDFTGCVIAWNSNKLDSKVSGNYNYLYRLFRKSNLKPFERDISTEIYQAGNKPCNGVAGFNCYFPLRSYSFRPTYGVGHQPYRVVVLSFELLHAPATVCGPKKST	2	['E340K', 'V382L']	2022	Synthetic	ZCB11-
690	NITNLCPFDEVFNATEFASVYAWNRKRISNCVADYSVLYNLAPFVTFKCYGVSPTKLNDLCFTNVYADSFVIRGDEVRQIAPGQTGNIADYNYKLPDDFTGCVIAWNSNKLDSKVSGNYNYLYRLFRKSNLKPFERDISTEIYQAGNKPCNGVAGFNCYFPLRSYSFRPTYGVGHQPNRVVVLSFELLHAPAPVCGPKKST	4	['R346E', 'F375V', 'Y508N', 'T523P']	2022	Synthetic	ZCB11-
691	NITNLCPFREVFNATRFASVYAWNRKRISNCVADYSVLYNLAPFPTFKCYGVSPTKLNDLCFTNVYADSFVIRGDEVRQIAPGQTGNIADYNYKLPDDFTGCVIAWNSNKLDSKVSGNYNYLYRLFRKSNLKPFERDISTEIYQAGNKPCNGVAGINCYFPLRSYSFRPTFGVGYQPYRVVVLSFELLHAPAPVCGPKKST	6	['D339R', 'F375P', 'F486I', 'Y501F', 'H505Y', 'T523P']	2022	Synthetic	ZCB11-
692	NITNLCPFDEVFNATRFASVYAWDRTRISNCVADYSVLYNLAPFVTFKCYGVSPTKLNDLCFTNFYADSFVIRGDEVRQIAPGQTGNIADYNYKLPDDFTGCVIAWNSNKLDSKVSGNYNYLYRLFRKSNLKPFERDISTEIYQAGNKPCNGVAGVNCYFPLRSYSFRPTYGVGHQPYRVVVLSFELLHAPAPVCGPKKST	6	['N354D', 'K356T', 'F375V', 'V395F', 'F486V', 'T523P']	2022	Synthetic	ZCB11-
693	NITNLCPFDEVFNATRFASVYAWNRKRISNCVADYSVLYNLAPFVTFKCYGVSPTKLNDLCFTNVYADSFVIRGDEVRQIAPGQTGNIADYNYKLPDDFTGCVIAWNSNKLDSKVSGNYNYLYRLFRKSNLKPFERDISTEIYQACNKPCNGVRGFNCYFPLRSYSFRPTYGVGHQPYRVVVLSFELLHAPATVCGPKKST	3	['F375V', 'G476C', 'A484R']	2022	Synthetic	ZCB11-
694	NITNLCPFREVFNATRFASVYAWNRKRISNCVADYSVLYNLAPFPTFKCYGVSPTKLNDLCFTNVYADSFVIRGDEVRQIAPGQTGNIADYNYKLPDEFTGCVIAWNSNKLDLKVSGNYNYLYRLFRKSNLKPFERDISTEIYQAGNKPCNGVAGVNCYFPLRSYSFRPTYGVGHQPYRVVVLSFELLHAPAPVCGPKKST	6	['D339R', 'F375P', 'D428E', 'S443L', 'F486V', 'T523P']	2022	Synthetic	ZCB11-
695	NITNLCPFREVFNATRFASVYAWNRKRISNCVADYSVLYNLAPFPTFKCYGVSPTKLNDLCFTNVYADSFVIRGDEVRQIAPGQTGNIADYNYKLPDDFTGCVIAWNSNKLDSKVSGNYNYLYRLFRKSNLKPFERDISTEIYQAGNKPCNGVAGQNCYFPLRSYSFRPTHGVGYQPYRVVVLSFELLHAPAPVCGPKKST	6	['D339R', 'F375P', 'F486Q', 'Y501H', 'H505Y', 'T523P']	2022	Synthetic	ZCB11-
696	NIKNLCPFDEVFNATRFASVYAWNRKRISNCVADYSVLYNLAPFLTFKCYGVSPTKLNDLCFTNVYADSFVIRGDEVRQIAPGQTGNIADYNYKLPDDFTGCVIAWNSNKLDSKVSGNYNYLYRLFRKSNLKPFERDISTEIYQAGNKPCNGVAGFNCYFPLRSYSFRPTYGVGRQPYRVVVLSFELLHAPAPVCGPKKST	4	['T333K', 'F375L', 'H505R', 'T523P']	2022	Synthetic	ZCB11-
697	NITNLCPFHEVFNATRFASVYAWNRKRISNCVADYSVLYNLAPFVTFKCYGVSPTKLNDLCFTNVYADSFVIRGDEVRQIAPGQTGNIADYNYKLPDDFTGCVIAWNSNKLDSMVSGNYNYLYRWFRKSNLKPFERDISTEIYQAGNKPCNGVAGFNCYFPLQSYSFRPTYGVGHQPYRVVVLSFELLHAPAPVCGPKKST	6	['D339H', 'F375V', 'K444M', 'L455W', 'R493Q', 'T523P']	2022	Synthetic	ZCB11-
698	NITNLCPFNEVFNATRFASVYAWNRKRISNCVADYSVLYNLAPFVTFKCYGVSPTKLNDLCFTNVYADSFVIRGDEVRQIAPGQTGNIADYNYKLPDDFTGCVIAWNSNKLDSKVSGNYNYLYRLFRKSNLKPFERDISTEIYQANNKPCNGVAGFNCYFPLRSYSFRPTYGVGHQPYRVVVLSFELLHAPAPVCGPKKST	4	['D339N', 'F375V', 'G476N', 'T523P']	2022	Synthetic	ZCB11-
699	NITNLCPFDLVFNATRFASVYAWNRKRISNCVADYSVLYNLAPFFTFKCYGVSPTKLNDLCFTNLYADSFVIRGDEVRQIAPGQTGNIADYNYKLPDDFTGCVIAWNSNKLDSKVSGNYNYLYRLFRKSNLKPFERDISTEIYQAGNKPCNGVAGFNCYFPLRSYSFRPTYGVGHQPYRVVVLSFELLHAPATVCGPKKST	2	['E340L', 'V395L']	2022	Synthetic	ZCB11-
700	NITNLCPFDEVFNATRFASVYAWNRKRISNCVADYSVLYNLAPFFTCKCYGVSPTKLNDLCFTNVYADSFVIRGDEVRQIAAGQTGNIADYNYKLPDDFTGCVIAWNSNKLDSKVSGNYNYLYRLFRKSNLKPFERDISTEIYQAGNKPCNGVAGFNCYFPLRSYSFRPTYGVGHQPYRVVVLSFELLHAPAPVCGPKKST	3	['F377C', 'P412A', 'T523P']	2022	Synthetic	ZCB11-
701	NITNLCPFHDVFNATRFASVYAWNRKRISNCVADYSVLYNLAPFVTFKCYGVSPTKLNDLCFTNVYADSFVIRGDEVRQIAPGQTGNIADYNYKLPDDFTGCVIAWNSNKLDSKVSGNYNYLYRLFRKSNLKPFERDISTEIYQAGNKPCNGVKGFNCYFPLRSYSFRPTYGVGHQPYRVVVLSFELLHAPAPVCGPKKST	5	['D339H', 'E340D', 'F375V', 'A484K', 'T523P']	2022	Synthetic	ZCB11-
702	NITNLCPFREVFNATRFASVYAWNRKRISNCVADYSVLYNLAPFPTFKCYGVSPTKLNDLCFTNVYADSFVIKGDEVRQIAPGQTGNIADYNYKLPDDFTGCVIAWNSNKLDSKVSGNYNYLYRLFRKSNLKPFERDISTEIYQAGNKPCNGVSAFNCYFPLRSYSFRPTYGVGHQPYRVVVLSFELLHAPAPVCGPKKST	6	['D339R', 'F375P', 'R403K', 'A484S', 'G485A', 'T523P']	2022	Synthetic	ZCB11-
703	NITNLCPFREVFNATSFASVYAWNRTRISNCVADYSVLYNLAPFFTFKCYGVSPTKLNDLCFTNVYADSFVIRGDEVRQIAPGQTGNIADYNYKLPDDFTGCVIAWNSNKLDSKQSGNYNYLYRLFRKSNLKPFERDISTEIYQAGNKPCSGVAGVNCYFPLRSYSFRPTYGVGHQPYRVVVLSFELLHAPATVCGPKKST	6	['D339R', 'R346S', 'K356T', 'V445Q', 'N481S', 'F486V']	2022	Synthetic	ZCB11-
704	NITNLCPFREVFNATRFASVYAWNRKRISNCVADYSVLYNLAPFPTFKCYGVSPTKLNDLCFTNVYADSFVIRGDEVRQIAPGQTGNIADYNYKLPDDFTGCVIAWNSNKLDSKVSGNYNYLYRLFRKSNFKPFERDISTEIHQAGNKPCNGVAGFNCYFPLRSYSFRPTYGVGYQPYRVVVLSFELLHAPAPVCGPKKST	6	['D339R', 'F375P', 'L461F', 'Y473H', 'H505Y', 'T523P']	2022	Synthetic	ZCB11-
705	NITNLCPFDEVFNATRFASVYAWNRKRISNCVADYSVLYNLAPFFTFKCYGVSPTKLNDLCFTNVYADSFVIRGDEVRQIAPGQTGYIADYNYKLPDDFTGCVIAWNSNKLDSKVSGNYNYLYRLFRKSNLKPFERDISTEIYQAGNKPCNGVAGLNCYFPLRSYSFRPTYGVGHQPYRVVVLSFELLHAPATVCGPKKST	2	['N417Y', 'F486L']	2022	Synthetic	ZCB11-
706	NITNLCPFREVFNSTRFASVYAWNRKRISNCVADYSVLYNLAPFPTFKCYGVSPTKLNDLCFTNVYADSFVIRGDEVRQIAPGQTGNIADYNYKLPDDFTGCVIAWNSNKLDSKVSGNYNYLYRLFMKSNLKPFERDISTEIYQAGNKPCNGVAGVNCYFPLRSYSFRPTYGVGHQPYRVVVLSFELLHAPAPVCGPKKST	6	['D339R', 'A344S', 'F375P', 'R457M', 'F486V', 'T523P']	2022	Synthetic	ZCB11-
707	NITNLCPFREVFNATRFASVYAWNRKRISNCVADYSVLYNSAPFVTFKCYGVSPTKLNDLCFTNVYADSFVIRGDEVRQIAPGQTGNIADYNYKLPDDFTGCVIAWNSNKLDSKVSGNYNYLYRLFRKSNLKPFERDISTEIYQAGNQPCNGVAGFNCYFPLRSYSFRPTYGVGHQPYRVVVLSFELLHAPAPVCGPKKST	5	['D339R', 'L371S', 'F375V', 'K478Q', 'T523P']	2022	Synthetic	ZCB11-
708	NITNLCPFDEVFNATRFASVYAWNRKRISNCVADYSVLYNLAPLFTFKCYGVSPTKLNDLCFTNVYADSFVIRGAEVRQIAPGQTGNIADYNYKLPDDFTGCVIAWNSNKLDSKQSGNYNYLYRLFRKSNLKPFERDISTEIYQAGNKPCNGVAGANCYFPLRSYSFRPTYGVGHQPYRVVVLSFELLHAPATVCGPKKST	4	['F374L', 'D405A', 'V445Q', 'F486A']	2022	Synthetic	ZCB11-
709	NITNLCPFDEVFNATRFASVYRWNRKRISNCVADYSVLYNLAPFLTFKCYGVSPTKLNDLCFTNVYADSFVIRGDEVRQIAPGQTGNIADYNYKLPDDFTGCVIAWNSNKLDSKVSGNYNYLYRLFRKSNLKPFERDISTEIYQAGNKPCNGVAGFNCYFPLRSYSFRPTYGVGHQPYRVVVLSFELLHAPAPVCGPKKST	3	['A352R', 'F375L', 'T523P']	2022	Synthetic	ZCB11-
710	NITNLCPFDDVFNATRFASVYAWNRKRISNCVADYSVLYNLAPFFTFKCYGVSPTKLNDLCFTNVYADSFVIRGDEVRQIAPGQTGNIADYNYKLPDDFTGCVIAWNSNKLDSKVSGNYNYLYRLFRKSNLKPFERDISTEIYQAGNKPCNGVAGLNCYFPLRSYSFRPTYGVGHQPYRVVVLSFELLHAPATVCGPKKST	2	['E340D', 'F486L']	2022	Synthetic	ZCB11-
711	NITNLCPFNEVFNATRFASVYAWNRTRISNCVADYSVLYNLAPFVTFKCYGVSPTKLNDLCFTNVYADSFVIRGDEIRQIAPGQTGNIADYNYKLPDDFTGCVIAWNSNKLDSKVSGNYNYLYRLFRKSNLKPFERDISTEIYQAGNKPCNGVAGVNCYFPLRSYSFRPTYGVGHQPYRVVVLSFELLHAPAPVCGPKKST	6	['D339N', 'K356T', 'F375V', 'V407I', 'F486V', 'T523P']	2022	Synthetic	ZCB11-
712	NITNLCPFHEVFNATRFASVYAWNRKRISNCVADYSVLYNLAPFFTFKCYGVSPTKLNDLCFTNVYADSFVIRGAEVRQIAPGQTGNIADYNYKLPDDFTGCVIAWNSNKLDSKVSGNYNYLYRLFRKSNLEPFERDISTEIYQPGNKPCNGVAGFNCYFPLRSYSFRPTYGVGHQPYRVVVLSFELLHAPAPVCGPKKST	5	['D339H', 'D405A', 'K462E', 'A475P', 'T523P']	2022	Synthetic	ZCB11-
713	NITNLCPFREVFNATRFASVYAWNRKRISNCVADYSVLYNLAPFPTFKCYGVSPTKLNDLCFTNVYADSFVIRGDEVRQIAPGQTGNIADYNYKLPDDFTGCVIAWNSNKLDSKVSGNYNYLYRLFRKSNLKPFERDISTEIYQAGNKPYNGVAGANCYFPLRSYSFRPTYGVGYQPYRVVVLSFELLHAPAPVCGPKKST	6	['D339R', 'F375P', 'C480Y', 'F486A', 'H505Y', 'T523P']	2022	Synthetic	ZCB11-
714	NITNLCPFDEVFNANRFASVYAWNRKRISNCVADYSVLYNLAPFLTFKCYGVSPTKLNDLCFTNVYADSFVIRGDEVRQIAPGQTGTIADYNYKLPDDFTGCVIAWNSNKLDSKVSGNYNYLYRLFRKSNLKPFERDISTEIYQAGNKPCNGVAGFNCYFPLRSYSFRPTYGVGHQPYRVVVLSFELLHAPAPVCGPKKST	4	['T345N', 'F375L', 'N417T', 'T523P']	2022	Synthetic	ZCB11-
715	NITNLCPFREVFNATRFASVYAWNRKRISNCVADYSVLYNLAPFPTFKCYGVSPTKLNDLCFTNVYADSFVIRGDEVRQIAPGQTGNIADYNYKLPDDFTGCVIAWNSNKLDSKVSGNYNYLYRLFRKSNLKPFERDISTEIYQAGNKPCNGVPGFDCYFPLRSYSFRPTYGVGYQPYRVVVLSFELLHAPAPVCGPKKST	6	['D339R', 'F375P', 'A484P', 'N487D', 'H505Y', 'T523P']	2022	Synthetic	ZCB11-
716	NITNLCPFDEVFNATRFASVYAWNRKRISNCVADYSVLYNLAPFFTFKCYGVSPTKLNDLCFTNVYADSFVIRGDEVRQIAPGQTGNIADYNYKLPDDFTGCVIAWNSNKLDSKVSGNYNYLYRLFRKSNLKPFERDISTEIYQAGNKPCIGVAGPNCYFPLRSYSFRPTYGVGHQPYRVVVLSFELLHAPATVCGPKKST	2	['N481I', 'F486P']	2022	Synthetic	ZCB11-
717	NITNLCPFDEVFNATRFASVYAWNRKRISNCVADYSVLYNLAPFLTFKCYGVSPTKLNDLCFTNVYADSFVIRGDEVRQIAPGQTGNIADYNYKLPDDFTDCVIAWNSNKLDSKVSGNYNYLYRLFRKSNLKPFERDISTEIYQAGNKPCNGVAGFNCYFPLRSYSFRPTYGVGHQPYRVVVLSFELLHAPAPVCGPKKST	3	['F375L', 'G431D', 'T523P']	2022	Synthetic	ZCB11-
718	NITNLCPFDEVFNATRFASVYAWNRKRISNCVADYSVLYNLAPFFTFKCYGVSPTKLNDLCFTNVYADSFVIRGDEVRQIAPGQTGNVADYNYKLPDDFTGCVIAWNSNKLDSKVSGNYNYLYRLFRKSALKPFERDISTEIYQAGNKPCNGVAGFNCYFPLRSYSFRPTYGVGHQPYRVVVLSFELLHAPATVCRPKKST	3	['I418V', 'N460A', 'G526R']	2022	Synthetic	ZCB11-
719	NITNLCPFDEVFNATRFASVYAWNRKRISNCVADYSVLYNLAPFFTFKCYGVSPTILNDLCFTNVYADSFVIRGDEVRQIAPGQTGNIADYNYKLPDDFIGCVIAWNSNKLDSKVSGNYNYLYRLFRKSNLKPFERDISTEIYQAGNKPCNGVAGFNCYFPLRSYSFRPTYGVGHQPYRVVVLSFELLHAPATVCGPKKST	2	['K386I', 'T430I']	2022	Synthetic	ZCB11-
720	NITNLCPFDEVFNATRFASVYAWNRKRISNCVADYSVLYNLASFFTFKCYGVSPTKLNDLCFTNVYADSFVIRGDEVRQIAPGQTGNIADYNYKLPDDFTGCVIAWNSNKLDSKVSGNYNYLYRLFRKSNLKPFERDISTEIYQAGMKPCNGVAGFNCYFPLRSYSFRPTYGVGHQPYRVVVLSFELLHAPATGCGPKKST	3	['P373S', 'N477M', 'V524G']	2022	Synthetic	ZCB11-
721	NITNLCPFHEVFNATRFASVYAWNRKRISNCVADYSVLYNLAPFFTFKCYGVSPTKLNDLCFTNVYADSFVIRGDEVRQIALGQTGNIADYNYKLPDDFTGCVIAWNSNKLDSKVSGNYNYLYRLFRKSNLKPFERDISTEIYQAGNKPCNGVAGFNCYFPLRSYSFRPTYGVGHQPYRVVVLSFELLHAPAPVCGPKKST	3	['D339H', 'P412L', 'T523P']	2022	Synthetic	ZCB11-
722	NITNLCPFHEVFNATRFASVYAWNRKRISNCVADYSVLYNLAPFFTFKCYGVSPTKLNDLCFTNVYADSFVIRGDEVRQIAPGQTGNIADYNYKLPDDFTGCVIAWNSNKLDSKVSGNYNYLYRLFRKSNLKPFERDISTEIYQAGNKRCNGVAGFNCYFPLRSYSFRPTYGVGHQPYRVVVLSFELLHAPATGCGPKKST	3	['D339H', 'P479R', 'V524G']	2022	Synthetic	ZCB11-
723	NITHLCPFDEVFNATRFASVYAWNRKRISNCVADYSVLYNLAPFVTFKCYGVSPTKLNDLCFTNVYADSFVIRGDEVRQIAPGQTGNIADYNYKLPDDFTGCVIAWNSNKLDSKQSGNYNYLYRLFRKSNLKPFERDISTEIYQAGNKPCNGVAGPNCYFPLRSYSFRPTYGVGHQPYRVVVLSFELLHAPVTVCGPKKST	5	['N334H', 'F375V', 'V445Q', 'F486P', 'A522V']	2022	Synthetic	ZCB11-
724	NITNLCPFREVFNATRFASVYAWNRTRISNCVADYSVLYNLAPFFTFKCYGVSSSKLNDLCFTNVYADSFVIRGDEVRQIAPGQTGNIADYNYKLPDDFTGCVIAWNSNKLDSKQSGNYNYLYRLFRKSNLKPFERDISTEIYQAGNKPCNGVAGVNCYFPLRSYSFRPTYGVGHQPYRVVVLSFELLHAPATVCGPKKST	6	['D339R', 'K356T', 'P384S', 'T385S', 'V445Q', 'F486V']	2022	Synthetic	ZCB11-
725	NITNLCPFDEVFNATRFASVYAWNRKRISNCVADYSVLYNLAPFFTFKCYGVSPTKLNDLCFTNVYADSFVIRGDEVRQIAPGQTGNIADYNYKLPDDFTGCVIAWNSNKLDSKVSGNYNYLYRLFRKSNLKPFERDISTEIYQHENKPCNGVAGFNCYFPLRSYSFRPTYGVGHQPYRVVVLSFELLHAPATVCGPKKST	2	['A475H', 'G476E']	2022	Synthetic	ZCB11-
726	NITNLCPFDAVFNATRFASVYAWNRKRISNCVADYSVLYNLAPLFTFKCYGVSPTKLNDLCFTNVYADSFVIRGDEVRQIAPGQTGNIADYNYKLPDDFTGCVIAWNSNKLDSKVSGNYNYLYRLFRKSNLKPFERDISTEIYQAGNKPCNGVAGFNCYFPLRSYSFRPTYGVGHQPYRVVVLSFELLHAPATVCGPKKST	2	['E340A', 'F374L']	2022	Synthetic	ZCB11-
727	NITNLCPFHEVFNATRFASVYAWNRKRISNCVADYSVLYNLAPFVTFKCYGVSPTKLNDLCFTNVYADSFVIRGDEVRQIAPGQTGNIADYNYKLPDDFTGCVIAWNSNKLDSKVSGNYNYLYRLFRKSNLEPFERDISTEIYQAGNKPCNGVAGNNCYFPLQSYSFRPTYGVGHQPYRVVVLSFELLHAPAPVCGPKKST	6	['D339H', 'F375V', 'K462E', 'F486N', 'R493Q', 'T523P']	2022	Synthetic	ZCB11-
728	NITNLCPFREVFNATRFASVYAWNRRRISNCVADYSVLYNLAPFPTFKCYGVPPTKLNDLCFTNVYADSFVIRGDEVRQIAPGQTGNIADYNYKLPDDFTGCVIAWNSNKLDSKVSGNYNYLYRLFRKSNLKPFERDISTEIYQAGNKPCNGVAGFNCYFPLRSYSFRPTYGVGYQPYRVVVLSFELLHAPAPVCGPKKST	6	['D339R', 'K356R', 'F375P', 'S383P', 'H505Y', 'T523P']	2022	Synthetic	ZCB11-
729	NITNLCPFDEVFNATRFASVYAWNRTRISNCVADYSVLSNLAPFVTFKCYGVSPTKLNDLCFTNVYADSFVIRGDEVRQIAPGQTGNIADYNYKLPDDFTGCVIAWNSNKLDSKVSGNYNYLYRLFRKSNLKPFERDISTEIYQAGNKPCNGVAGVNCYFPLRSYSFRPTYGVGHQPYRVVVLSFELLHARAPVCGPKKST	6	['K356T', 'Y369S', 'F375V', 'F486V', 'P521R', 'T523P']	2022	Synthetic	ZCB11-
730	NITNLCPFDEVFNATRFASVYAWNRKRISNCVADYSVLYNLAPFFTFKCYGVSPTKLNDLCFTNVYADSFVIRGDEVRQIAPGQTGNIADYNYKLPDDFTGCVIAWNSNKLDSKVSGNYNYLYRLFRKSNLKPFERDISTEIYQAGNKPCNGVAGVNCYFPFRSYSFRPTYGVGHQPYRVVVLSFELLHAPATVCGPKKST	2	['F486V', 'L492F']	2022	Synthetic	ZCB11-
731	NITNLCPFRAVFNATRFASVYAWNRKRISNCVADYSVLYNLAPFFTFKCYGVSPTKLNDLCFTNIYADSFVIRGDEVRQIAPGQTGNIADYNYKLPDDFTGCVIAWNSNKLDSKVSGNYNYLYRLFRKSNLKPFERDISTEIYQAGNKPCNGVAGFNCYFPLRSYSFRPTYGVGHQPYRVVVLSFELLHAPTTVCGPKKST	4	['D339R', 'E340A', 'V395I', 'A522T']	2022	Synthetic	ZCB11-
732	NITNLCPFDEVFNATIFASVYAWNRKRISNCVADYSVLYNLAPFVTFKCYGVSPTKLNDLCFTNVYADSFVIRGDEVRQIAPGQTGNIADYNYKLPDDFTGCVIAWNSNKLDSKVSGNYNYLYRLFRKSNLKPFERDISTEIYQAGNKPCNGVAGFNCYFPLRSYSFRPTYGVGHQPYRVVVLSFELLHAPAPVCGPKQST	4	['R346I', 'F375V', 'T523P', 'K529Q']	2022	Synthetic	ZCB11-
733	NITNLCPFREVFNATRFAPVYAWNRKRISNCVADYSVLYNLAPFFTFKCYGVSPTKLNDLCFTNIYADSFVIRGDEVRQIAPGQTGNIADYNYKLPDDFTGCVIAWNSNKLDSKVSGNYNYLYRLFRKSNLKPFEIDISTEIYQAGNKPCNGVAGFNCYFPLRSYSFRPTYGVGHQPYRVVVLSFELLHAPAPVCGPKKST	5	['D339R', 'S349P', 'V395I', 'R466I', 'T523P']	2022	Synthetic	ZCB11-
734	NITNLCPFDEVFNATRFASVYAWNRTRISNCVADYSVLYNLAPFFTFKCYGVSPTKLNTLCFTNVYADSFVIRGDEVRQIAPGQTGNIADYNYKLPDDFTGCVIAWNSNKLDSKVSGNYNYLYRLFRKSNLKPFERDISTEIYQAGNKPCNGVAGFNCYFPLRSYSFRPTYGVGHQPYRVVVLSFELLHRPATVCGPKKST	3	['K356T', 'D389T', 'A520R']	2022	Synthetic	ZCB11-
735	NITNLCPFDEVFNATRFASVYAWNRKRISNCVADYSVLYNLAPFFTFKCYGVSPTKLNDLCFTNVYADSFVIRGAEVRQIAPGQTGNIADYNYKLPDDFTGCVIAWNSNKLDSKVSGNYNYLYRLFRKSNLKPFERDISTEIYQAGNKPCNGVAGFVCYFPLRSYSFRPTYGVGHQPYRVVVLSFELLHAPATGCGPKKST	3	['D405A', 'N487V', 'V524G']	2022	Synthetic	ZCB11-
736	NITNLCPFDEVFNATRFASVYAWNRKRISNCVADYSVLYNLAPFVTFKCYGVSPTKLNDLCFTNVYADSFVIRGDEVRQIAPGQTGNIADYNYKLPDDFTGCVIAWNSNKLDSKVSGNYNYLYRLFRKSNLKPFERDISTEIYQGGNKPCNGVAGFNCYFPLRSYSFRPTYGVGHQPYRVVVLSFETLHAPATVCGPRKST	4	['F375V', 'A475G', 'L517T', 'K528R']	2022	Synthetic	ZCB11-
737	NITNLCPFREVFNATRFASVYAWNRKRISNCVADYSVLYNLAPFPTFKCYGVSPTKLNDLCFTNVYADSFVIRGDEVRQIAPGQTGNIDDYNYKLPDDFTGCVIAWNSNKLDSKVSGNYNYLYRLFRKSNLKPFERDISTEIYQAGNKPCNGVAGFNCYFPLRSYSFRPTYGVGYQPYRVVVLSFELLHAPTPVCGPKKST	6	['D339R', 'F375P', 'A419D', 'H505Y', 'A522T', 'T523P']	2022	Synthetic	ZCB11-
738	NITNLCPFDEVFNATRFASVYAWNRKRISNCVADYSVLYNLAPFLTFKCYGVSSTKLNDLCFTNVYADSFVIRGDEVRQIAPGQTGNIADYNYKLPDDFTGCVIAWNSNKLDSKVSGNYNYLYRLFRKSNLKPFERDISTEIYQAGNKPCNGVAGFNCYFPLRSYSFRPTYGVGHQPYRVVVLSFELLHAPATVCGPKKST	2	['F375L', 'P384S']	2022	Synthetic	ZCB11-
739	NITNLCPFHEVFNATRFASVYAWNRKRISNCVADYSVLYNLAPFVTFKCYGVSPTKLNDLCFTNVYADSFVIRGDEVRQIAPGQTGNIADYNYKLPDDFTGCVIAWNSNKLDSKVSGNYNYLYRLFRKSNLKPFERDISTEIYQAGNKPCNGVAGANCYFPLRSYSFRPTYGVGHQPYRVVVLSFELLHAPAPVCGPKKSN	5	['D339H', 'F375V', 'F486A', 'T523P', 'T531N']	2022	Synthetic	ZCB11-
740	NITNLCPFHEVFNATEFASVYAWHRKRISNCVADYSVLYNLAPFVTFKCYGVSPTKLNDLCFTNVYADSFVIRGDEVRQIAPGQTGNIADYNYKLPDDFTGCVIAWNSNKLDSKVSGNYNYLYRLFRKSNLKPFERDISTEIYQAGNKPCNGVAGFNCYFPLQSYSFRPTYGVGHQPYRVVVLSFELLHAPAPVCGPKKST	6	['D339H', 'R346E', 'N354H', 'F375V', 'R493Q', 'T523P']	2022	Synthetic	ZCB11-
741	NITNLCPFREVFNATRFASVYAWNRKRISNCVADYSVLYNFAPFPTFKCYGVSPTKLNDLCFTNVYADSFVIRGDEVRQIAPGQTGNIADYNYKLPDDFTGCVIAWNSNKLDSKVSGNYNYLYRLFRKSNLKPFERDISTEIYQAGNKPCNGVAGGNCYFPLRSYSFRPTYGVGYQPYRVVVLSFELLHAPAPVCGPKKST	6	['D339R', 'L371F', 'F375P', 'F486G', 'H505Y', 'T523P']	2022	Synthetic	ZCB11-
742	NITNLCPFREVFNATRFASVYAWNRKRISNCVADYSVLYNLAPFPTFKCYGVSPTKLNDLCFTNVYADSFVIRGDEVRQIAPGQTGNIADYNYKLPDDFTGCVIAWNSNKLDSKVSGNYNYLYRLFRKSNLKPFERDISTEIYQAGNKPCNGVADANCYFPLRSYSFRPTYGVGYQPYRVVVLSFELLHAPAPVCGPKKST	6	['D339R', 'F375P', 'G485D', 'F486A', 'H505Y', 'T523P']	2022	Synthetic	ZCB11-
743	NITNLCPFDEVFNATRFASVYAWNRKRISNCVADYSVLYNLAPFLTFKCYGVSPPKLNDLCFTNVYADSFVIRGDEVRQIAPGQTGNIADYNYKLPDDFTGCVIAWNSNKLDSKVSGNYNYLYRLFRKSNLKPFERDISTEIYQAGNKPCNGVAGFNCYFPLRSYSFRPTYGVGHQPYRVVVLSFELLHAPAIVCGPKKST	3	['F375L', 'T385P', 'T523I']	2022	Synthetic	ZCB11-
744	NITNLCPFREVFNATRFASVYAWNRKRISNCVADYSVLYNLAPFPTFTCYGVSPTKLNDLCFTNVYADSFVIRGDEVRQIAPGQTGNIADYNYKLPDDFTGCVIAWNSNKLDSKVSGNYNYLYRLFRKSNLKPFERDISTEIYQAGNKPCSGVAGFNCYYPLRSYSFRPTYGVGHQPYRVVVLSFELLHAPAPVCGPKKST	6	['D339R', 'F375P', 'K378T', 'N481S', 'F490Y', 'T523P']	2022	Synthetic	ZCB11-
745	NITNLCPFDEVFNATRFASVYAWNRTRISNCVADYSVLYNLAPFVTFKCYGVSPTKLNDLCFTNVYADSFVIRGDEVRQIAPGQTGNIADYNYKLPDDFTGCVIAWNSNKLDSKVSGNYNYLYRLFRKSNLKPFERDISTEIYQAGNKPCNGVAGVNCYFPLHSYVFRPTYGVGHQPYRVVVLSFELLHAPAPVCGPKKST	6	['K356T', 'F375V', 'F486V', 'R493H', 'S496V', 'T523P']	2022	Synthetic	ZCB11-
746	NITNLCPFREVFNATIFASVYAWNRKRISNCVADYSVLYNLAPFPTFKCYGVSPTKLNDLCFTNVYADSFVIRGDEVRQIAPGQTGNIADYNYKLPDDFTGCVIAWNSNKLDSKVSGNYNYLYRLFRKSNLKPFERDISTEIYQAGNKPCNGVAGVNCYFPLKSYSFRPTYGVGHQPYRVVVLSFELLHAPAPVCGPKKST	6	['D339R', 'R346I', 'F375P', 'F486V', 'R493K', 'T523P']	2022	Synthetic	ZCB11-
747	NITNLCPFREVFNATRFASVYAWNRKRISNCVADYSVLYNLAPFVTFKCYGVSPTKLNDLCFTNVYADSFVIRGDEVRQIAPGQTGKIADYNYKLPDDFTGCVIAWNSNKLDSKVSGNYNYLYRLFRKSNLKPFERDISTEIYQAGNKPCNGVAGANCYFPLRSYSFRPTYGVGHQPYRVVVLSFELLHAPAPVCGPKKST	5	['D339R', 'F375V', 'N417K', 'F486A', 'T523P']	2022	Synthetic	ZCB11-
748	NITNLCPFREVFNATRFASVYAWKRKRISNCVADYSVLYNLAPFFTFKCYGVSPTKLNDLCFTNIYADSFVIRGDEVRQIAPGQTGNIADYNYKLPDDFTGCVIAWNSNKLDSKVSGNYNYLYRLFRKSNLKPFERDISTEIYQAGNKPCNGVAGFNCYFPLRSYSFRPTYGVGHQPYRVVVLSFELLHAPTTVCGPKKST	4	['D339R', 'N354K', 'V395I', 'A522T']	2022	Synthetic	ZCB11-
749	NITNLCPFREVFNATRFASVYAWNRKRISNCVADYSVLYNLAPFPTFKCYGVSPTKLNDLCFTNVYADSFVIRGDEVRQIAPGQTGNIADYNYKLPDDFTGCVIAWNSNKLDSKVSGNYNYLYRLFRKSNLNPFERDISTEIYQAGNLPCNGVAGFNCYFPLRSYSFRPTYGVGHQPYRVVVLSFELLHAPAPVCGPKKST	5	['D339R', 'F375P', 'K462N', 'K478L', 'T523P']	2022	Synthetic	ZCB11-
750	NITNLCPFDEVFNATRFASVYAWNRTRISNCVADYSVLYNLAPFLTFKCYGVSPTKLNDLCFTNVYADSFVIRGDEVRQIAPGQTGNIADYNYKLPDDFTGCVIAWNSNKLDSKVSGNYNYLYRLFRKSNLEPFERDISTEIYQAGNKPCNGVAGFNCYFPLRSYSFRPTYGVGHQPYRVVVLSFELLHAPAPVCGPKKST	4	['K356T', 'F375L', 'K462E', 'T523P']	2022	Synthetic	ZCB11-
751	NITNLCPFDEVFNATRFASVYAWNRKRISNCVADYSVLYNLAPFLTFKCYGVSPPKLNDLCFTNVYADSFVIRGDEVRQIAPGQTGNIADYNYTLPDDFTGCVIAWNSNKLDSKVSGNYNYLYRLFRKSNLKPFERDISTEIYQAGNKPCNGVAGFNCYFPLRSYSFRPTYGVGHQPYRVVVLSFELLHAPATVCGPKKST	3	['F375L', 'T385P', 'K424T']	2022	Synthetic	ZCB11-
752	NITNLCPFDEVFNATRFASVYAWNRKRISNCVADYSVLYNLAPFFTFKCYGVSPTKLNDLCFTNVYADSFVIRGDEVRQIAPGQTGNIADYNYKLPDDFTGCVIAWNSNKLDSKVSGNYNYLYRLFRKSNLKPFERDISTEIYQASNKPCNGVASFNCYFPLRSYSFRPTYGVGHQPYRVVVLSFELLHAPATVCGPKKST	2	['G476S', 'G485S']	2022	Synthetic	ZCB11-
753	NITNLCPFREVFNATRFASVYAWNRTRISNCVADYSVLYNLAPFFTFKCYGVSPTKLNDLCFTNVYADSFVIRGDEVRQIAPGQTGNIADYNYKLPDDFTGCVIAWNSNKLDSKQSGNYNYLYRLFRKSNLKPFERDISTEIYQAGNKPCNGVAGVNCYFPLQSYSFRPTYGVGQQPYRVVVLSFELLHAPATVCGPKKST	6	['D339R', 'K356T', 'V445Q', 'F486V', 'R493Q', 'H505Q']	2022	Synthetic	ZCB11-
754	NITNLCPFDEVFNAIRFASVYAWNRKRISNCVADYSVLYNLAPFFTFKCYGVSPPKLNDLCFTNVYADSFVIRGDEVRQIAPGQTGNIADYNYKLPDDFTGCVIAWNSNKLDSKVSGNYNYLYRLFRKSNLKPFERDISTEIYQASNKPCNGVAGFNCYFPLRSYSFRPTYGVGHQPYRVVVLSFELLHAPATVCGPKKST	3	['T345I', 'T385P', 'G476S']	2022	Synthetic	ZCB11-
755	NITNLCPFDEVFNATRFASVYAWTRKRISNCVADYSVLYNLAPFFTFKCYGVSPTKLNDLCFTNVYADSFVIRGDEVRQIAPGQTGNIADYNYKLPDDFTGCVIAWNSNKLDSKVSGNYNYLYRLFRKSNLKPFERDISTEIYQAGNKNCNGVAGFNCYFPLRSYSFRPTYGVGHQPYRVVVLSFELLHAPATVCGPKKST	2	['N354T', 'P479N']	2022	Synthetic	ZCB11-
756	NITNLCPFREVFNATRFASVYAWNRKRISNCVADYSVLYNLAPFPTFKCYGVSPTKLNDLCFTNVYADSFVIRGDEVRQIAPGQTGNIADYNYKLPDDFTGCVIAWNSNKLDSKVSGNYNYLYRLFRKSNLKPFERDISTEIYQAGNQPCNGVAGHNCYFPLRSYSFRPTYGVGYQPYRVVVLSFELLHAPAPVCGPKKST	6	['D339R', 'F375P', 'K478Q', 'F486H', 'H505Y', 'T523P']	2022	Synthetic	ZCB11-
757	NITNLCPFREVFNATRFASVYAWNRKRISNCVADYSVLYNLAPFLTFKCYGVSPTKLNDLCFTNVYADSFVIRGDEVRQIAPGQTGNIADYNYKLPDDFTGCVIAWNSNKLDSKVSGNYNYLYRLFRKSNLKPFERDISTEIYQAGNKPCNGVAGFNCYFPLRSYSFRPTYGVGHQPYRVVVLSFEVLHAPAPVCGPKKST	4	['D339R', 'F375L', 'L517V', 'T523P']	2022	Synthetic	ZCB11-
758	NITNLCPFDEVFNATRFASVYAWNRKRISNCVADYSVLYNLAPHFTFKCYGVSPTKLNDLCFTNVYADSFVIRGDEVRQIAPGQTGNIADYNYKLPDDFTGCVIAWNSNKLDSKVSGNYNYLYRLFRKSNLKPFERDISTEIYQACNKPCNGVAGFNCYFPLRSYSFRPTYGVGHQPYRVVVLSFELLHAPATVCGSKKST	3	['F374H', 'G476C', 'P527S']	2022	Synthetic	ZCB11-
759	NITNLCPFREVFNATRFASVYAWNRKRISNCVADYSVLYNLAPFPTFKCYGVSPTKLNDLCFTNVYADSFVIRGDEVRQIAPGQTGNIADYNYKLPDDFTGCVIAWNSNKLDSKVSGNYNYLYRLFRKSNLKPFERDISTEIYQAGTKPCNGVAGFNCYFPLRSYRFRPTYGVGYQPYRVVVLSFELLHAPAPVCGPKKST	6	['D339R', 'F375P', 'N477T', 'S496R', 'H505Y', 'T523P']	2022	Synthetic	ZCB11-
760	NITNLCPFREVFNATRFASVYAWNRKRISNCVADYSVLYNLAPFPTFKCYGVSPTKLNDLCFTNVYADSFVIRGDEVRQIAPGQTGNIADYNYKLPDDFTGCVIAWNSNKLDSKVSGNYIYLYRLFRKSNLKPFERDISTEIYQAGNKPCNGVRGVNCYFPLRSYSFRPTYGVGHQPYRVVVLSFELLHAPAPVCGPKKST	6	['D339R', 'F375P', 'N450I', 'A484R', 'F486V', 'T523P']	2022	Synthetic	ZCB11-
761	NITNLCPFDEVFNATRFASVYAWNRKRISNCVADYSVLYNLAPFLTFKCYGVSPTKLNDLCFTNVYADSFVIRGDEVRQIAPGQTGNIADYNYKLPDDFTGCVIAWNSNKLDSKVSGNYNYLYRLFRKSNLKPFERDISTEIYQAGNKPCNGVAGFNCYFPLRSYSFRPTYGVGHQPFRVVVLSFELLHAPATVCGSKKST	3	['F375L', 'Y508F', 'P527S']	2022	Synthetic	ZCB11-
762	NITNLCPFREVFNATRFASVYAWNRKRISNCVADYSVLYNLAPFLTFKCYGVSPTKLNDLCFTNEYADSFVIRGDEVRQIAPGQTGNIADYNYKLPDDFTGCVIAWNSNKLDSKQSGNYNYLYRLFRKSNLKPFERDISTEIYQAGNKPCNGVAGFNCYFPLRSYSFRPTYGVGHQPYRVVVLSFELLHAPATVCGPKKST	4	['D339R', 'F375L', 'V395E', 'V445Q']	2022	Synthetic	ZCB11-
763	NITNLCPFREVFNATRFASVYAWNRTRISNCVADYSVLYNLAPFFTFKCYGVSPTKLNDLCFTNVYADSFVIRGDEVRQIAPGQTGNIADYNYKLPDDFTGCVIAWNSNKLDSKVSGNYGYLYRLFRKSNLKPFERDISTEIYQAGNKPCNGVAGFNCYFPLRSYSFRPTYGVGHQPYRVVVLSFELLHAPAPVCGPKKST	4	['D339R', 'K356T', 'N450G', 'T523P']	2022	Synthetic	ZCB11-
764	NITNLCPFREVFNATRFASVYAWNRKRISNCVADYSVLYNLAPFLTFKCYGVSPTKLNDLCFTNVYADSFVIRGDEVRQIAPGQTGNIADYNYKLPDDFTGCVIAWNSNKLDSKVSGNYNYLYRLFRKSNLKPFERDISTEIYQAGNKPCNGVAGFNCYFPLRSYSFRPTYGVGHQPYRVVVLSFELLHAPAPVCGPKKSA	4	['D339R', 'F375L', 'T523P', 'T531A']	2022	Synthetic	ZCB11-
765	NITNLCPFREVFNATRFASVYAWNRNRISNCVADYSVLYNLAPFFTFKCYGVSPTKLNDLCFTNVYADSFVIRGAEVRQIAPGQTGNIADYNYKLPDDFTGCVIAWNSNKLDSKVSGNYNYLYRLFRKSNLKPFERDISTEIYQAGNKPCGGVAGFNCYFPLRSYSFRPTYGVGHQPYRVVVLSFELLHAPAPVCGPKKST	5	['D339R', 'K356N', 'D405A', 'N481G', 'T523P']	2022	Synthetic	ZCB11-
766	NITNLCPFHEVFNATRFASVYAWNRRRISNCVADYSVLYNFAPFFTFKCYGVSPTKLNDLCFTNVYADSFVIRGDEVRQIAPGQTGNIADYNYKLPDDFTGCVIAWNSNKLDSKQSGNYNYLYRLFRKSNLKPFERDISTEIYQAGNKPCNGVAGFNCYFPLRSYSFRPTYGVGHQPYRVVVLSFELLHAPATVCGPKKST	4	['D339H', 'K356R', 'L371F', 'V445Q']	2022	Synthetic	ZCB11-
767	NITNLCPFDEVFNATRFASVYAWNRKRISNCVADYSVLYNLAPFFTFKCYGVSPTKLNDLCFTNVYADSFVIRGDEVRQIAPGQTGNIADYNYKLPDDFTGCVIAWNSNKLDSKVSGNYNYLYRLFRKSNLKPFERDISTEIYQRGHKPCNGVAGFNCYFPLRSYSFRPTYGVGHQPYRVVVLSFELLHAPATVCGPKKST	2	['A475R', 'N477H']	2022	Synthetic	ZCB11-
768	NITNLCPFREVFNATRFASVYAWNRKRISNCVADYSVLYNLAPYPTFKCYGVSPTKLNDLCFTNVYADSFVIRGDEVRQIAPGQTGNIADYNYKLPDDFTGCVIAWNSNKLDSKVSGNYNYLYRLFRKSNLKPFERDISTEIYQAGNKPCNGVSGFNCYFPLLSYSFRPTYGVGHQPYRVVVLSFELLHAPAPVCGPKKST	6	['D339R', 'F374Y', 'F375P', 'A484S', 'R493L', 'T523P']	2022	Synthetic	ZCB11-
769	NITNLCPFRVVFNATRFASVYAWNRKRISNCVADYSVLYNLAPFPTFKCYGVSPTKLNDLCFTNVYADSFVIRGDEVRQIAPGQTGNIADYNYKLPDDFTGCVIAWNSNKLDSKVSGNYNYLYRLFRKSNLKPFERDISTEIYQAGNLPCNGVAGFNCYFPIRSYSFRPTYGVGHQPYRVVVLSFELLHAPAPVCGPKKST	6	['D339R', 'E340V', 'F375P', 'K478L', 'L492I', 'T523P']	2022	Synthetic	ZCB11-
770	NITNLCPFREVFNATRFASVYAWNRTRISNCVADYSVLYNLAPFFTFKCYGVSPTKLNDLCFTNVYADSFVIRGDEVRQIAPGQTGNIADYNYKLPDDFTCCVIAWNSNKLDSKQSGNYNYLYRLFRKSNLKPFERDISTEIYQAGNQPCNGVAGVNCYFPLRSYSFRPTYGVGHQPYRVVVLSFELLHAPATVCGPKKST	6	['D339R', 'K356T', 'G431C', 'V445Q', 'K478Q', 'F486V']	2022	Synthetic	ZCB11-
771	NITNLCPFDEVFNATRFASVYAWKRKRISNCVADYSVLYNLAPFFTFKCYGVSPTKLNDLCFTNVYADSFVIRGDEVRQIAPGQTGNIADYNYKLPDDFTGCVIAWNSNKLDSKVSGNYNYLYRLFRKSNLKPFERDISTEIYQAGNKPCNGVAGFNCYFPLRSYSFRPTYGVGHQPYRVVVLSFELLHAPPTVCGPKKST	2	['N354K', 'A522P']	2022	Synthetic	ZCB11-
772	NITNLCPFREVFNATRFASVYAWNRKRISNCVADYSVLYNLAPFPTFKCYGVSPTKLNDLCFTNVYADSFVIRGDEVRQIAPGQTGNIADYNYKLPDDFTGCVIAWNSNKLDSKVSGNYNYQYRLFRKSNLKPFERDISTEIYQAGNLPCNGVAGANCYFPLRSYSFRPTYGVGHQPYRVVVLSFELLHAPAPVCGPKKST	6	['D339R', 'F375P', 'L452Q', 'K478L', 'F486A', 'T523P']	2022	Synthetic	ZCB11-
773	NITNLCPFDEVFNATIFASVYAWNRKRISNCVADYSVLYNLAPFVTFKCYGVSPTKLNDLCFTNVYADSFVIRGAEVRQIAPGQTGNIADYNYKLPDDFTGCVIAWNSNKLDSKVSGNYNYLYRLFRKSNLKPFERDISTEIHQAGNKPCNGVAGFNCYFPLRSYSFRPTYGVGHQPYRVVVLSFELLHAPAPVCGPKKST	5	['R346I', 'F375V', 'D405A', 'Y473H', 'T523P']	2022	Synthetic	ZCB11-
774	NITNLCPFREVFNATRFASVYAWNRKRISNCVADYSGLYNLAPFPTFKCYGVSPTKLNDLCFTNVYADSFVIRGDEVRQIAPGQTGNIADYNYKLPDDFTGCVIAWNSNKLDSKVSGNYNYLYRLFRKSNLKPFERDISTEIYQAGNKPCNGVAGFNCYFPLRPYSFRPTYGVGYQPYRVVVLSFELLHAPAPVCGPKKST	6	['D339R', 'V367G', 'F375P', 'S494P', 'H505Y', 'T523P']	2022	Synthetic	ZCB11-
775	NITNLCPFDEVFNATRFASVYAWNRKRISNCVADYSVLYNLAPFFTFKCYGVSPTKLNDLCFTNVYADSFVIRGDEVRQIAPGQNGNIADYNYKLPDDFTGCVIAWNSNKLDSKVSGNYNYLYRLFRKSNLKPFERDISTEIYQAGNKPCIGVAGFNCYFPLRSYSFRPTYGVGHQPYRVVVLSFELLHAPATVCGPKKST	2	['T415N', 'N481I']	2022	Synthetic	ZCB11-
776	NITNLCKFHEVFNATRFASVYAWNRKRISNCVADYSVLYNLAPFVTFKCYGVSPTKLNDLCFTNVYADSFVIRGDEVRQIAPGQTGNIADYNYKLPDDFTGCVIAWNSNKLDSKVSGNYNYLYRLFRKSNLKPFERDISTEIYQSGNKPCNGVAGFNCYFPLQSYSFRPTYGVGHQPYRVVVLSFELLHAPAPVCGPKKST	6	['P337K', 'D339H', 'F375V', 'A475S', 'R493Q', 'T523P']	2022	Synthetic	ZCB11-
777	NITNLCPFREVFNATRFASVYAWNRKRISNCVADYSVLYNLAPFPTFKCYGVSPTKLNDLCFTNVYADSFVIRGDEVRQIAPGQTGNIADYNYKLPDDFTGCVIAWNSNKLDSKVSGNYNYLYRLFRKSNLKPFERDISSEIYQAGNKPCNGVAGVDCYFPLRSYSFRPTYGVGHQPYRVVVLSFELLHAPAPVCGPKKST	6	['D339R', 'F375P', 'T470S', 'F486V', 'N487D', 'T523P']	2022	Synthetic	ZCB11-
778	NITNLCPFDEVFNATRFAPVYAWNRKRISNCVADYSVLYNLAPFPTFKCYGVSPTKLNDLCFTNVYADSFVIRGDEVRQIAPGQTGNIADYNYKLPDDFTGCVIAWNSNKLDSKVSGNYNYLYRLFRKSNLKPFERDISTEIYQAGNKPCNGVAGSNCYFPLRSYSFRPTYGVGHQPYRVVVLSFELLHAPAPVCGPKKST	4	['S349P', 'F375P', 'F486S', 'T523P']	2022	Synthetic	ZCB11-
779	NITNLCPFREVFNATRFASVYAWYRKRISNCVADYSVLYNLAPFPTFKCYGVSPTKLNDLCFTNVYADSFVIRGDEVRQIAPGQTGNIADYNYKLPDDFTGCVIAWNSNKLDSKVSGNYNYLYRLFRKSNLKPFERDISTEIYQACNKPCSGVAGFNCYFPLRSYSFRPTYGVGHQPYRVVVLSFELLHAPAPVCGPKKST	6	['D339R', 'N354Y', 'F375P', 'G476C', 'N481S', 'T523P']	2022	Synthetic	ZCB11-
780	NITNLCPFREVFNATQFASVYAWNRKRISNCVADYSVLYNLAPFPTFKCYGVSPTKLNDLCFTNVYADSFVIRGDEVRQIAPGQTGNIADYNYKLPDDFTGCVIAWNSNKLDSKVSSNYNYLYRLFRKSNLKPFERDISTEIYQAGNLPCNGVAGFNCYFPLRSYSFRPTYGVGHQPYRVVVLSFELLHAPAPVCGPKKST	6	['D339R', 'R346Q', 'F375P', 'G447S', 'K478L', 'T523P']	2022	Synthetic	ZCB11-
781	NITNLCPFREVFNATRFASVYAWNRTRISNCVADYSVLYNLAPFFAFKCYGVSPTKLNDLCFTNVYADSFVIRGDEVRQIAPGQTGNIADYNYKLPDDFTGCVIAWNSNKLDSQQSGNYNYLYRLFRKSNLKPFERDISTEIYQAGNKPCNGVAGVNCYFPLRSYSFRPTYGVGHQPYRVVVLSFELLHAPATVCGPKKST	6	['D339R', 'K356T', 'T376A', 'K444Q', 'V445Q', 'F486V']	2022	Synthetic	ZCB11-
782	NITNLCPFRKVFNATRFASVYAWNRKRISNCVADYSVLYNLAPFPTFKCYGVSPTKLNDLCFTNVYADSFVIRGDEVRQIAPGQTGNIADYNYKLPDDFTGCVIAWNSNKLDSKVSGNYNYLYRLFRKSNLKPFERDISTEIYQAGNKPCNSVAGFNCYFPLRSYSFRPTYGVGYQPYRVVVLSFELLHAPAPVCGPKKST	6	['D339R', 'E340K', 'F375P', 'G482S', 'H505Y', 'T523P']	2022	Synthetic	ZCB11-
783	NITNLCPFDEVFNATRFASVYAWNRKRISNCVADYSVLYNLAPFLTFKCYGVSPPKLNDLCFTNVYADSFVIRGDEVRQIAPGQTGNIADYNYKLPDDFTGCVIAWNSNKLDSKVSANYNYLYRLFRKSNLKPFERDISTEIYQAGNKPCNGVAGFNCYFPLRSYSFRPTYGVGHQPYRVVVLSFELLHAPATVCGPKKST	3	['F375L', 'T385P', 'G447A']	2022	Synthetic	ZCB11-
784	NITNLCPFREVFNATRFASVYAWNRNRISNCVADYSVLYNLAPFPTFKCYGVSPTKLNDLCFTNVYADSFVIRGDEVRQIAPGQTGNIADYNYKLPDDFTGCVIAWNSNKLDSKVSGNYNYLYRLFRKSNLKPFERDISTEIYQAGNKPCSGVAGFNCYFPYRSYSFRPTYGVGHQPYRVVVLSFELLHAPAPVCGPKKST	6	['D339R', 'K356N', 'F375P', 'N481S', 'L492Y', 'T523P']	2022	Synthetic	ZCB11-
785	NITNLCPFDEVFNATRFASVYAWNRKRISNCVADYSVLYNHAPFFTFKCYLVSPTKLNDLCFTNVYADSFVIRGDEVRQIAPGQTGNIADYNYKLPDDFTGCVIAWNSNKLDSKVSGNYNYLYRLFRKSNLKPFERDISTEIYQAGNKPCNGVRGFNCYFPLRSYSFRPTYGVGHQPYRVVVLSFELLHAPATVCGPKKST	3	['L371H', 'G381L', 'A484R']	2022	Synthetic	ZCB11-
786	NITNLCPFHEVFNSTRFASVYAWNRKRISNCVADYSVLYKLAPFFTFKCYGVSPTKLNDLCFTNVYADSFVIRGDEVRQIAPGQTGNIADYNYKLPDDFTGCVIAWNSNKLDSKQSGNYNYLYRLFRKSNLKPFERDISTEIYQAGNKPCNGVAGFNCYFPLRSYSFRPTYGVGHQPYRVVVLSFELLHAPATVCGPKKST	4	['D339H', 'A344S', 'N370K', 'V445Q']	2022	Synthetic	ZCB11-
787	NITNLCPFDEVFNANRFASVYAWNRKRISNCVADYSVLYNLAPFLTFKCYGVSPTKLNDLCFTNVYADSFVIRGDEVRQIAPGQTGNIADYNYKLPDDFTGCVIAWNSNKLDSKVSGNYNYLYRLFRKSNLKPFERDISTEIYQAGNKPCNGLAGFNCYFPLRSYSFRPTYGVGHQPYRVVVLSFELLHAPAPVCGPKKST	4	['T345N', 'F375L', 'V483L', 'T523P']	2022	Synthetic	ZCB11-
788	NITNLCPFDEVFNATRFASVYAWNRKRISNCVADYSVLYNLAPFFTFKCYGVSPTKLNDLCFTNVYADSFVLRGDEVRQIAPGQTGNIADYNYKLPDDFTGCVIAWNSNKLDSKVSGNYNYLYRLFRKSNLKPFERDISTEIYQAGNKPCNGVAGANCYFPLRSYSFRPTYGVGHQPYRVVVLSFELLHAPATVCGPKKST	2	['I402L', 'F486A']	2022	Synthetic	ZCB11-
789	NIKNLCPFDEVFNATRFASVYAWNRKRISNCVADYSVLYNLAPFVTFKCYGVSPTKLNDLCFTNVYADSFVIRGDEVRQIAPGQTGNIADYNYKLPDDFTGCVIAWNSNKLDSKVSGNYNYLYRLFRKSNLKPFERDISTEIYQASNKPCNGVRGFNCYFPLRSYSFRPTYGVGHQPYRVVVLSFELLHAPAPVCGPKKST	5	['T333K', 'F375V', 'G476S', 'A484R', 'T523P']	2022	Synthetic	ZCB11-
790	NITNLCPFHEVFNATRFASVYAFNRRRISNCVADYSVLYNLAPFFTFKCYGVSPTKLNDLCFTNVYADSFVIRGDEVRQIAPGQTGNIADYNYKLPDDFTGCVIAWNSNKLDSKQSGNYNYLYRLFRKSNLKPFERDISTEIYQAGNKPCNGVAGFNCYFPLRSYSFRPTYGVGHQPYRVVVLSFELLHAPATVCGPKKST	4	['D339H', 'W353F', 'K356R', 'V445Q']	2022	Synthetic	ZCB11-
791	NITNLCPFDKVFNATRFASVYAWNRTRISNCVADYSVLYNLAPFVTFKCYGVSPTKLNDLCFTNVYADSFVIRGDEVRMIAPGQTGNIADYNYKLPDDFTGCVIAWNSNKLDSKVSGNYNYLYRLFRKSNLKPFERDISTEIYQAGNKPCNGVAGVNCYFPLRSYSFRPTYGVGHQPYRVVVLSFELLHAPAPVCGPKKST	6	['E340K', 'K356T', 'F375V', 'Q409M', 'F486V', 'T523P']	2022	Synthetic	ZCB11-
792	NITNLCPFREVFNATRFASVYAWNRTRISNCVADYSVLYNLAPFFTFKCYGVSPTKLNDLCFTNVYADSFVIRGDEVRQIAPGQTGNIADYNYKLPDDFTGCVIAWNSNKLDSKQSGNYNYLYRLFRKSNLKPFERDISTEIYQAGNKPCNGVPGVNCYFPLKSYSFRPTYGVGHQPYRVVVLSFELLHAPATVCGPKKST	6	['D339R', 'K356T', 'V445Q', 'A484P', 'F486V', 'R493K']	2022	Synthetic	ZCB11-
793	NITNLCPFDEVFNATRFASVYAWNRKRISNCVADYSVLYNLAPLFTFKCYGVSPTKLNDLCFTNVYADSFVIRGDEVRQIAPGQTGNIADYNYKLPDDFTGCVIAWNSNKLDSKVSGNYNYLYRLFRKSNLKPFERDISTEIYQVGNKPCNGVAGFNCYFPLRSYSFRPTYGVGHQPYRVVVLSFELLHAPATVCGPKKST	2	['F374L', 'A475V']	2022	Synthetic	ZCB11-
794	NITNLCPFREVFNATRFASVYAWNRKRISNCVADYSVLYNLAPFLTFKCYGVSPTKLNDLCFTNVYADSFVIRGDEVRQIAPGQTGNIADYNYKLPDDFTGCVIAWNSNKLDSKVSGNYNYLYRLFRKSNLKPFVRDISTEIYQAGNKPCNGVAGFNCYFPLRSYSFRPTYGVGHQPYRVVVLSFELLHAPAPVCGPKKST	4	['D339R', 'F375L', 'E465V', 'T523P']	2022	Synthetic	ZCB11-
795	NITNLCPFREVFNATRFASVYAWNRERISNCVADYSVLYNLAPFPTFKCYGVSPTKLNDLCFTNVYADSFVIRGDEVRQIAPGQTGNIADYNYKLPDDFTGCVIAWNSNKLDSKVSGNYNYLYRLFRKSNLIPFERDISTEIYQAGNKPCNGVAGFNCYFPLRSYSFRPTYGVGYQPYRVVVLSFELLHAPAPVCGPKKST	6	['D339R', 'K356E', 'F375P', 'K462I', 'H505Y', 'T523P']	2022	Synthetic	ZCB11-
796	NITNLCPFDEVFNATRFASVYAWNRKRISNCVADYSVLYNLAPFATFKCYGVSPTKLNDLCFTNVYADSFVIRGDEVRQIAPGQTGNIADYNYKLPGDFTGCVIAWNSNKLDSKVSGNYNYLYRLFRKSNLKPFERDISTEIYQAGNKPCNGVAGFNCYFPLLSYSFRPTYGVGHQPYRVVVLSFELLHAPATVCGPKKST	3	['F375A', 'D427G', 'R493L']	2022	Synthetic	ZCB11-
797	NITNLCPFDEVFNATRFASVYAWNRKRISNCVADYSVLYNLAPFFTFKCYGVSPTKLNDLCFTNVYADSFVIRGDEVRQIAPGQTGNIADYNYKLPDDFTGCVIAWNSNKLDSKVSGNYNYLYRLFRKSNLKPFERDISTEIYQAGNKPCNGIAGVNCYFPLRSYSFRPTYGVGHQPYRVVVLSFELLHAPATVCGPKKST	2	['V483I', 'F486V']	2022	Synthetic	ZCB11-
798	NITNLCPFDEVFNATRFASVYAWNRKRISNCVPDYSVLYNLAPFVTFKCYGVSPTKLNDLCFTNVYADSFVIRGDEVRQIAPGQTGNIADYNYKLPDDFTGCVIAWNSNKLDSKVSGNYNYLYRWFRKSNLKPFERDISTEIYQAGNKPCNGVAGFNCYFPLRSYSFRPTYGVGHQPYRVVVLSFELLHAPAPVCGPKKST	4	['A363P', 'F375V', 'L455W', 'T523P']	2022	Synthetic	ZCB11-
799	NITNLCPFREVFNATRFASVYAWNRMRISNCVADYSVLYNLAPFVTFKCYGVSPTKLNDLCFTNVYADSFVIRGDEVRQIAPGQTGNIADYNYKLPDDFTGCVIAWNSNKLDSKVSGNYNYLYRLFTKSNLKPFERDISTEIYQAGNKPCNGVAGFNCYFPLRSYSFRPTYGVGHQPYRVVVLSFELLHAPAPVCGPKKST	5	['D339R', 'K356M', 'F375V', 'R457T', 'T523P']	2022	Synthetic	ZCB11-
800	NITNLCPFREVFNATSFASVYAWNRKRISNCVADYSVLYNLAPFPTFKCYGVSPTKLNDLCFTNVYADSFVIRGDEVRQIAPGQTGNIADYNYKLPDDFTGCVIAWNSNKLDSKVSGNYNYLYRLFRKSNLKPFERDISTEIYQAGNEPCNGVRGFNCYFPLRSYSFRPTYGVGHQPYRVVVLSFELLHAPAPVCGPKKST	6	['D339R', 'R346S', 'F375P', 'K478E', 'A484R', 'T523P']	2022	Synthetic	ZCB11-
801	NITNLCPFREVFNATRFASVYAWNRKRISNCVADYSVLYNLAPFPTFKCYGVSPTKLNDLCFTNVYADSFVIRGDEVRQIAPGQTGNIADYNYKLPDDFTGCVIAWNSNKLDSKVSGNYNYLYRLFRKSNLKPFERDISTEIYQAGDKPCNGVRGINCYFPLRSYSFRPTYGVGHQPYRVVVLSFELLHAPAPVCGPKKST	6	['D339R', 'F375P', 'N477D', 'A484R', 'F486I', 'T523P']	2022	Synthetic	ZCB11-
802	NITNLCPFDEVFNATRFASVYAWNRKRISNCVADYSVLYNLAPFVTFKCYGVSPTKLNDLCFTNVYADSFVIRGDEVRQIAPGQTGNIADYNYKLPDDFTGCVIAWNSNKLDSKVSGNYNYLYRLFRKSNLKPFERDISTEIYQAGNKPCNGVAGANCYFPLLSYSFRPTYGVGHQPYRVVVLSFELLHAPATVCGPKKST	3	['F375V', 'F486A', 'R493L']	2022	Synthetic	ZCB11-
803	NITNLCPFHEVFNATRFASVYAWNRKRISNCVADYSVLYNLAPFVTFKCYGVSPTKLNDLCFTNVYADSFVIRGDEVRQIAPGQTGNIADYNYKLPDDFTGCVIAWNSNKLDSKVSGNYNYLYRLFRKSNLKPFERDISTEIYQAGNKPCNGVAGFNCYFPLQSYSFRPTDGVGHQPYRVVVLSFELLHAFAPVCGPKKST	6	['D339H', 'F375V', 'R493Q', 'Y501D', 'P521F', 'T523P']	2022	Synthetic	ZCB11-
804	NITNLCPFDEVFNATRFASVYAWNRKRISNCVADYSVLYNLAPFFTFKCYGVSPTKLNDLCFTNVYADSFVIRGDEVRQIAPGQTGNIADYNYKLPDDFTGCVIAWNSNKLDSKVSGNYNYLYRLFRKSNLKPFERDISTEIYQEGNKPCNGVTGFNCYFPLRSYSFRPTYGVGHQPYRVVVLSFELLHAPATVCGPKKST	2	['A475E', 'A484T']	2022	Synthetic	ZCB11-
805	NITNLCPFREVFNATRFASVYAWNRKRISNCVADYSVLYNLAPFPTFKCYGVSPTKLNDLCFTNVYADSFVIRGDEVRQIAPGQTGNIADYNYKLPDDFTGCVIAWNSNKLDSKVSGNYNYLYRLFRKSNLKPFERDISTEIYQKGNKPCNGVAGVNCYFPLRSYSFRPTYGVGHQPYRVVVLSFELLHAPAPVCGPKKST	5	['D339R', 'F375P', 'A475K', 'F486V', 'T523P']	2022	Synthetic	ZCB11-
806	NITNLCPFDEVFNATRFASVYAWNRKRISNCVADYSVLYNLAPFFTFKCYGVSPTKLNDLCFTNVYADSFVIRGDEVRQIAPGQTGNIADYNYKLPDDFTGCVIAWNSNKLDSKVSGNYNYLYRLFRKSALKPFERDISTEIYQAGNKPCNGVACFNCYFPLRSYSFRPTYGVGHQPYRVVVLSFELLHAPATVCGSKKST	3	['N460A', 'G485C', 'P527S']	2022	Synthetic	ZCB11-
807	NITNLCPFREVFNATRFASVYAWNRKRISNCVADYSVLYNLAPFPTFKCYGVSPTKLNDLCFTNVYADSFVIRGDEVRQIAPGQTGNIADYNYKLPDDFTGCVIAWNSTKLDSKVSGNYNYLYRLFRKSNLKPFERDISTEIYQAGNKPCNGVRGPNCYFPLRSYSFRPTYGVGHQPYRVVVLSFELLHAPAPVCGPKKST	6	['D339R', 'F375P', 'N439T', 'A484R', 'F486P', 'T523P']	2022	Synthetic	ZCB11-
808	NITNLCPFREVFNATRFASVYAWNRKRISNCVADYSVLYNLAPFFTFKCYGVSPTKLNDLCFTNVYADSFVIKGAEVRQIAPGQTGNIADYNYKLPDDFTGCVIAWNSNKLDSKVSGNYNYLYRLFRKSNLKPFERDISTEIYQAGNKPCKGVAGFNCYFPLRSYSFRPTYGVGHQPYRVVVLSFELLHAPAPVCGPKKST	5	['D339R', 'R403K', 'D405A', 'N481K', 'T523P']	2022	Synthetic	ZCB11-
809	NITNLCPFDEVFNATRFASVYAWNRMRISNCVADYSVLYNLAPFFTFKCYGVSPTKLNDLCFTNVYADSFVIRGDEVRQIAPGQTGNIADYNYKLPDDFTGCVIAWNSNKLDSKVSGNYNYLYRLFRKSNLKPFERDISTEIYQAGNKPCKGVAGFNCYFPLRSYSFRPTYGVGHQPYRVVVLSFELLHAPATVCGPKKST	2	['K356M', 'N481K']	2022	Synthetic	ZCB11-
810	NITNLCPFREVFNATRFASVYAWNRRRISNCVADYSVLYNLAPFFTFKCYGVSPTKLNDLCFTNVYADSFVIRGDEVRQIAPGQTGNIADYNYKLPDDFTGCVIAWNSNKLDSKVSGNYNYLYRLFRKSNLKPFERDISTEIYQAGNKPCNGVAGFNCYFPLRSYSFRPTYGVGHQPYRVVVLSFELLHAPAPVFGPKKST	4	['D339R', 'K356R', 'T523P', 'C525F']	2022	Synthetic	ZCB11-
811	NITNLCHFHEVFNATRFASVYAWNRKRISNCVADYSVLYNLAPFVTFKCYGVSPTKLNDLCFTNVYADSFVIRGDEVRQIAPGQTGNIADYNYKLPDDFTGCVIAWNSNKLDSKVSGNYNYLYRLFRKSNLKPFERDISTEIYQAGNKNCNGVAGFNCYFPLQSYSFRPTYGVGHQPYRVVVLSFELLHAPAPVCGPKKST	6	['P337H', 'D339H', 'F375V', 'P479N', 'R493Q', 'T523P']	2022	Synthetic	ZCB11-
812	NITNLCPFDEVFNATRFASVYAWNRKRISNCVADYSVLYNYAPFFTFKCYGVSPTKLNDLCFTNVYADSFVIRGDEVRQIAPGQTGNIADYNYKLPDDFTGCVIAWNSNKLDSKVSGNYNYLYRLFRKSNLKPFERDISTEIYQAGNKPGNGVAGFNCYFPLRSYSFRPTYGVGHQPYRVVVLSFELLHAPATVCGPKKST	2	['L371Y', 'C480G']	2022	Synthetic	ZCB11-
813	NITNLCPFDEVFNATRFASVYAWNRKRISNCVADYSVLYNHAPFPTFKCYGVSPTKLNDLCFTNVYADSFVIRGDEVRQIAPGQTGNIADYNYKLPDDFTGCVIAWNSNKLDSKVSGNYNYLYRLFRKSNLKPFERDISTEIYQGGNKPCNGVAGFNCYFPLRSYSFRPTYGVGHQPYRVVVLSFELLHAPAPVCGPKKST	4	['L371H', 'F375P', 'A475G', 'T523P']	2022	Synthetic	ZCB11-
814	NITNLCPFDKVFNATRFASVYAWNRKRISNCVADYSVLYNLAPFFTFKCYGVSPTKLNDLCFTNVYADSFVIRGDEVRQIAPGQTGNIADYNYKLPDDFTGCVIARNSNKLDSKVSGNYNYLYRLFRKSNLKPFERDISTEIYQAGNKPCNGVAGFNCYFPLRSYSFRPTYGVGHQPYRVVVLSFELLHAPATVCGPKKST	2	['E340K', 'W436R']	2022	Synthetic	ZCB11-
815	NITNLCPFREVFNATRFAFVYAWNRKRISNCVADYSVLYNLAPFPTFKCYGVSPTKLNDLCFTNVYADSFVIRGDEVRQIAPGQTGNIADYNYKLPDDFTGCVIAWNSNKLDSKVSGNYNYLYRLFRKSNLKPFERDISTEIYQAGNIPCNGVAGFNCYFPLRSYSFRPTYGVGYQPYRVVVLSFELLHAPAPVCGPKKST	6	['D339R', 'S349F', 'F375P', 'K478I', 'H505Y', 'T523P']	2022	Synthetic	ZCB11-
816	NITNLCPFDEVFNATRFASVYAWNRKRISNCVADYSVLYNLAPFLTFKCYGVSPTKLNDLCFTNVYADSFVIRGDEVRQIAPGQTGNIADYNYKLPDDFTGCVIAWNSNKLDSKVSGNYNYLYRLFRKSTLKPFERDISTEIYQAGNKPCNGVAGANCYFPLRSYSFRPTYGVGHQPYRVVVLSFELLHAPAPVCGPKKST	4	['F375L', 'N460T', 'F486A', 'T523P']	2022	Synthetic	ZCB11-
817	NITNLCPFREVFNATRFASVYAWNRKRISNCVADYSVLYNLAPFPTFKCYGVSPTKLNDLCFTNVYADSFVIRGDEVRQIAPGQTGNIADYNYKLPDDFTGCVIAWNSKKLDSKVSGNYNYLYRLFRKSNLKPFERDISTEIYQAGNKPCNGVAGVNCYFPLRSYSFRSTYGVGHQPYRVVVLSFELLHAPAPVCGPKKST	6	['D339R', 'F375P', 'N439K', 'F486V', 'P499S', 'T523P']	2022	Synthetic	ZCB11-
818	NITNLCPFREVFNATRFASVYAWNRTRISNCVADYSVLYNLAPFFTFKCYGVSPTKLNDLCFTNVYADSFVIRGDEVRQIAPGQTGNIAAYNYKLPNDFTGCVIAWNSNKLDSKQSGNYNYLYRLFRKSNLKPFERDISTEIYQAGNKPCNGVAGVNCYFPLRSYSFRPTYGVGHQPYRVVVLSFELLHAPATVCGPKKST	6	['D339R', 'K356T', 'D420A', 'D427N', 'V445Q', 'F486V']	2022	Synthetic	ZCB11-
819	NITNLCPFREVFNATRFASVYAWNRTRISNCVADYSVLYRLAPFFTFKCYGVSPTKLNDLCFTNVYADSFVIRGDEVRQIAPGQTGNIADYNYKLPDDFTGCVIAWNSNKLDSKQSGNYNYLYRLFRKSNLKPFERDISTEIYQAGNKPCNGVAGVNCYFPLRSYSFRPTYGQGHQPYRVVVLSFELLHAPATVCGPKKST	6	['D339R', 'K356T', 'N370R', 'V445Q', 'F486V', 'V503Q']	2022	Synthetic	ZCB11-
820	NITNLCPFREVFNATRFASVYAWNRKRISNCVADYSVLYNLAPFFTFKCYGVSPTKLNDLCFTNVYADSFVIRGDEVRQIAPGQTGNIADYNYKLPDDFTGCVIAWNSNKLDSTVSGNYNYLYRLFRKSNLKPFERDISTEIYQAGNKPCNGVAGFNCYFPLRSYSFRPTYGVGHQPYRVVVLSFELLHAPATICGPKKST	3	['D339R', 'K444T', 'V524I']	2022	Synthetic	ZCB11-
821	NITNLCPFDAVFNATRFASVYAWNRTRISNCVADYSVLYNLAPFVTFKCYGVSPTKLNDLCFTNVYADSFVIRGDEVRQITPGQTGNIADYNYKLPDDFTGCVIAWNSNKLDSKVSGNYNYLYRLFRKSNLKPFERDISTEIYQAGNKPCNGVAGVNCYFPLRSYSFRPTYGVGHQPYRVVVLSFELLHAPAPVCGPKKST	6	['E340A', 'K356T', 'F375V', 'A411T', 'F486V', 'T523P']	2022	Synthetic	ZCB11-
822	NITNLCPFREVFNATRFASVYAWNRKRISNCVADYSVLYNLAPFPTFKCYGVSPTKLNDLCFTNVYADSFVIRGDEVRQIAPGQTGNIADYNYKLPDDFTGCVIAWNSNKLDSKVSGNYNYLYRLFRKSNLKPFEEDISTEIYQAGNKPCNGVRGVNCYFPLRSYSFRPTYGVGHQPYRVVVLSFELLHAPAPVCGPKKST	6	['D339R', 'F375P', 'R466E', 'A484R', 'F486V', 'T523P']	2022	Synthetic	ZCB11-
823	NITNLCPFREVFNATRFASVYAWNRTRISNCVADYSVLYNLAPHFTFKCYGVSPTKLNDLCFTNVYADSFVIRGDEVRQIAPGQTGNIADYNYKLPDDFTGCVIAWNSNKLDSKQSCNYNYLYRLFRKSNLKPFERDISTEIYQAGNKPCNGVAGVNCYFPLRSYSFRPTYGVGHQPYRVVVLSFELLHAPATVCGPKKST	6	['D339R', 'K356T', 'F374H', 'V445Q', 'G447C', 'F486V']	2022	Synthetic	ZCB11-
824	NITNLCPFREVFNATRFASVYAWNRKRISNCVADYSVLYKLAPFPTFKCYGVSPTKLNDLCFTNVYADSFVIRGDEVRQIAPGQTGNIADYNYKLPDDFTGCVIAWNSNKLDSKVSGNYNYLYRLFRKSNLKPFERDISTEIYQAGNKPCDGVSGFNCYFPLRSYSFRPTYGVGHQPYRVVVLSFELLHAPAPVCGPKKST	6	['D339R', 'N370K', 'F375P', 'N481D', 'A484S', 'T523P']	2022	Synthetic	ZCB11-
825	NITNLCPFDEVFNAIRFASVYAWNRKRISNCVADYSVLYNLTPFFTFKCYGVSPTKLNDLCFTNVYADSFVIRGDEVRQIAPGQTGNIADYNYKLPDDFTGCVIAWNSNKLDSKVSGNYNYLYRLFRKSNLKPFERDISTEIYQAGNKPCNGVAGFNCYFPLRSYSFRPTYGVGHQPYRVVVLSFELLHAPATVCGPKKST	2	['T345I', 'A372T']	2022	Synthetic	ZCB11-
826	NITNLCPFHEVFNATRFASVYAWNRKRISNCVADYSVLYNLAPFVTFKCYGVSPTKLNDLCFTNVYADSFVIRGDEVRQIAPGQTGNIADYNYKLPDDFTGCVIAWNSNKLDSKVSGNYNYLYRLFRKSNLKPFERDISTEIYQAGNKPCNGVAGANCYFPLRSYSFRPTYGVGHQPYRVVVLSFELLHAPSPVCGPKKST	5	['D339H', 'F375V', 'F486A', 'A522S', 'T523P']	2022	Synthetic	ZCB11-
827	NITNLCPFREVFNATRFASVYAWNRKRISNCVADYSVLYNLAPFPTFKCKGVSPTKLNDLCFTNVYADSFVIRGDEVRQIAPGQTGNIADYNYKLPDDFTGCVIAWNSNKLDSKVSGNYNYLYRLFRKSYLKPFERDISTEIYQAGNKPCSGVAGFNCYFPLRSYSFRPTYGVGHQPYRVVVLSFELLHAPAPVCGPKKST	6	['D339R', 'F375P', 'Y380K', 'N460Y', 'N481S', 'T523P']	2022	Synthetic	ZCB11-
828	NITNLCPFDEVFNATRFASVYAWNRKRISNCVADYSVLYNLAPFFTFKCYGVSPTKLNDLCFTNVYADSFVIRGDEVRQIAQGQTGNIADYNYKLPDDFTGCVIAWNSNKLDSKVSGNYNYLYRLFRKSNLKPFERDISTEIYQAGNKPCNGVAGLNCYFPLRSYSFRPTYGVGHQPYRVVVLSFELLHAPATVCGPKKST	2	['P412Q', 'F486L']	2022	Synthetic	ZCB11-
829	NITNLCPFREVFNATRFASVYAWNRKRISNCVADYSVLYNLAPFFTFKCYGVSPTKLNDLCFTNVYADSFVIRGDEVRQIAPGQTGNIADYNYKLPDDFTGCVIAWNSNKLDSTVSGNYNYLYRLFRKSNLKPFERDISTEIYQAGNKPCNGVAGFNCYFPLRSYSFLPTYGVGHQPYRVVVLSFELLHAPAPVCGPKKST	4	['D339R', 'K444T', 'R498L', 'T523P']	2022	Synthetic	ZCB11-
830	NITNLCPFREVFNATRFASVYAWNRTRISNCVADYSVLYNLAPFFTFKCYGVSPTKLNDLCFTNVYADSFVIRGDEVSQIAPGQTGNIADYNYKLPDDFTGCVIAWNTNKLDSKQSGNYNYLYRLFRKSNLKPFERDISTEIYQAGNKPCNGVAGVNCYFPLRSYSFRPTYGVGHQPYRVVVLSFELLHAPATVCGPKKST	6	['D339R', 'K356T', 'R408S', 'S438T', 'V445Q', 'F486V']	2022	Synthetic	ZCB11-
831	NITNLCPFREVFNATRFAPVYAWNRKRISNCVADYSVLYNLAPFPTFKCYGVSPTKLNDLCFTNVYADSFVIRGDEVRQIAPGQTGNIADYNYKLPDDFTGCVIAWNSNKLDSTVSGNYNYLYRLFRKSNLKPFERDISTEIYQAGNKPCNGVAGVNCYFPLRSYSFRPTYGVGHQPYRVVVLSFELLHAPAPVCGPKKST	6	['D339R', 'S349P', 'F375P', 'K444T', 'F486V', 'T523P']	2022	Synthetic	ZCB11-
832	NITNLCPFDEVFNATRFASVYAWNRKRISNCVADYSVLYNLATFLTFKCYGVSPTKLNDLCFTNVYADSFVIRGDEVRQIAPGQTGNIADYNYKLPDDFTGCVIAWNSNKLDSKVSGNYNYLYRLFRKSNLKPFERDISTEIYQAGNKPCNGVAGFNCYFPLRSYSFRPTYGVGHQPYRVVVLSFELLHAPATVCRPKKST	3	['P373T', 'F375L', 'G526R']	2022	Synthetic	ZCB11-
833	NITNLCPFREVFNATRFASVYAWNRKRISNCVADYSVLYNLAPFPTFKCYGVSPTKLNDLCFTNVYADSFLIRGDEVRQIAPGQTGNIADYNYKLPDDFTGCVIAWNSNKLDSKVSGNYNYLYRLFRKSNLKPFERDISTEIYQAGNLPCNGVAGVNCYFPLRSYSFRPTYGVGHQPYRVVVLSFELLHAPAPVCGPKKST	6	['D339R', 'F375P', 'V401L', 'K478L', 'F486V', 'T523P']	2022	Synthetic	ZCB11-
834	NITNLCPFDEVFNATRFASVYAWNRKRISNCVADYSVLYNLAPFLTFKCYGVSPTKLNDLCFTNVYADSFVIRGDEVRQIAPGQTGNIADYNYKLPDDFTGCVIAWNSNKLDSKVSGNYNYLYRLFRKSNLKPFERDISTEIYQAGNKPCNGVAGFNCYFPLRSHSFRPTYGVGHQPYRVVVLSFELLHAPATVCGPKKST	2	['F375L', 'Y495H']	2022	Synthetic	ZCB11-
835	NITNLCPFREVFNANRFASVYAWNRKRISNCVADYSVLYNLAPFPTFKCYGVSPTKLNDLCFTNVYADSFVIRGDEVRQIAPGQTGNIADYNYKLPDDFTGCVIAWNSNKLDSKVSGNYNYLYRLFRKSNLKPFERDISTEIYQAGTKPCNGVAGFNCYFPLRSYSFRPTYGVGYQPYRVVVLSFELLHAPAPVCGPKKST	6	['D339R', 'T345N', 'F375P', 'N477T', 'H505Y', 'T523P']	2022	Synthetic	ZCB11-
836	NITNLCPFREVFNATRFASVYAWNRKRISNCVADYSVLYNLAPFPTFKCYGVSPTKLNDLCFTNVYADSFVIRGDEVRQIAPGQTGNIADYNYKLPDDFTGCVIAWNSNKLDSKVSGNYNYLYRLFRKSNLKPFERDISTEIYQACNLPCNGFAGFNCYFPLRSYSFRPTYGVGHQPYRVVVLSFELLHAPAPVCGPKKST	6	['D339R', 'F375P', 'G476C', 'K478L', 'V483F', 'T523P']	2022	Synthetic	ZCB11-
837	NITNLCPFREVFNATRFASVYAWNRKRISNCVADYSVLYNLAPFPTFKCYGVSPTKLNDLCFTNVYADSFVIRGDEVRQIAPGQTGNIADYNYKLPYDFTGCVIAWNSNKLDSKVSGNYNYLYRLFRKSNLKPFERDISTEIYQAGNKPCSGVAGSNCYFPLRSYSFRPTYGVGHQPYRVVVLSFELLHAPAPVCGPKKST	6	['D339R', 'F375P', 'D427Y', 'N481S', 'F486S', 'T523P']	2022	Synthetic	ZCB11-
838	NITNLCPFREVFNATRFASVYAWNRKRISNCVADYSVLYNLAPFPTFKCYGVSPTKLIDLCFTNVYADSFVIRGDEVRQIAPGQTGNIADYNYKLPDDFTGCVIAWNSNKLDSKVSGNYNYLYRLFRKSNLKPFERDISTEIYQAGNKPCNGVAGVNCYFPLRSYSFRPTYGVGYQPYRVVVLSFELLHAPAPVCGPKKST	6	['D339R', 'F375P', 'N388I', 'F486V', 'H505Y', 'T523P']	2022	Synthetic	ZCB11-
839	NITNLCPFHEVFNATRFASVYARNRKRISNCVADYSVLYNLAPFFTFKCYGVSPTKLNDLCFTNVYADSFVIRGDEVRQIAPGQTGNIADYNYKLPDDFTGCVIAWNSNKLDSKVSGNYNYLYRLFRKSNLKPFERDISTEIYQAGNKPCNGVAGFNCYFPLRSYSFRPTYGVGHQPYRVVVLSFELLHAPATGCGPKKST	3	['D339H', 'W353R', 'V524G']	2022	Synthetic	ZCB11-
840	NITNLCPFREVFNATRFASVYAWNRKRISNCVADYSVLYNLAPFPTFKCYGVSPTKLNNLCFTNVYADSFVIRGDEVRQIAPGQTGNIADYNYKLPDDFTGNVIAWNSNKLDSKVSGNYNYLYRLFRKSNLKPFERDISTEIYQAGNKPCNGVAGVNCYFPLRSYSFRPTYGVGHQPYRVVVLSFELLHAPAPVCGPKKST	6	['D339R', 'F375P', 'D389N', 'C432N', 'F486V', 'T523P']	2022	Synthetic	ZCB11-
841	NITNLCPFREVFNATRFASVYAWNRKRISNCVADYSVLYNLAPFPTFKCYGVSPTKLNDLCFTNVYADSFVIRGDEVRQIAPGQTGNIADYNYKLPDDFTGCVIAWNSNKLDSKVSGNYNYLYRLFRKSNLKPFERDISTEIYQTGNKPCNGVAGLNCYFPLRSYSFRPTYGVGYQPYRVVVLSFELLHAPAPVCGPKKST	6	['D339R', 'F375P', 'A475T', 'F486L', 'H505Y', 'T523P']	2022	Synthetic	ZCB11-
842	NITNLCPFREVFNATRFASVYAWNRNRISNCVADYSVLYNLAPFPTFKCYGVSPTKLNDLCFTNVYADSFVIRGDEVRQIAPGQTGNIADYNYKLPDDFTGCVIAWNSNKLDSKVSGNYNYLYRLFRKSNLKPFERDISTEIYQAGNQPCNGVSGFNCYFPLRSYSFRPTYGVGHQPYRVVVLSFELLHAPAPVCGPKKST	6	['D339R', 'K356N', 'F375P', 'K478Q', 'A484S', 'T523P']	2022	Synthetic	ZCB11-
843	NITNLCPFNEVFNATRFASVYAWNRKRISNCVADYSVLYNLAPFFTFKCYGVSPTKLNDLCFTNVYADSFVIRGAEVRQIAPGQTGNIADYNYKLPDDFTGCVIAWNSNKLDSKQSGNYNYLYRLFRKSNLKPFERDISTEIYQADNKPCNGVAGFNCYFPLRSYSFRPTYGVGHQPYRVVVLSFELLHAPATVCGPKKST	4	['D339N', 'D405A', 'V445Q', 'G476D']	2022	Synthetic	ZCB11-
844	NITNLCPFDEVFNATRFAAVYAWNRKRISNCVADYSVLYNLAPFPTFKCYGVSPTKLNDLCFTNVYADSFVIRGDEVRQIAPGQTGNIADYNYKLPDDFTGCVIAWNSNKLDSKVSGNYNYLYRLFRKSNLKPFERDISTEIYQAGNKPCNGVAGFNCYFPLRSYSFRPTYGVGHQPYRVVVLSFETLHAPATVCGPKKST	3	['S349A', 'F375P', 'L517T']	2022	Synthetic	ZCB11-
845	NITNLCPFDEVFNATRFASVYAWNRKRISNCVADYSVLYNLAPFFTFKCYGVSPTKLNDLCFTNVYADSFVIRGDEVRQIAPGQTGNIADYNYKLPDDFTGCVIAWNSNKLDSKVSGNYNYLYRLFRKSNLKPFERDISTEIYQAGFKPCNGVAGFNCYFPLRSYSFRPTYGVGHQPYRVVVLSFELLHAPVTVCGPKKST	2	['N477F', 'A522V']	2022	Synthetic	ZCB11-
846	NITNLCPFREVFNATRFASVYAWNRKRISNCVADYSVLYNLAPVPIFKCYGVSPTKLNDLCFTNVYADSFVIRGDEVRQIAPGQTGNIADYNYKLPDDFTGCVIAWNSNKLDSKVSGNYNYLYRLFRKSNLKPFERDISTEIYQAGNKPCNGVAGVNCYFPLRSYSFRPTYGVGHQPYRVVVLSFELLHAPAPVCGPKKST	6	['D339R', 'F374V', 'F375P', 'T376I', 'F486V', 'T523P']	2022	Synthetic	ZCB11-
847	NITNLCPFREVFNATRFASVYAWNRTRISNCVADYSVLYNLAPFFTFKCYGVSPTKLNDLCFTNVYADSFVIRGDEVRQIAPGQTGNIADYNYKLPDDFTGCVIAWNSNKLDSKQSGNYNYLYRLFRKSNLKPFERDISTEIYQAGNKPCNGVAGVNCYFPLRSYSFRPTYGTGYQPYRVVVLSFELLHAPATVCGPKKST	6	['D339R', 'K356T', 'V445Q', 'F486V', 'V503T', 'H505Y']	2022	Synthetic	ZCB11-
848	NITNLCPFREVFNATRFASVYAWNRKRISNCVADYSVLYNLAPFPTFKCYGVSSTKLNDLCFTNVYADSFVIRGDEVRQIAPGQTGNIADYNYKLPDDFTGCVVAWNSNKLDSKVSGNYNYLYRLFRKSNLKPFERDISTEIYQAGNKPCNGVAGFNCYFPLRSYSFRPTYGVGYQPYRVVVLSFELLHAPAPVCGPKKST	6	['D339R', 'F375P', 'P384S', 'I434V', 'H505Y', 'T523P']	2022	Synthetic	ZCB11-
849	NITNLCPFREVFNATRFASVYAWNRKRISNCVTDYSVLYNLAPFVTFKCYGVSPTKLNDLCFTNVYADSFVIRGDEVRQIAPGQTGNIADYNYKLPDDFTGCVIAWNSNKLDSKVSGNYNYLYRLFRKSNLKPFERDISTEIYQAGNKPCNGVEGFNCYFPLRSYSFRPTYGVGHQPYRVVVLSFELLHAPAPVCGPKKST	5	['D339R', 'A363T', 'F375V', 'A484E', 'T523P']	2022	Synthetic	ZCB11-
850	NITNLCPFDEVFNATRFASVYAWNRKRISNCVADYSVLYNLAPFFTFKCYGVSPTKLNDLCFTNVYADSFVIRGDEVRQIAPGQTGNIADYNYKLPDDFTGCVIAWNSNKLDSKVSGNYNYLYRLFRKSNLKPFERDISTEIYQAGNKPCNGVAGFNCYFPLRSYSFRPTYGVGYQPYRVVVLSFELLHAPVTVCGPKKST	2	['H505Y', 'A522V']	2022	Synthetic	ZCB11-
851	NITNLCPFREVFNATRFASVYAWNRKRISNCVADYSVLYNLAPFPTFKCYGVSPTKLHDLCFTNVYADSFVIRGDEVRQIAPGQTGNIADYNYKLPDDFTGCVIAWNSNKLDSKVSGNYNYLYRLFRKSNLKPFERDISTEIYQAENKPCNGVAGFNCYFPLRSYSFRPTYGVGHQPYRVVVLSFELLHAPAPVCGPKKST	5	['D339R', 'F375P', 'N388H', 'G476E', 'T523P']	2022	Synthetic	ZCB11-
852	NITNLCPFREVFNATRFASVYAWNRKRISNCVADYSVLYNLAPFFTFKCYGVSPTKLNDLCFTNVYADSFVIRGDEVRQIAPGQTGNIADYNYKLPDDFTGCVIAWNSNKLDSKVSGNYNYHYRLFRKSNLKPFERDISTEIYQAGNKPCNGVAGSNCYFPLRSYSFRPTYGVGHQPYRVVVLSFELLHAPATVCGPKKST	3	['D339R', 'L452H', 'F486S']	2022	Synthetic	ZCB11-
853	NITNLCPFHEVFNATRFASVYAWNRTRISNCVADYSVLYNLAPFFTFKCYGVSPTKLNDLCFTNVYADSFVIRGDEVRQIAPGQTGNIADYNYKLPDDFTGCVIAWNSNKLDSKQSGNYNYLYRLFRKSNLKPFERDISTEIYQAGNNPCNGVAGVNCYFPLRSYSFRPTYGVGHQPYRVVVLSFELLHAPATVCGPKKST	5	['D339H', 'K356T', 'V445Q', 'K478N', 'F486V']	2022	Synthetic	ZCB11-
854	NITNLCPFHEVFNATRFASVYAWKRKRISNCVADYSVLYNLAPFLTFKCYGVSPTKLNDLCFTNVYADSFVIRGDEVRQIAPGQTGNIADYNYKLPDDFTGCVIAWNSNKLDSKQSGNYNYLYRLFRKSNLKPFERDISTEIYQAGNKPCNGVAGFNCYFPLRSYSFRPTYGVGHQPYRVVVLSFELLHAPATVCGPKKST	4	['D339H', 'N354K', 'F375L', 'V445Q']	2022	Synthetic	ZCB11-
855	NITNLCPFREVFNATRFASVYAWNRKRISNCVADYSVLYNLAPFPTFKCYGVSPTKLNDLCFSNVYADSFVIRGDEVRQIAPGQTGNIADYNYKLPDDFTGCVIAWNSNKLDSKVSGNYNYLYRLFRKSNLKPFERDISTEIYQAGNKPCNGVAGVNCYFPLQSYSFRPTYGVGHQPYRVVVLSFELLHAPAPVCGPKKST	6	['D339R', 'F375P', 'T393S', 'F486V', 'R493Q', 'T523P']	2022	Synthetic	ZCB11-
856	NITNLCPFDKVFNATRFASVYAWNRKRISNCVADYSVLYNLAPFFTFKCYGVSPTKLNDLCFTNVYADSFVIRGDEVRQIAPGQTGNIADYNYKLPDDFTGCVIAWNSNKLDSKVSGNYNYLYRLFRKSNLKPFERDISTEIYQAGNKPCNGVAGANCYFPLRSYSFRPTYGVGHQPYRVVVLSFELLHAPATVCGPKKST	2	['E340K', 'F486A']	2022	Synthetic	ZCB11-
857	NITNLCPFDEVFNATRFASVYAWNRKRISNCVADYSVLYNLAPFLTFKCYGVSPTKLNDLCFTNVYADSFVIRGAEVRQIAPGQTGNIADYNYKLPDDFTGCVIAWNSNKLDSKVSGNYNYLYRLFRKSNLKPFERDISTEIYQAGNKPCNGVAGFNCYFPLRSYSFRPTYGVGHQPYRVVVLSFELLHAPAPVCGPRKST	4	['F375L', 'D405A', 'T523P', 'K528R']	2022	Synthetic	ZCB11-
858	NITNLCPFDAVFNATRFASVYAWNRTRISNCVADYSVLYNLAPFFTFKCYGVSPTKLNDLCFTNVYADSFVIRGDEVRQIAPGQTGNIADYNYKLPDDFTGCVIAWNSNKLDSKVSGNYNYLYRLFRKSNLKPFERDISTEIYQAGNKPCNGVAGFNCYFPLLSYSFRPTYGVGHQPYRVVVLSFELLHAPATVCGPKKST	3	['E340A', 'K356T', 'R493L']	2022	Synthetic	ZCB11-
859	NITNLCPFREVFNATRFASVYAWNRTRISNCVADYSVLYNLAPFFTFKCYGVSPSKLNDLCFTNVYADSFVIRGDEVRQIAPGQTGNIADYNYKLPDDFTGCVIAWNSNKLDSKQSGNYNYLYRLFRKSNLKPFERDISTEIYQAGNKPCNGVAGVNCYFPLESYSFRPTYGVGHQPYRVVVLSFELLHAPATVCGPKKST	6	['D339R', 'K356T', 'T385S', 'V445Q', 'F486V', 'R493E']	2022	Synthetic	ZCB11-
860	NITNLCTFREVFNATRFATVYAWNRTRISNCVADYSVLYNLAPFFTFKCYGVSPTKLNDLCFTNVYADSFVIRGDEVRQIAPGQTGNIADYNYKLPDDFTGCVIAWNSNKLDSKQSGNYNYLYRLFRKSNLKPFERDISTEIYQAGNKPCNGVAGVNCYFPLRSYSFRPTYGVGHQPYRVVVLSFELLHAPATVCGPKKST	6	['P337T', 'D339R', 'S349T', 'K356T', 'V445Q', 'F486V']	2022	Synthetic	ZCB11-
861	NITNLCPFREVFNATRFASVYAWNRKRISNCVADYSVLYNLAPFPTFKCYGVSPTKLNDLCFTNVYADSFVIRGDEVRQIAPGQTGNIADYNYKLPDDFTGCVIAWNSNKLDSKVSGNYNYLYRLFRKSNLKPFERDISTEIYQAGNKPCNGVRGFNCYQPLRSYSFRPTYGVGHQPYRVVVLSFELLHAPAPVCGPKKST	5	['D339R', 'F375P', 'A484R', 'F490Q', 'T523P']	2022	Synthetic	ZCB11-
862	NITNLCPFAEVFNATRFASVYAWNRKRISNCVADYSVLYNLAPFFTFKCYGVSPTKLNDLCFTNVYADSFVIRGDEVRQIAPGQTGNIADYNYKLPDDFTGCVIAWNSNKLDSKVSGNYNYLRRLFRKSNLKPFERDISTEIYQAGNKPCNGVAGFNCYFPLRSYSFRPTYGVGHQPYRVVVLSFELLHAPATVCGPKKST	2	['D339A', 'Y453R']	2022	Synthetic	ZCB11-
863	NITNLCPFREVFNATRFASVYAWNRKRISNCVADYSVLYNLAPFPTFKCYGVSPTKLNDLCFTNVYADSFVIRGDEVRQIAPGQTGNIADYNYKLPDDFTGCVIAWNSNKLDSKVSGNYNYLYRLFRKSNLKPFARDISTEIYQAGNLPCNGVAGANCYFPLRSYSFRPTYGVGHQPYRVVVLSFELLHAPAPVCGPKKST	6	['D339R', 'F375P', 'E465A', 'K478L', 'F486A', 'T523P']	2022	Synthetic	ZCB11-
864	NITNLCPFREVFNATRFASVYAWNRTRIKNCVADYSVLYNLAPFFTFKCYGVSPTKLNDLCFTNVYADSFVIRGDEVRQIAPGQTGNIADYNYKLPDDFTGCVIAWNSNKLDSKQSGNYNYLYRLFRKSNLKPFERDISTEIYQAGNKPCNGVEGVNCYFPLRSYSFRPTYGVGHQPYRVVVLSFELLHAPATVCGPKKST	6	['D339R', 'K356T', 'S359K', 'V445Q', 'A484E', 'F486V']	2022	Synthetic	ZCB11-
865	NITNLCPFREVFNATRFASVYAWNRKRISNCVADYSVLYNLAPFPTFKCYGVSPTKLNDLCFTNVYADSFVIRGDEIRQIAPGQTGNIADYNYKLPDDFTGCVIAWNSNKLDSKVSGNYNYLYRLFRKSNLKPFERDISTEIFQAGNKPCNGVAGFNCYFPLRSYSFRPTYGVGYQPYRVVVLSFELLHAPAPVCGPKKST	6	['D339R', 'F375P', 'V407I', 'Y473F', 'H505Y', 'T523P']	2022	Synthetic	ZCB11-
866	NITNLCPFREVFNATKFASVYAWNRKRISNCVADYSVLYNLAPFPTFKCYGVSPTKLNDLCFTNVYADSFVIRGDEVRQIAPGQTYNIADYNYKLPDDFTGCVIAWNSNKLDSKVSGNYNYLYRLFRKSNLKPFERDISTEIYQAGNKPCNGVRGFNCYFPLRSYSFRPTYGVGHQPYRVVVLSFELLHAPAPVCGPKKST	6	['D339R', 'R346K', 'F375P', 'G416Y', 'A484R', 'T523P']	2022	Synthetic	ZCB11-
867	NITNLCPFREVFNATRFASVYAWNRKRISNCVADYSVLYNLAPFLTFKCYGVSPTKLNDLCFTNIYADSFVIRGDQVRQIAPGQTGNIADYNYKLPDDFTGCVIAWNSNKLDSKVSGNYNYLYRLFRKSNLKPFERDISTEIYQAGNKPCNGVAGFNCYFPLRSYSFRPTYGVGHQPYRVVVLSFELLHAPAPVCGPKKST	5	['D339R', 'F375L', 'V395I', 'E406Q', 'T523P']	2022	Synthetic	ZCB11-
868	NITKLCPFREVFNATRFASVYAWNRKRISNCVADYSVLYNLAPFPTFKCYGVSPTKLNDLCFTNVYADSFVIRGDEVRQIAPGQTGNIADYNYKLPDDFTGCVIAWNSNKLDSKVSGNYNYLYRLYRKSNLKPFERDISTEIYQAGNKPCSGVAGFNCYFPLRSYSFRPTYGVGHQPYRVVVLSFELLHAPAPVCGPKKST	6	['N334K', 'D339R', 'F375P', 'F456Y', 'N481S', 'T523P']	2022	Synthetic	ZCB11-
869	NITNLCPFDEVFNATRFASVYAWNRKRISNCVADYSVLYNHAPFFTFKCYGVSPTKLNDLCFTNVYADSFVIRGDEVRQIAPGQTGNIADYNYKLPDDFTGCVIAWNSNKLDSKVSGNYNYLYRLFRKSNLKPFERDISTEIYQAGNKPCNGVAGANCYFPLRSYSFRPTYGVGHQPYRVVVLSFELLHAPATVCGPKKST	2	['L371H', 'F486A']	2022	Synthetic	ZCB11-
870	NITNLCPFREVFNATRFASVYAWNRKRISNCVADYSVLYNLAPFPTFKCYGVSPTKLNDLCFTNFYADSFVIRGDEVRQIAPGQTGNIADYNYKLPDDFTGCVIAWNSNKLDSKVSGNYNYLYRLFRKSNLKPFERDISTEIYQAGNLPCIGVAGFNCYFPLRSYSFRPTYGVGHQPYRVVVLSFELLHAPAPVCGPKKST	6	['D339R', 'F375P', 'V395F', 'K478L', 'N481I', 'T523P']	2022	Synthetic	ZCB11-
871	NITNLCPFHEVFNATRFASVYAWNRKRISNCVADYSVLYNLAPFVTFKCYGVSPTKLNDLCFTNVYADSFVIRGDEVRQIAPGQTGNIADYNYKLPDDFTGCVIAWNSNKLDSKVSGNYNYLYRLFRKSNLKPFERDISTEIYQAGNKGCNGVAGFNCYFPLHSYSFRPTYGVGHQPYRVVVLSFELLHAPAPVCGPKKST	5	['D339H', 'F375V', 'P479G', 'R493H', 'T523P']	2022	Synthetic	ZCB11-
872	NITNLCPFREVFNATRFASVYAWNRKRISNCVADYSVLYNLAPFFTFKCYGVSPTKLNDLCFTNVYADSFVIRGDEVRQIAPGQTGNIADYNYKLPDDFTGCVIAWNSNKLDSKVSGNYNYLYRLFRKSILKPFERDISTEIYQVGNKPCNGVAGFNCYFPLRSYSFRPTYGVGHQPYRVVVLSFELLHAPAPVCGPKKST	4	['D339R', 'N460I', 'A475V', 'T523P']	2022	Synthetic	ZCB11-
873	NITNLCPFREVFNATRFASVYAWNRKRISNCVADYSVLYNLAPFPTFKCYGVSPTKLNDLCFTHVYADSFVIRGDEVRQIAPGQTGNIADYNYKLPDDFTGCVIAWNSNKLDSKVSGNYNYLYRLFRKSNLKPFERDISTEIYQAGNKPCNGVAGANCYFPLRSYSFRPTYGVGHQPYRVVVLSFELLHAPAPVCGPKKST	5	['D339R', 'F375P', 'N394H', 'F486A', 'T523P']	2022	Synthetic	ZCB11-
874	NITNLCPFREVFNATRFASVYAWNRTRISNCVADYSVLYNLAPFFTFKCYGVSPTKLNDLCFTNVYADSFVIRGDEVRQIAPGPTGNIADYNYKLPDDFTGCVIAWNSNKLDSKQSGNYNYLYRLFRKSNLKPFERDISTEIYQAGNKPCNGVAGVNCYFPLRSYSFRPTLGVGHQPYRVVVLSFELLHAPATVCGPKKST	6	['D339R', 'K356T', 'Q414P', 'V445Q', 'F486V', 'Y501L']	2022	Synthetic	ZCB11-
875	NITNLCPFHEVFNATRFASVYAWKRKRISNCVADYSVLYNLAPFFTFKCYGVSPTKLNDLCFTNIYADSFVIRGDEVRQIAPGQTGNIADYNYKLPDDFTGCVIAWNSNKLDSKVSGNYNYLYRLFRKSNLKPFERDISTEIYQAGNKPCNGVAGFNCYFPLRSYSFRPTYGVGHQPYRVVVLSFETLHAPATVCGPKKST	4	['D339H', 'N354K', 'V395I', 'L517T']	2022	Synthetic	ZCB11-
876	NITNLCPFNEVFNATRFASVYAWNRKRISNCVADYSVLYNLAPFFTFKCYGVSPTKLNDLCFTNVYADSFVIRGDEVRQIAPGQTGNIADYNYKLPDDFTGCVIAWNSNKLDSKVSGNYNYLYRLFMKSNLKPFERDISTEIYQAGNKPCNGVAGFNCYFPLRSYSFRPTYGVGHQPYRVVVLSFELLHAPATVCGPKKST	2	['D339N', 'R457M']	2022	Synthetic	ZCB11-
877	NITNLCPFREVFNATGFASVYAWNRKRISNCVADYSVLHNLAPFPTFKCYGVSPTKLNDLCFTNVYADSFVIRGDEVRQIAPGQTGNIADYNYKLPDDFTGCVIAWNSNKLDSKVSGNYNYLYRLFRKSNLKPFERDISTEIYQAGNKPCNGVRGFNCYFPLRSYSFRPTYGVGHQPYRVVVLSFELLHAPAPVCGPKKST	6	['D339R', 'R346G', 'Y369H', 'F375P', 'A484R', 'T523P']	2022	Synthetic	ZCB11-
878	NITNLCPFREVFNATRFASVYAWNRTRISNCVADYSVLYKLAPFFTFKCYGVSPTKLNDLCFTNVYADSFVIRGDEVRQIAPGQTGNIADYNYKLPDDFTGCVIAWNSNKLDSKQSGNYNYLYRLFRKSNLKPFERDISTEIYQAGNKPCNGVAGVNCYFPLRSYNFRPTYGVGHQPYRVVVLSFELLHAPATVCGPKKST	6	['D339R', 'K356T', 'N370K', 'V445Q', 'F486V', 'S496N']	2022	Synthetic	ZCB11-
879	NITNLCPFDEVFNATRFASVYAWNRKRISNCVADYSVLYNLAPFPTFKCYGVSPTKLNDLCFTNVYADSFVIRGAEVRQIAPGQTGNIADYNYKLPDDFTGCVIAWNSNKLDSKVSGNYNYLYRLFRKSNLKPFERDISTEIYQAGHKPCNGVAGFNCYFPLRSYSFRPTYGVGHQPYRVVVLSFELLHAPVPVCGPKKST	5	['F375P', 'D405A', 'N477H', 'A522V', 'T523P']	2022	Synthetic	ZCB11-
880	NITNLCPFDEVFNATRFASVYAWNRKRISNCVADYSVLYNLAPFFTFKCYGVSPTKLNDLCFTNVYADSFVIRGDEVRQIASGQTGNIADYNYKLPDDFTGCVIAWNSNKLDSKVSGNYNYLYRLFRKSNLKPFERDISTEIYQAGNKPCKGVAGFNCYFPLRSYSFRPTYGVGHQPYRVVVLSFELLHAPATVCGPKKST	2	['P412S', 'N481K']	2022	Synthetic	ZCB11-
881	NITNLCPFDEVFNATRFAPVYAWNRKRISNCVADYSILYNLAPFFTFKCYGVSPTKLNDLCFTNVYADSFVIRGDEVRQIAPGQTGNIADYNYKLPDDFTGCVIAWNSNKLDSKVSGNYNYLYRLFRKSTLKPFERDISTEIYQAGNKPCNGVAGFNCYFPLRSYSFRPTYGVGHQPYRVVVLSFELLHAPAPVCGPKKST	4	['S349P', 'V367I', 'N460T', 'T523P']	2022	Synthetic	ZCB11-
882	NITNLCPFREVFNATRFASVYAWNRTRISNCVADYSVLYNLAPFFTFKCYGVSPTKLNDLCFTNVYADSFVIRGDEVRQIAPGQTENIADYNYKLPDDFTGCVIACNSNKLDSKQSGNYNYLYRLFRKSNLKPFERDISTEIYQAGNKPCNGVAGVNCYFPLRSYSFRPTYGVGHQPYRVVVLSFELLHAPATVCGPKKST	6	['D339R', 'K356T', 'G416E', 'W436C', 'V445Q', 'F486V']	2022	Synthetic	ZCB11-
883	NITNLCPFDEVFNATRFASVWAWNRTRISNCVADYSVLYNLAPFLTFKCYGVSPTKLNDLCFTNVYADSFVIRGDEVRQIAPGQTGNIADYNYKLPDDFTGCVIAWNSNKLDSKVSGNYNYLYRLFRKSNLKPFERDISTEIYQAGNKPCNGVAGFNCYFPLRSYSFRPTYGVGHQPYRVVVLSFELLHAPAPVCGPKKST	4	['Y351W', 'K356T', 'F375L', 'T523P']	2022	Synthetic	ZCB11-
884	NITNLCPFDEVFNATEFASVYAWNRKRISNCVADYSVLYNLAPFVTFKCYGVSPTKLNDLCFTNVYADSFVIRGDEVRQIAPGQTGNIADYNYKLPDDFTGCVIAWNSNKLDSKVSGNYNYRYRLFRKSNLKPFERDISTEIYQAGNKPCNGVAGFNCYFPLRSYSFRPTYGVGHQPYRVVVLSFELLHAPAPVCGPKKST	4	['R346E', 'F375V', 'L452R', 'T523P']	2022	Synthetic	ZCB11-
885	NITNLCPFREVFNATRFASVYAWNRKRISNCVADYSVLYNLAPFLTFKCYGVSPTKLNDLCFTNVYADSFVIRGDEVRQIAPGQTGNIADYNYKLPDDFTGCVIAWNSNKLDSKVSGNYNYLYRLFRKSNLKPFERDISTEIYQAGNKPCNGVAGFNCYFPLRSYSFRPTYGVGHQPYRVVVLSFELLHVPAPVCGPKKST	4	['D339R', 'F375L', 'A520V', 'T523P']	2022	Synthetic	ZCB11-
886	NITNLCPFHEVFNATRFASVYAWNRKRISNCVADYSVLYNLAPFLTFKCYGVSPTKLNDLCFTNVYADSFVIRGDEVRQIAPGQTGNIADYNYKLPDDFTGCVIAWNSNKLDSKQSGNYNYLYRLFRKSNLKPFERDISTEIYQAGNKPCNGVAGFNCYFPLRSYAFRPTYGVGHQPYRVVVLSFELLHAPATVCGPKKST	4	['D339H', 'F375L', 'V445Q', 'S496A']	2022	Synthetic	ZCB11-
887	NITTLCPFREVFNATRFASVYAWNRKRISNCVADYSVLYNLAPFPTFKCYGVSPTKLNDLCFTNVYADSFVIRGDEVRQIAPGQTGNIADYNYKLPDDFTGCVIAWNSNKLDSKVSGNYNYLYRLFRKSNLKPFERDISTEIYQAGNKPCNGVADFNCYFPLRSYSFRPTYGVGYQPYRVVVLSFELLHAPAPVCGPKKST	6	['N334T', 'D339R', 'F375P', 'G485D', 'H505Y', 'T523P']	2022	Synthetic	ZCB11-
888	NITNLCPFRKVFNATRFASVYAWNRKRISNCVADYSVLYNLAPFPTFKCYGVSPTKLNDLCFTNVYADSFVIRGDEVRQIAPGQTGNIADYNYKLPDDFTGCVIAWNSNKLDSKVSGNYNYLYRLFRKSNLKPFERDISTEIYQAGNKHCNGVSGFNCYFPLRSYSFRPTYGVGHQPYRVVVLSFELLHAPAPVCGPKKST	6	['D339R', 'E340K', 'F375P', 'P479H', 'A484S', 'T523P']	2022	Synthetic	ZCB11-
889	NITNLCPFREVFNATKFASVYAWNRKRISNCVADYSVLYNLAPFPTFKCYLVSPTKLNDLCFTNVYADSFVIRGDEVRQIAPGQTGNIADYNYKLPDDFTGCVIAWNSNKLDSKVSGNYNYLYRLFRKSNLKPFERDISTEIYQAGNKPCSGVAGFNCYFPLRSYSFRPTYGVGHQPYRVVVLSFELLHAPAPVCGPKKST	6	['D339R', 'R346K', 'F375P', 'G381L', 'N481S', 'T523P']	2022	Synthetic	ZCB11-
890	NITNLCPFDEVFNATRFASVYAWNRKRISNCVADYSVLYNLAPFVTFKCYGVSPTKLNDLCFTNVYADSFVIRGDEVRQIAPGQTGNIADYNYKLPDDFTGCVIAWNSNKLDSKVSGNYNYLYGLFRKSNLKPFERDISTEIYQAGNKPCNGVRGFNCYFPLRSYSFRPTYGVGHQPYRVVVLSFELLHAPATGCGPKKST	4	['F375V', 'R454G', 'A484R', 'V524G']	2022	Synthetic	ZCB11-
891	NITNLCPFREVFNATRFASVYAWNRKRISNCVADYSVLYNLAPFPTYKCYGVSPTKLNDLCFTNVYADSFVIRGDEVRQIAPGQTGNIADYNYKLPDDFTGCVIAWNSNKLDSKVSGNYNYLYRLFRKSNLKPFERDISTEIYQAGNKPCNGVAGFNCYFPLLSYSFRPTYGVGHQPYRVVVLSFELLHAPAPVCGPKKST	5	['D339R', 'F375P', 'F377Y', 'R493L', 'T523P']	2022	Synthetic	ZCB11-
892	NITNLCPFDEVFNATRFASVYAWNRKRISNCVADYSVLYNLAPFFTFKCYGVSPTKLNDLCFTNVYADSFVIRGAEVRQIAPGQTGNIAEYNYKLPDDFTGCVIAWNSNKLDSKVSGNYNYLYRLFRKSNLKPFERDISTEIYQGGNKPCNGVAGFNCYFPLRSYSFRPTYGVGHQPYRVVVLSFELLHAPAPVCGPKKST	4	['D405A', 'D420E', 'A475G', 'T523P']	2022	Synthetic	ZCB11-
893	NITNLCPFDEVFNATIFASVYAWNRKRISNCVADYSVLYNLAPFVTFKCYGVSPTKLNDLCFTNVYADSFVIRGDEVRQIAPGQTGNIADYNYKLPDDFTGCVIAWNSNKLDSKVSGNYNYLYRLFRKSNLKPFERDISTEIYQAGNKPCNGVAGFSCYFPLRSYSFRPTYGVGHQPYRVVVLSFELLHAPAPVCGPKKST	4	['R346I', 'F375V', 'N487S', 'T523P']	2022	Synthetic	ZCB11-
894	NIKNLCPFDEVFNATRFASVYAWNRKRISNCVADYSVLYNLAPFFTFKCYGVSPTKLNDLCFTNVYADSFVIRGDEVRQIAPGQTGNIADYNYKLPDDFTGCVIAWNSNKLDSKVSGNYNYHYRLFRKSNLKPFERDISTEIYQSGNKPCNGVAGFNCYFPLRSYSFRPTYGVGHQPYRVVVLSFELLHAPATVCGPKKST	3	['T333K', 'L452H', 'A475S']	2022	Synthetic	ZCB11-
895	NITNLCPFREVFNATRFASVYAWNRKRISNCVADYSVLYNLAPFPTFKCYGVSPTKLNDLCFTNVYADSFVIRGDEVRQIAPGQTGNIADYNYKLPDDFTGCVIAWNSNKLDSKVSGNYNYLYRLFRKSNLKRFERDISTEIYQAGNKPCNGVAGQNCYFPLRSYSFRPTYGVGYQPYRVVVLSFELLHAPAPVCGPKKST	6	['D339R', 'F375P', 'P463R', 'F486Q', 'H505Y', 'T523P']	2022	Synthetic	ZCB11-
896	NITNLCPFRKVFNATRFASVYAWNRTRISNCVADYSVLYNLAPFFTFKCYGVSPTKLNDLCFTNVYADSFVIRGDEVRQIAPGQTGNIADYNYKLPDDFTGCVIAWNSNKLDSKQVGNYNYLYRLFRKSNLKPFERDISTEIYQAGNKPCNGVAGVNCYFPLRSYSFRPTYGVGHQPYRVVVLSFELLHAPATVCGPKKST	6	['D339R', 'E340K', 'K356T', 'V445Q', 'S446V', 'F486V']	2022	Synthetic	ZCB11-
897	NIKNLCPFDEVFNSTRFASVYAWNRKRISNCVADYSVLYNLAPFVTFKCYGVSPTKLNDLCFTNVYADSFVIRGDEVRQIAPGQTGNIADYNYKLPDDFTGCVIAWNSNKLDSKVSGNYNYLYRLFRKSNLKPFERDISTEIYQAGNKPCNGVAGANCYFPLRSYSFRPTYGVGHQPYRVVVLSFELLHAPAPVCGPKKST	5	['T333K', 'A344S', 'F375V', 'F486A', 'T523P']	2022	Synthetic	ZCB11-
898	NITNLCPFREVFNATRFASVYAWNRKRISNCVADYSVLYNLAPFFTFKCYGVSPTKLNDLCFTNIYADSFVIRGDEVRQIAPGQTGNIADYNYKLPDDFTGCVIAWNSNKLDSKVSGNYNYLYRLFRKSNLKPFERDISTEIYQAGNKPCNGVAGFNCYFPLLSYSFRPTYGVGHQPYRVVVLSFELLHAPVTVCGPKKST	4	['D339R', 'V395I', 'R493L', 'A522V']	2022	Synthetic	ZCB11-
899	NITNLCPFREVFNATRFASVYAWNRKRISNCVADYSVLYNLAPFPTFKCYGVSPTKLNDLCFTNVYADSFVIRGDEVRQIAPGQTGNIADYNYKLPDDFTGCVIAWNSNKLDSKVSGNYNYLYRLFRKSNLKPFERDISTEIYQAGNKPCNGVRSANCYFPLRSYSFRPTYGVGHQPYRVVVLSFELLHAPAPVCGPKKST	6	['D339R', 'F375P', 'A484R', 'G485S', 'F486A', 'T523P']	2022	Synthetic	ZCB11-
900	NITNLCPFDEVFNATRFASVYAWNRKRISNCVADYSVLYNLAPFLTFKCYGVSPTKLNDLCFTNVYADSYVIRGDEVRQIAPGQTGNIADYNYKLPDDFTGCVIAWNSNKLDSKVSGNYNYLYRLFRKSNLKPFERDISTEIYQAGNKPCNGVAGFNCYFPLRSYSFRPTYGVGHQPYRVVVLSFELLHAPATVCGSKKST	3	['F375L', 'F400Y', 'P527S']	2022	Synthetic	ZCB11-
901	NITNLCPFREVFNATRFASVYAWNRTRISNCVADYSVLYNLAPFFTFKCYGVSPTKLNDLCFTNVYADSFVIRGDEVRQIAPGQTGNIADYNYKLPDDFTGCVIAWLSNKLDSKQSGNYNYLYRLFRKSNLKPFERDISTEIYQAGNKPCNGVAGVNCYFPLRSYSFRPTYGVGHQPYRVVVLSFELLHAPATVCGPKKST	5	['D339R', 'K356T', 'N437L', 'V445Q', 'F486V']	2022	Synthetic	ZCB11-
902	NITNLCPFDEVFNATRFASVYAWNRKRISNCVADYSVLYNLAPFVTFKCYGVSPTKLNDLCFTNVYADSFVIRGAEVRQIAPGQTRNIADYNYKLPDDFTGCVIAWNSNKLDSKVSGNYNYLYRLFRKSNLKPFERDISTEIYQAGHKPCNGVAGFNCYFPLRSYSFRPTYGVGHQPYRVVVLSFELLHAPAPVCGPKKST	5	['F375V', 'D405A', 'G416R', 'N477H', 'T523P']	2022	Synthetic	ZCB11-
903	NITNLCPFHEVFNATRFASVYAWNRKRISNCVADYSVLYNLAPFVTFKCYGVSPTKLNDLCFTNVYADSFVIRGDEVRQIAPGQTGNIADYNYKLPDDFTGCVIAWNSNKLDSKVSGNYNYLYRLFRKSNLKPFERDISTEIYQAGNKPCNGVADFNCYFPLRSYSFRPTYGVGYQPYRVVVLSFELLHAPAPVCGPKKST	5	['D339H', 'F375V', 'G485D', 'H505Y', 'T523P']	2022	Synthetic	ZCB11-
904	NITNLCPFHEVFNATRFASVYAWNRKRISNCVADYSVLYNLAPFFTFKCYGVSPTKLNDLCFTNVYADSFVIRGDEVSQIAPGQTGNIADYNYKLPDDFTGCVIAWNSNKLDSKQSGNYNYLYRLFRKSNLKPFERDISTEIYQAGNKPCNGVADFNCYFPLRSYSFRPTYGVGHQPYRVVVLSFELLHAPATVCGPKKST	4	['D339H', 'R408S', 'V445Q', 'G485D']	2022	Synthetic	ZCB11-
905	NITNLCPFDEVFNSTRFASVYAWNRKRISNCVADYSVLYNLAPFFTFKCYGVSPTKLNDLCFTNVYADSFVIRGDEVRQIAPGQTGNIADYNYKLPDDFTGCVIAWNSNKLDSKVSGNYNYLYRSFRKSNLKPFERDISTEIYQAGNKPCNGVAGFNCYFPLRSYSFRPTYGVGHQPYRVVVLSFELLHAPATVCRPKKST	3	['A344S', 'L455S', 'G526R']	2022	Synthetic	ZCB11-
906	NITNLCPFREVFNATRFASVYAWNRKRISNCVADYSVLYNLAPVPTFKCYGVSPTKLNDLCFTNVYADSFVIRGDEVRQIAPGQTGNIADYNYKLPDDFTGCVIAWNSNKLDSKVSGNYNYLYRLFRKSNLKPFERDISTEIYQAGNKPCSGIAGFNCYFPLRSYSFRPTYGVGHQPYRVVVLSFELLHAPAPVCGPKKST	6	['D339R', 'F374V', 'F375P', 'N481S', 'V483I', 'T523P']	2022	Synthetic	ZCB11-
907	NITNLCPFREVFNATRFASVYAWNRNRISNCVADYSVLYNLAPFPTFKCYGVSPTKLNDLCFTNVYADSFVIRGDEVRQIAPGQTGNIADYNYKLPDDFTGCVIAWNSNKLDSKVSGNYNYLYRLFRKSNLKPFERDISTEIYQAGNKPCNGVSGFNCYVPLRSYSFRPTYGVGHQPYRVVVLSFELLHAPAPVCGPKKST	6	['D339R', 'K356N', 'F375P', 'A484S', 'F490V', 'T523P']	2022	Synthetic	ZCB11-
908	NITNLCPFREVFNATRFASVYAWNRKRISNCVADYSVLYNLAPFPTFKCYGVSPTKLNDLCFTNVYADSFVIRGDEVRQIAPGQTGNIADYNYKLPDDFTGCVIAWNSNKLDSKVSGNYNYLYRLFRKSNLNPFERDISTEIYQAGNKGCNGVRGFNCYFPLRSYSFRPTYGVGHQPYRVVVLSFELLHAPAPVCGPKKST	6	['D339R', 'F375P', 'K462N', 'P479G', 'A484R', 'T523P']	2022	Synthetic	ZCB11-
909	NITNLCPFDEVFNATRFASVYAWNRKRISNCVADYSALYNLAPFFTFKCYGVSPTKLNDLCFTNVYADSFVIRGDEVRQIAPGQTGNIADYNYKLPDDFTGCVIAWNSNKLDSKVSGNYNYLYRLFRKSNLKPFERDISTEIYQEGNKPCNGVAGFNCYFPLRSYSFRPTYGVGHQPYRVVVLSFELLHAPATVCGPKKST	2	['V367A', 'A475E']	2022	Synthetic	ZCB11-
910	NITNLCPFREVFNATRFASVYAWNRKRISNCVADYSVLYNLAPFFTFKCYGVSPTKLNDLCFTNLYADSFVIRGDEVRQIAPGQTGNIADYNYKLPDDFTGCVIAWNSNKLDSKVSGNYNYLYRLFRKSNLKPFERDISTEIYQAGNKPCNGVAGFNCYFPLLSYSFRPTYGVGHQPYRVVVLSFELLHAPATVCGPKKST	3	['D339R', 'V395L', 'R493L']	2022	Synthetic	ZCB11-
911	NITNLCPFDKVFNATRFASVYAWNRRRISNCVADYSVLYNLAPFFTFKCYGVSPTKLNDLCFTNVYADSFVIRGDEVRQIAPGQTGNIADYNYKLPDDFTGCVIAWNSNKLDSKVSGNYNYLYRLFRKSNLKPFERDISTEIYQAGNKPCNGVAGFNCYFPLRSYSFRPTYGVGHQPYRVVVLSFELLHAPATVCGPKKST	2	['E340K', 'K356R']	2022	Synthetic	ZCB11-
912	NITNLCPFREVFNATRFASVYAWNRKRISSCVADYSVLYNLAPFPTFKCYGVSPTKLNDLCFTNVYADSFVIRGDEVRQIAPGQTGNIADYNYKLPDDFTGCVIAWNSNKLDSKVSGNYNYLYRLFRKSNLKPFERDISTEIYQAGNKPCNGVAGVNCYFPLLSYSFRPTYGVGHQPYRVVVLSFELLHAPAPVCGPKKST	6	['D339R', 'N360S', 'F375P', 'F486V', 'R493L', 'T523P']	2022	Synthetic	ZCB11-
913	NITNLCPFREVFNATRFASVYAWNRKRISNCVADYSVLYNLAPFPTFKCYGVSPTKLNDLCFTNVYADSFVIRGDEVRQITPGQTGNIADYNYKLPDDFTGCVIAWNSNKLDSKVSGNYNYLYRLFRKSNLKPFERDISTEIHQAGNKPCNGVAGFNCYFPLRSYSFRPTYGVGYQPYRVVVLSFELLHAPAPVCGPKKST	6	['D339R', 'F375P', 'A411T', 'Y473H', 'H505Y', 'T523P']	2022	Synthetic	ZCB11-
914	NITNLCPFDEVFNATRFASVYAWNRKRISNCVADYSVLYNLAPFFTFKCYGVSPTKLNDLCFTNVYADSFVIRGDEVRQIAPGQTGNIADYNYKLPDDFTGCVIAWNLNKLDSKVSGNYNYLYRLFRKSNLKPFERDISTEIYQAGNKPCNGVAGANCYFPLRSYSFRPTYGVGHQPYRVVVLSFELLHAPATVCGPKKST	2	['S438L', 'F486A']	2022	Synthetic	ZCB11-
915	NITNLCPFDEVFNATRFASVYAWNRKRISNCVADYSVLYNLAPFLTFKCYGVSPTKLNDLCFTNVYADSFVIRGDEVRQIAPGQTGNIADYNYKLPDDFTGCVIAWNSNKLDSKVSGNYNYLYRLFRKSNLKPFERDISTEIYQAGNKPCNGVAGFNCYFPLRSYSFRPTYGVGHQPYRVVVLSFELLHAPTPVCGPKKST	3	['F375L', 'A522T', 'T523P']	2022	Synthetic	ZCB11-
916	NITNLCPFHEVFNATRFASVYAWNRKRISNCVADYSVLYNLAPFFTFKCYGVSPTKLNDLCFTNVYADSFVIRGDEVRQIAPGQTGNIADYNYKLPDDFTGCVIAWNSNKLDSKVSGNYNYLYRLFRKSNLKPFERDISTEIYQAGYKPCNGVAGFNCYFPLRSYSFRPTYGVGHQPYRVVVLSFELLHAPATVCRPKKST	3	['D339H', 'N477Y', 'G526R']	2022	Synthetic	ZCB11-
917	NITNLCPFHEVFNATRFASVYAWNRNRISNCVADYSVLYNLAPFVTFKCYGVSPTKLNDLCFTNVYADSFVIRGDEVRQIAPGQTGNIADYNYKLPDDFTGCVIAWNSNKLDSKVSGNYNYLYRLFRKSNLKPFERDISTEIYQAGNKPCNGVSGFNCYFPLRSYSFRPTYGVGHQPYRVVVLSFELLHAPAPVCGPKKST	5	['D339H', 'K356N', 'F375V', 'A484S', 'T523P']	2022	Synthetic	ZCB11-
918	NITNLCPFREVFNATRFASVYAWNRKRISNCVADYSVLYNLSPFPTFKCYGVSPTKLNDLCFTNVYADSFVIRGDEVRQIAPGQTGNIADYNYKLPDDFTGCVIAWNSNKLDSKVSGNYNYLYRLFRKSNLKPFERDISTEIYQAGNKPCSGVAGFNCYFPLRSYSFRPTYGVGHQPYRVVVLSFELLPAPAPVCGPKKST	6	['D339R', 'A372S', 'F375P', 'N481S', 'H519P', 'T523P']	2022	Synthetic	ZCB11-
919	NITNLCPFREVFNATRFASVYAWNRKRISNCVADYSVLYNLAPFPTFKCYGVSPTKLNDLCFTNVYADSFVIRGDEVRQIAPGQTGTIADYNYKLPDDFTGCVVAWNSNKLDSKVSGNYNYLYRLFRKSNLKPFERDISTEIYQAGNKPCNGVRGFNCYFPLRSYSFRPTYGVGHQPYRVVVLSFELLHAPAPVCGPKKST	6	['D339R', 'F375P', 'N417T', 'I434V', 'A484R', 'T523P']	2022	Synthetic	ZCB11-
920	NITNLCPFREVFNATRFASVYAWNRRRISNCVADYSVLYNLAPFPTFKCYGVSPTKLNDLCFTNVYADSFVIRGNEVRQIAPGQTGNIADYNYKLPDDFTGCVIAWNSNKLDSKVSGNYNYLYRLFRKSNLKPFERDISTEIYQAGNKPCNGVAGFNCYFPLRSYSFRPTYGVGYQPYRVVVLSFELLHAPAPVCGPKKST	6	['D339R', 'K356R', 'F375P', 'D405N', 'H505Y', 'T523P']	2022	Synthetic	ZCB11-
921	NITNLCPFREVFNATRFASVYAWNRNRISNCVADYSVLYNLAPFPTFKCYGVSPTKLNDLCFTNVYADSFVIRGDEVRQIAPGQTGNIADYNYKLPDDFTGCVIAWNSHKLDSKVSGNYNYLYRLFRKSNLKPFERDISTEIYQAGNKPCSGVAGFNCYFPLRSYSFRPTYGVGHQPYRVVVLSFELLHAPAPVCGPKKST	6	['D339R', 'K356N', 'F375P', 'N439H', 'N481S', 'T523P']	2022	Synthetic	ZCB11-
922	NITNLCPFDEVFNATRFASVYAWNRKRISNCVADYSVLYNFAPFLTFKCYGVSPTKLNDLCFTNVYADSFVIRGDEVRQIAPGQTGNIADYNYKLPDDFTGCVIAWNSNKLDSKVSGNYNYLYRLFRKSTLKPFERDISTEIYQAGNKPCNGVAGFNCYFPLRSYSFRPTYGVGHQPYRVVVLSFELLHAPAPVCGPKKST	4	['L371F', 'F375L', 'N460T', 'T523P']	2022	Synthetic	ZCB11-
923	NITNLCPFDEVFNATRFASVYAWNRKRISNCVADYSVLYNLAPFFTFKCYGVSPTKLNDLCFTNVYADSFVIRGDEVRQIAPGQTGNIADYNYKLPDYFTGCVIAWNSNKLDSKVSGNYEYLYRLFRKSNLKPFERDISTEIYQAGNKPCNGVAGFNCYFPLRSYSFRPTYGVGHQPYRVVVLSFELLHAPATVCGPKKST	2	['D428Y', 'N450E']	2022	Synthetic	ZCB11-
924	NITNLCPFREVFNATRFASVYAWNRKRISNCVADYSVLYKLAPFPTFKCYGVSPTKLNDLCFTNVYADSFVIRGDEVRQIAPGQTGNIADYNYKLPDDFTGCVIAWNSNKLDSKVSGNYNYLYRLFRKSNLKPFERDISTEIYQAGNKPCNGVAGFNCYFPLRSYRFRPTYGVGYQPYRVVVLSFELLHAPAPVCGPKKST	6	['D339R', 'N370K', 'F375P', 'S496R', 'H505Y', 'T523P']	2022	Synthetic	ZCB11-
925	NITNLCPFREVFNATRFASVYAWNRKRISNCVADYSVLYNLAPFPTFKCYGVSPTKLNDLCFTNVYADSFVIRGDEVRQIAPGQTGNIADYNYKLPDDFTGCVIAWNSNKLDSKVSGNYNYLYRLFRKSNLKPFERDISTEIYQAGNKPCNGVAGANCYFPLRSYSFRPTYGVGHQPYRVVVLSFELVHAPAPVCGPKKST	5	['D339R', 'F375P', 'F486A', 'L518V', 'T523P']	2022	Synthetic	ZCB11-
926	NITNLCPFREVFNATRFASVYAWNRKRISNCVADYSVLYNLAPFPTFKCYGVSPTKLNSLCFTNVYADSFVIRGDEVRQIAPGQTGNIADYNYKLPDDFIGCVIAWNSNKLDSKVSGNYNYLYRLFRKSNLKPFERDISTEIYQAGNKPCNGVAGVNCYFPLRSYSFRPTYGVGHQPYRVVVLSFELLHAPAPVCGPKKST	6	['D339R', 'F375P', 'D389S', 'T430I', 'F486V', 'T523P']	2022	Synthetic	ZCB11-
927	NITNLCPFREVFNATRFASVYAWNRKRISNCVADYSVLYNLAPFPTFKCYGVSPTKLNDLCFTNVYADSFVIRGDQVRQIAPGQTGNIADYNYKLPDDFTGCVIAWNSNKLDSKVSGNYNYLYRLFRKSNLKPFERDISTEIYQAGNKPCNGVAGVNCYFPLRSYAFRPTYGVGHQPYRVVVLSFELLHAPAPVCGPKKST	6	['D339R', 'F375P', 'E406Q', 'F486V', 'S496A', 'T523P']	2022	Synthetic	ZCB11-
928	NITNLCPFREVFNATRFASVYAWNRKRISNCVADYSVLYNLAPFFTFKCYGVSPTKLNDLCFTNVYADSFVIRGDEVRQIAPGQTGNIADYNYKLPDDFTGCVIAWNSNKLDSKVSGNYNYLYRLYRKSNLKPFERDISTEIYQAGNKPCNGVRGFNCYFPLRSYSFRPTYGVGHQPYRVVVLSFELLHAPATVCGPKKST	3	['D339R', 'F456Y', 'A484R']	2022	Synthetic	ZCB11-
929	NITNLCPFRQVFNATRFASVYAWNRTRISNCVADYSVLYNLAPFFTFKCYGVSPTKLNDLCFTNVYADSFVIRGDEVRQIAPGQTGNIADYNYKLPDDFIGCVIAWNSNKLDSKQSGNYNYLYRLFRKSNLKPFERDISTEIYQAGNKPCNGVAGVNCYFPLRSYSFRPTYGVGHQPYRVVVLSFELLHAPATVCGPKKST	6	['D339R', 'E340Q', 'K356T', 'T430I', 'V445Q', 'F486V']	2022	Synthetic	ZCB11-
930	NITNLCPFDEVFNATRFASVYAWNRKRISNCVADYSVLNNLAPFFTFKCYGVSPTKLNDLCFTNVYADSFVIRGDEVRQIAPGQTGNIADYNYKLPDDFTGCVIAWNSNKLDSKVSGNYNYLYRLFRKSNLKPFERDISTEIYQAGNKPCNGVRGFNCYFPLRSYSFRPTYGVGHQPYRVVVLSFELLHAPATVCGPKKST	2	['Y369N', 'A484R']	2022	Synthetic	ZCB11-
931	NITNLCPFDEVFNATRFASVYAWNRKRISNCVADYSVLYNLAPFFTFKCYGVSPTKLNDLCFTNVYADSFVIRGDEVRQIAPGQTGNIADYNYKLPDDFTGCVIAWNSNKLDSKVSGNYNYLYRLFRKSNLKPFERDISTEIYQAGNKPCDGVAGFNCYFPLLSYSFRPTYGVGHQPYRVVVLSFELLHAPATVCGPKKST	2	['N481D', 'R493L']	2022	Synthetic	ZCB11-
932	NISNLCPFREVFNATIFASVYAWNRKRISNCVADYSVLYNLAPFPTFKCYGVSPTKLNDLCFTNVYADSFVIRGDEVRQIAPGQTGNIADYNYKLPDDFTGCVIAWNSNKLDSKVSGNYNYLYRLFRKSNLKPFERDISTEIYQAGNKPCNGVRGFNCYFPLRSYSFRPTYGVGHQPYRVVVLSFELLHAPAPVCGPKKST	6	['T333S', 'D339R', 'R346I', 'F375P', 'A484R', 'T523P']	2022	Synthetic	ZCB11-
933	NITNLCPFREVFNATRFASVYAWNRKRISNCVADYSVLYNLAPFVTFKCYGVSPTKLNDLCFTNVYADSFVIRGDEVRQIAPGQTGNIADYNYKLPDDFTGCVIAWNSNKLDSKVSGNYNYLYRLFRKSNLKPFERDISTEIYQARNKPCNGVAGVNCYFPLRSYSFRPTYGVGHQPYRVVVLSFELLHAPAPVCGPKKST	5	['D339R', 'F375V', 'G476R', 'F486V', 'T523P']	2022	Synthetic	ZCB11-
934	NITNLCPFREVFNATRFASAYAWNRKRISNCVADYSVLYNLAPFPTFKCYGVSPTKLNDLCFTNVYADSFVIRGDEVRQIAPGQTGNIADYNYKLPDDFTGNVIAWNSNKLDSKVSGNYNYLYRLFRKSNLKPFERDISTEIYQAGNKPCNGVAGVNCYFPLRSYSFRPTYGVGHQPYRVVVLSFELLHAPAPVCGPKKST	6	['D339R', 'V350A', 'F375P', 'C432N', 'F486V', 'T523P']	2022	Synthetic	ZCB11-
935	NITNLCPFDEVFNANRFASVYAWNRKRISNCVADYSVLYNLAPFLTFKCYGVSPTKLNDLCFTNVYADSFVIRGDEVRQIAPGQTGNIADYNYKLPDDFTGCVIAWNSNKLDSKVSGNYNYLYRLFRKSTLKPFERDISTEIYQAGNKPCNGVAGFNCYFPLRSYSFRPTYGVGHQPYRVVVLSFELLHAPAPVCGPKKST	4	['T345N', 'F375L', 'N460T', 'T523P']	2022	Synthetic	ZCB11-
936	NITNLCPFHEVFNATRFASVYAWNRTRISNCVADYSVLYNLAPFFTFKCYGVSPTKLNDLCFTNVYADSFVIRGDEVRQIAPGQTGNIADYNYPLPDDFTGCVIAWNSNKLDSKVSGNYNYLYRLFRKSNLKPFERDISTEIYQAGNKPCNGVAGFNCYFPLRSYSFRPTYGVGHQPYRVVVLSFELLHAPAPVCGPKKST	4	['D339H', 'K356T', 'K424P', 'T523P']	2022	Synthetic	ZCB11-
937	NITNLCPFHEVFNATRFASVYAWNRKRISNCVADYSVLYNLAPFFTFKCYGVSPTKLNDLCFTNVYADSFVIGGDEVRQIAPGQTGNIADYNYKLPDDFTGCVIAWNSNKLDSKVSGNYNYLYRLFRKSNLKPFERDISTEIYQAGNKPCNGVAGFNCYFPLRSYSFRPTYGVGHQPYRVVVLSFELLHAPATVCGPKNST	3	['D339H', 'R403G', 'K529N']	2022	Synthetic	ZCB11-
938	NITNLSPFREVFNATRFASVYAWNRRRISNCVADYSVLYNLAPFFTFKCYGVSPTKLNDLCFTNVYADSFVIRGDEVRQIAPGQTGNIADYNYKLPDDFTGCVIAWNSNKLDSKVSGNYNYLYRLFRKSNLKPFERDISTEIYQAGNKPCNGVAGFNCYFPLRSYSFRPTYGVGHQPYRVVVLSFELLHAPAPVCGPKKST	4	['C336S', 'D339R', 'K356R', 'T523P']	2022	Synthetic	ZCB11-
939	NITNLCPFREVFNATIFASVYAWNRKRISNCVADYSVLYNLAPFPTFKCYGVSPTKLNDLCFTNVYADSFVIRGDEVSQIAPGQTGNIADYNYKLPDDFTGCVIAWNSNKLDSKVSGNYNYLYRLFRKSNLKPFERDISTEIYQAGNKPCNGVSGFNCYFPLRSYSFRPTYGVGHQPYRVVVLSFELLHAPAPVCGPKKST	6	['D339R', 'R346I', 'F375P', 'R408S', 'A484S', 'T523P']	2022	Synthetic	ZCB11-
940	NITNLCPFREVFNATRFASVYAWNRRRISNCVADYSVLYNRAPFPTFKCYGVSPTKLNDLCFTNVYADSFVIRGDEVRQIAPGQTGNIADYNYKLPDDFTGCVIAWNSNKLDSKVSGNYNYLYRLFRKSNLKPFERDISTEIYQAGNKPCNGVAGVNCYFPLRSYSFRPTYGVGHQPYRVVVLSFELLHAPAPVCGPKKST	6	['D339R', 'K356R', 'L371R', 'F375P', 'F486V', 'T523P']	2022	Synthetic	ZCB11-
941	NITNLCPFREVFNATRFASVYAWNRKRISNCVADYSVLYNLAPFPTFKCYGVSPTKLNDLCFTNVYADSFVIRGDEVRQIAPGQTGTIADYNYKLPDDFTGCVIAWNSNKLDSKVSGNYNYLYRLFRKSNLKPFERDISTEIYQAGNKPCNGVAGINCYFPLRSYSFRPTYGVGYQPYRVVVLSFELLHAPAPVCGPKKST	6	['D339R', 'F375P', 'N417T', 'F486I', 'H505Y', 'T523P']	2022	Synthetic	ZCB11-
942	NITNLCPFDEVFNATRFASVYAWNRKRISNCVADYSVLYNLAPFFTFKCYGVSPTKLNDLCFTNVYADSFVIRGDEVRQIAPGQTGNIADYNYKLPDDFTGCVIAWNSNKLDSKVSGNYNYLYRLFRKSNLKPFERDISTEIYQAGSKPCNGVAGANCYFPLRSYSFRPTYGVGHQPYRVVVLSFELLHAPATVCGPKKST	2	['N477S', 'F486A']	2022	Synthetic	ZCB11-
943	NITNLCPFREVFNATRFASVYAFNRKRISNCVADYSVLYNLAPFPTFKCYGVSPTKLNDLCFTNVYADSFVIRGDEVRQIAPGQTGNIADYNYKLPDDFTGCVIAWNSNKLDSKVSGNYNYLYRLFRKSNLKPFERDISTEIYQAGNEPCNGVAGVNCYFPLRSYSFRPTYGVGHQPYRVVVLSFELLHAPAPVCGPKKST	6	['D339R', 'W353F', 'F375P', 'K478E', 'F486V', 'T523P']	2022	Synthetic	ZCB11-
944	NITNLCPFDEVFNATRFASVYAWNRKRISNCVADYSVLYNLAPFFTFKCYGVSPTKLNDLCFTNVYADSFVIRGDEVRQIAPGQTGNIADYNYKLPDDFTGCVIAWNSNKLDSKVSGNYNYLYRLFRKSNLKPFERDISTEIYQEGNKNCNGVAGFNCYFPLRSYSFRPTYGVGHQPYRVVVLSFELLHAPATVCGPKKST	2	['A475E', 'P479N']	2022	Synthetic	ZCB11-
945	NITNLCPFREVHNATRFASVYAWNRKRISNCVADYSVLYNLAPFPTFKCYGVSPTKLNDLCFTNVYADSFVIRGDEVRQIAPGQTGNIADYNYKLPDDFTGCVIAWNSNKLDSKVSGNYNYLYRLFRKSNLKPFERDISTEIYQAGNKPCNGVAGVNCYFPLRSYSFRPTYGVGYQPYRVVVLSFELLHAPAPVCGPKKST	6	['D339R', 'F342H', 'F375P', 'F486V', 'H505Y', 'T523P']	2022	Synthetic	ZCB11-
946	NITNLCPFREVFNATRFASVYAWNRKRISNCVADYSVLYNLSPFPTFKCYGVSPTKLNDLCFTNVYADSFVIRGDEVRQIAPGQTGNIADYNYKLPDDFTGCVIAWNSNKLDSKVSGNYNYLYRLFRKSNLKPFERDISTEIYQASNKPCNGVAGVNCYFPLRSYSFRPTYGVGHQPYRVVVLSFELLHAPAPVCGPKKST	6	['D339R', 'A372S', 'F375P', 'G476S', 'F486V', 'T523P']	2022	Synthetic	ZCB11-
947	NITNLCPFDEVFNATRFASVYAWNRKRISNCVADYSVLYNLAPHPTFKCYGVSPTKLNDLCFTNVYADSFVIRGDEVRQIAPGQTGNIADYNYKLPDDFTGCVIAWNSNKLDSKVSGNYNYLYRLFRKSNLKPFERDISTEIYQAGNKPCNGVAGFNCYFPLRSYSFRPTYGVGHQPDRVVVLSFELLHAPAPVCGPKKST	4	['F374H', 'F375P', 'Y508D', 'T523P']	2022	Synthetic	ZCB11-
948	NITNLCPFREVFNATRFASVYAWNRKRISNCVADYSVLYNLAPFFTFKCYGVSPTKLNDLCFTNVYADSFVIRGDEVRQIAPGQTGNIADYNYKLPDDFTGCVIAWNSNKLDSKVSGNYNYLYRLFRKSNLKPFERDISTEIYQAGNKPCNGVAGINCYFPLRSYSFRPTYGVGHQPYRVVVLSFELLHAPTTVCGPKKST	3	['D339R', 'F486I', 'A522T']	2022	Synthetic	ZCB11-
949	NITNLCPFDEVFNATRFASVYAWNRTRISNCVADYSVLYNLAPFFTFKCYGVSPPKLNTLCFTNVYADSFVIRGDEVRQIAPGQTGNIADYNYKLPDDFTGCVIAWNSNKLDSKVSGNYNYLYRLFRKSNLKPFERDISTEIYQAGNKPCNGVAGFNCYFPLRSYSFRPTYGVGHQPYRVVVLSFELLHAPATVCGPKKST	3	['K356T', 'T385P', 'D389T']	2022	Synthetic	ZCB11-
950	NITNLCPFREVFNATRFASVYAWNRKRISNCVADYSVLYNLAPFPTFKCYGVSPTKLNDLCFTNVYADSFVIRGDEVRQIAPGQTGNIADYNYKLPDDFTGCVIAWNSNKLDSKVSGNYGYLYRLFRKSNLKPFERDISTEIYQAGNLPCSGVAGFNCYFPLRSYSFRPTYGVGHQPYRVVVLSFELLHAPAPVCGPKKST	6	['D339R', 'F375P', 'N450G', 'K478L', 'N481S', 'T523P']	2022	Synthetic	ZCB11-
951	NITNLCPFDKVFNATRFASVYAWNRKRISNCVADYSVLYNLAPFFTFKCYGVSPTKLNDLCFTNVYADSFVIRGDEVRQIAPGQTGNIADYNYKLPDDFTGCVIAWNSNKLDSKVSGNYNYLYRLFRKSNLKPFERDISTEIYQAGNKPCNGVAGFDCYFPLRSYSFRPTYGVGHQPYRVVVLSFELLHAPATVCGPKKST	2	['E340K', 'N487D']	2022	Synthetic	ZCB11-
952	NITNLCPFRDVFNATRFASVYAWNRTRISNCVADYSVLYNLAPFFTFKCYGVSPTKLNDLCFTNVYADSFVIRGDEVRQIAPGQTGNIADYNYKLPDDFTGCVIAWNSNKLDSKQSGNYNYLYRLFRKSNLKPFERDISTEIYQAGNKPCNGVAGVNCYFPLHSYSFRPTYGVGHQPYRVVVLSFELLHAPATVCGPKKST	6	['D339R', 'E340D', 'K356T', 'V445Q', 'F486V', 'R493H']	2022	Synthetic	ZCB11-
953	NITNLCPFDEVFNSTRFASVYAWNRKRISNCVADYSVLYNLAPFVTFKCYGVSPTKLNDLCFTNVYADSFVIRGDEVRQIAPGQTGNIADYNYKLPDDFTGCVIAWNSNKLDSKVSGNYNYLYRWFRKSNLKPFERDISTEIYQAGNKPCNGVAGFNCYFPLRSYSFRPTYGVGHQPYRVVVLSFELLHAPAPVCGPKKST	4	['A344S', 'F375V', 'L455W', 'T523P']	2022	Synthetic	ZCB11-
954	NITNLCPFREVFNATIFASVYAWNRKRISNCVADYSVLYNLAPFFTFKCYGVSPTKLNDLCFTNVYADSFVIRGDEVRQIAPGQTGNIADYNYKLPDDFTGCVIAWNSNKLDSKVSGNYNYLYRLFRKSNLKPFERDISTEIYQAGNKPCNGVAGFNCYFPLRSYSFRPTYGVGHQPYRVVVLSFELLHAPATVCGPKQST	3	['D339R', 'R346I', 'K529Q']	2022	Synthetic	ZCB11-
955	NITNLCPFREVFNATRFASVYAWNRKRISNCVADYSVLYNLAPFVTFKCYGVSPTKLNDLCFTNVYADSFVIRGDQVRQIAPGQTGNIADYNYKLPDDFTGCVIAWNSNKLDSKVSGNYNYLYRLFRKSNLKPFERDISTEIYQAGNQPCNGVAGFNCYFPLRSYSFRPTYGVGHQPYRVVVLSFELLHAPAPVCGPKKST	5	['D339R', 'F375V', 'E406Q', 'K478Q', 'T523P']	2022	Synthetic	ZCB11-
956	NITNLCPFREVFNATRFASVYAWNRTRISNCVADYSVLYNLAPFFTFKCYGVSPTKLNDLCFTNVYADSFVIRGDEVRQIAPGQTGNIADYNYKLPDDFTGCVIAWNSNKLDSKQSGNYNYLYRLFRKSNLKPFERDISNEIYQAGNKPCNGVAGVNCYFPLRSYSFRPTYGTGHQPYRVVVLSFELLHAPATVCGPKKST	6	['D339R', 'K356T', 'V445Q', 'T470N', 'F486V', 'V503T']	2022	Synthetic	ZCB11-
957	NITNLCPFREVFNATRFASVYAWNRTRISNCVADYSVLYNLAPFPTFKCYGVSPTKLNDLCFTNVYAHSFVIRGDEVRQIAPGQTGNIADYNYKLPDDFTGCVIAWNSNKLDSKVSGNYNYLYRLFRKSNLKPFERDISTEIYQAGNLPCNGVAGFNCYFPLRSYSFRPTYGVGHQPYRVVVLSFELLHAPAPVCGPKKST	6	['D339R', 'K356T', 'F375P', 'D398H', 'K478L', 'T523P']	2022	Synthetic	ZCB11-
958	NITNLCPFREVFNATSFASVYAWNRKRISNCVADYSSLYNLAPFPTFKCYGVSPTKLNDLCFTNVYADSFVIRGDEVRQIAPGQTGNIADYNYKLPDDFTGCVIAWNSNKLDSKVSGNYNYLYRLFRKSNLKPFERDISTEIYQAGNKPCSGVAGFNCYFPLRSYSFRPTYGVGHQPYRVVVLSFELLHAPAPVCGPKKST	6	['D339R', 'R346S', 'V367S', 'F375P', 'N481S', 'T523P']	2022	Synthetic	ZCB11-
959	NITNLCPFDEVFNSTRFASVYAWNRTRISNCVADYSVLYNLAPFVTFKCYGVSPTKLHDLCFTNVYADSFVIRGDEVRQIAPGQTGNIADYNYKLPDDFTGCVIAWNSNKLDSKVSGNYNYLYRLFRKSNLKPFERDISTEIYQAGNKPCNGVAGVNCYFPLRSYSFRPTYGVGHQPYRVVVLSFELLHAPAPVCGPKKST	6	['A344S', 'K356T', 'F375V', 'N388H', 'F486V', 'T523P']	2022	Synthetic	ZCB11-
960	NITNLCPFDEVFNATRFASVYAWNRKRISNCVADYSVLYNLAPFFTFKCYGVSPTKLNDLCFTNVYADSFVIRGDEVRQIAPGQTGNIADYNYKLPDDFTGCVIAWNSNKLDSKVSGNYNYLYRLFRKSNLKPFERDISTEIYQAGMKPCNGVAGVNCYFPLRSYSFRPTYGVGHQPYRVVVLSFELLHAPATVCGPKKST	2	['N477M', 'F486V']	2022	Synthetic	ZCB11-
961	NITNLCPFHEVFNATRFASVYAWNRRRISNCVADYSVLYNLAPFVTFKCYGVSPTKLNYLCFTNVYADSFVIRGDEVRQIAPGQTGNIADYNYKLPDDFTGCVIAWNSNKLDSKVSGNYNYLYRLFRKSNLKPFERDISTEIYQAGNKPCNGVAGFNCYFPLQSYSFRPTYGVGHQPYRVVVLSFELLHAPAPVCGPKKST	6	['D339H', 'K356R', 'F375V', 'D389Y', 'R493Q', 'T523P']	2022	Synthetic	ZCB11-
962	NITNLCPFREVFNATRFASVYAWNRKRISNCVADYSVLYNLAPFPTFKCYGVSPTKLNDLCFTNVYADSFVIRGDEVRQIAPGQTGNIADYNYKLPDDFTGCVIAWNSNKLDSKVSGNYNYLYRLLRKSNLKPFERDISTEIYQAGNKRCNGVAGVNCYFPLRSYSFRPTYGVGHQPYRVVVLSFELLHAPAPVCGPKKST	6	['D339R', 'F375P', 'F456L', 'P479R', 'F486V', 'T523P']	2022	Synthetic	ZCB11-
963	NITNLCPFHEVFNATRFASVYAWNRKRISNCVADYSVLYNLAPFFTFKCYGVSATKLNDLCFTNVYADSFVIRGDEVRQIAPGQTGNIADYNYKLPDDFTGCVIAWNSNKLDSKQSGNYNYLYRLFRKSNLKPFERDISTEIYQAGNKPCNGVAGPNCYFPLRSYSFRPTYGVGHQPYRVVVLSFELLHAPATVCGPKKST	4	['D339H', 'P384A', 'V445Q', 'F486P']	2022	Synthetic	ZCB11-
964	NITNLCPFHEVFNATRFASVYAWNRKRISNCVADYSVLYNLAPFFTFKCYGVSATKLNDLCFTNVYADSFVIRGDEVRQIAPGQTGNIADYNYKLPDDFTGCVIAWNSNKLDSKQSGNYNYLYRLFRKSNLKPFERDISTEIYQAGNKPCNGVRGINCYFPLRSYSFRPTYGVGHQPYRVVVLSFELLHAPATVCGPKKST	5	['D339H', 'P384A', 'V445Q', 'A484R', 'F486I']	2022	Synthetic	ZCB11-
965	NITNLCPFREVFNATRFASVYAWNRKRISNCVADYSVLYNSAPFPTFKCYGVSPTKLNDLCFTNVYADSFVIRGDEVRQIAPGQTGNIADYNYKLPDDFTGCVIAWNSNKLDSKVSGNYNYLYRLFRKSNLKPFERDISTEIYQAGNKPCNGVSGVNCYFPLRSYSFRPTYGVGHQPYRVVVLSFELLHAPAPVCGPKKST	6	['D339R', 'L371S', 'F375P', 'A484S', 'F486V', 'T523P']	2022	Synthetic	ZCB11-
966	NITNLCPFHEVFNATRFASVYAWNRKRISNCVADYSVLYNLAPFLTFKCYGVSPTKLNDLCFTNVYADSFVIRGDEVGQIAPGQTGNIADYNYKLPDDFTGCVIAWNSNKLDSKQSGNYNYLYRLFRKSNLKPFERDISTEIYQAGNKPCNGVAGFNCYFPLRSYSFRPTYGVGHQPYRVVVLSFELLHAPATVCGPKKST	4	['D339H', 'F375L', 'R408G', 'V445Q']	2022	Synthetic	ZCB11-
967	NITNLCPFDEVFNSTRFASVYAWNRKRISNCVADYSVLYNLAPFVTFKCYGVSPTKLNDLCFTNVYADSFVIRGDEVRQIAPGQTGNIADYNYKLPDDFTGCVIAWNSNKLDSKVSGNYNYLYRLFRKSNLKPFERDISTEIYQATNKPCNGVAGFNCYFPLRSYSFRPTYGVGHQPYRVVVLSFELLHAPAPVCGPKKST	4	['A344S', 'F375V', 'G476T', 'T523P']	2022	Synthetic	ZCB11-
968	NITNLCPFREVFNATRFASVYAWNRKRISNCVADYSVLYNLAPVPTFKCYGVSPTKLNDLCFTNVYADSFVIRGDEVRQIAPGQTGNIADYNYKLPDDFTGCVIAWNSNKLDSKVSGNYNYLYRLFRKSNLKPFERDISTEIYQAGNLPCNGVAGPNCYFPLRSYSFRPTYGVGHQPYRVVVLSFELLHAPAPVCGPKKST	6	['D339R', 'F374V', 'F375P', 'K478L', 'F486P', 'T523P']	2022	Synthetic	ZCB11-
969	NITNLCPFREVFNATRFASVYAWNRKRISNCVADYSVLYNYAPFPTFKCYGVSPTKLNDLCFTNVYADSFVIRGDEVRQIAPGQTGNIADYNYKLPDDFTGCVIAWNSNKLDSKVSGNYNYLYRLFRKSNLKPFERDISNEIYQAGNKPCNGVRGFNCYFPLRSYSFRPTYGVGHQPYRVVVLSFELLHAPAPVCGPKKST	6	['D339R', 'L371Y', 'F375P', 'T470N', 'A484R', 'T523P']	2022	Synthetic	ZCB11-
970	NITNLCPFHEVFNATRFASVYAWNRKRISNCVADYSVLYNLAPFFTFKCYGVSPTKLNDLCFTNVYADSFVIRGDEVRQIAPGQTGNIADYNYKLPDDFTGCVIAWNSNKLDSKQSGNYNYLYRLFGKSNLKPFERDISTEIYQAGNKPCNGVAGANCYFPLRSYSFRPTYGVGHQPYRVVVLSFELLHAPATVCGPKKST	4	['D339H', 'V445Q', 'R457G', 'F486A']	2022	Synthetic	ZCB11-
971	NITNLCPFREVFNATRFASVYAWNRKRISNCVADYSVLYNLAPFPTFKCYGVSPTKLNDLCFTNVYADSFVIRGDEVRQIAPGQTGNIADYNYKLPDDFTGCVIAWNSNKLDSKVSGNYNYLYRLFRKSNLKPFERDISTEIYQAENKPCNGVAGFNCYFPLRSYSFRPTYGVGQQPYRVVVLSFELLHAPAPVCGPKKST	5	['D339R', 'F375P', 'G476E', 'H505Q', 'T523P']	2022	Synthetic	ZCB11-
972	NITNLCPFDEVFNATRFASVYAWTRKRISNCVADYSVLYNLAPFFTFKCYGVSPTKLNDLCFTNVYADSFVIRGDEVRQIAPGQTGNIADYNYKLPDDFTGCVIAWNSNKLDSKVSGNYNYLYRLFRKSNLKPFERDISTEIYQAVNKPCNGVAGFNCYFPLRSYSFRPTYGVGHQPYRVVVLSFELLHAPATVCGPKKST	2	['N354T', 'G476V']	2022	Synthetic	ZCB11-
973	NITNLCPFREVFNATRFASVYAWNRKRISNCVADYSVLYNLAPFPTFKCYGVSPTKLNDLCFTNVYADSFVIRGDEVRQIAPGPTGNIADYNYKLPDDFTGCVIAWNSNKLDSKVSGNYNYLYRLFRKSNLKPFERDISTEIYQAGNKPCNGVAGSNCYFPLRSYSFRPTYGVGYQPYRVVVLSFELLHAPAPVCGPKKST	6	['D339R', 'F375P', 'Q414P', 'F486S', 'H505Y', 'T523P']	2022	Synthetic	ZCB11-
974	NITNLCPFREVFNATRFASVYAWNRKRISNCVADYSVLYNLAPFPTFKCYGVSPTKLNDLCFTNVYADSFVIRGDEVRQIAPGQTGNIADYNYKLPDDFTGCVIAWNSNKLDSKVSGNYNYLYTLFRKSNLKPFERDISTEIYQAGNKPCNGVSGLNCYFPLRSYSFRPTYGVGHQPYRVVVLSFELLHAPAPVCGPKKST	6	['D339R', 'F375P', 'R454T', 'A484S', 'F486L', 'T523P']	2022	Synthetic	ZCB11-
975	NITNLCPFHEVFNATRFASVYAWNRKRISNCVADYSVLYNLAPFFTFKCYGVSPTKLNDLCFTNIYADSFVIRGDEVRQIAPGQTGNIADYNYKLPDDFTGCVIASNSNKLDSKVSGNYNYLYRLFRKSNLKPFERDISTEIYQAGNKPCNGVAGFNCYFPLRSYSFRPTYGVGHQPYRVVVLSFELLHAPTTVCGPKKST	4	['D339H', 'V395I', 'W436S', 'A522T']	2022	Synthetic	ZCB11-
976	NITNLCPFDEVFNATRFASVYAWNRKRISNCVADYSVLYNLAPFFTFKCYGVSPTKLNDLCFTNVYADSFVIRGDEVRQIAPGQTGNIADYNYKLPDDFTGCVIAWNSNKLDSKVSGNYNYLYRLFRKSNLKPFERDISTEIYQAANKPCNGFAGFNCYFPLRSYSFRPTYGVGHQPYRVVVLSFELLHAPATVCGPKKST	2	['G476A', 'V483F']	2022	Synthetic	ZCB11-
977	NITNLCPFRKVFNATRFASVYAWNRKRISNCVADYSVLYNLAPFPTFKCYGVSPTKLNDLCFTNVYADSFVIRGDEVRQIAPGQTGNIADYNYKLPDDFTGCVIAWNSNKLDSKVSGNYNYLYRLFRKSNLEPFERDISTEIYQAGNKPCNGVAGFNCYFPLRSYSFRPTYGVGYQPYRVVVLSFELLHAPAPVCGPKKST	6	['D339R', 'E340K', 'F375P', 'K462E', 'H505Y', 'T523P']	2022	Synthetic	ZCB11-
978	NITNLCPFHEVFNATRFASVYAWNRKRISNCVADYSVLYNLAPFFTCKCYGVSPTKLNDLCFTNVYADSFVIRGDEVRQIAPGQTGNIADYNYKLPDDFTGCVIAWNSNKLDSKVSGNYNYLYRLFRKSNLKPFERDISTEIYQAGNKPCNGVAGSNCYFPLRSYSFRPTYGVGHQPYRVVVLSFELLHAPAPVCGPKKST	4	['D339H', 'F377C', 'F486S', 'T523P']	2022	Synthetic	ZCB11-
979	NITNLCPFDEVFNATRFASVYAWTRTRISNCVADYSVLYNLAPFVTFKCYGVSPTKLNDLCFTNVYADSFVIRGDEVRQIAPGQTGNIADYNYKLPDDFTGCVIAWNSNKLDSTVSGNYNYLYRLFRKSNLKPFERDISTEIYQAGNKPCNGVAGVNCYFPLRSYSFRPTYGVGHQPYRVVVLSFELLHAPAPVCGPKKST	6	['N354T', 'K356T', 'F375V', 'K444T', 'F486V', 'T523P']	2022	Synthetic	ZCB11-
980	NITNLCPFDEVFNATRFASVYAWNRKRISNCVADYSVLYNLAPFPTFKCYGVSPTKLNDLCFTNVYADSFVIRGDEVRQIAPGQTGNIADYNYKLPDDFTGCVIAWNSNKLDSKVSGNYNYLYRLFRKSNLKPFERDISTEIYQACNKPCNGVAGFNCYFPLLSYSFRPTYGVGHQPYRVVVLSFELLHAPATVCGPKKST	3	['F375P', 'G476C', 'R493L']	2022	Synthetic	ZCB11-
981	NITNLCPFREVFNATRFASVYAWNRTRISNCVADYSVLYNLAPFFTFKCYGVSPTKLNDLCFTNVYADSFVIRGDEVRQIAPGQTENIADYNYKLPDDFTGCVIAWNSNKLDSKQSGNYNYLYRLFRKSNLKPFERDISTEIYQAGNKPCNGVAGVNCYFPLRSYSFRPTYGVGHQPYRVVVLSFELLHAPATVCGLKKST	6	['D339R', 'K356T', 'G416E', 'V445Q', 'F486V', 'P527L']	2022	Synthetic	ZCB11-
982	NITNLCPFDEVFNATRFASVYAWNRKRISNCVADYSVLYNLAPFLTFKCYGVSPTKLNDLCFTNIYADSFVIRGAEVRQIAPGQTGNIADYNYKLPDDFTGCVIAWNSNKLDSKVSGNYNYLYRLFRKSNLKPFERDISNEIYQAGNKPCNGVAGFNCYFPLRSYSFRPTYGVGHQPYRVVVLSFELLHAPAPVCGPKKST	5	['F375L', 'V395I', 'D405A', 'T470N', 'T523P']	2022	Synthetic	ZCB11-
983	NITNLCPFHEVFNATRFASVYAWNRKRISNCVADYSVLYNLAPFFTFKCYGVSATKLNDLCFTNVYADSFVIRGDEVRQIAPGQTGNIADYNYKLPDDFTGCVIAWNSNKLDSKQSGNYNYLYRLFRKSNLKPFERDISTEIYQAGNKPCNGVKDFNCYFPLRSYSFRPTYGVGHQPYRVVVLSFELLHAPATVCGPKKST	5	['D339H', 'P384A', 'V445Q', 'A484K', 'G485D']	2022	Synthetic	ZCB11-
984	NITNLCTFREVFNATRFASVYAWNRTRISNCVADYSVLYNLAPFFTFKCYGVSPTKLNDLCFTNVYADSFVIRGDEVRQIAPGQTGNIADYNYKLPDDFTGCVIAWNSNKLDSKQSGNYNYLYRLFRKSNLKPFERDISTEIYQAGNKPCNVVAGVNCYFPLRSYSFRPTYGVGHQPYRVVVLSFELLHAPATVCGPKKST	6	['P337T', 'D339R', 'K356T', 'V445Q', 'G482V', 'F486V']	2022	Synthetic	ZCB11-
985	NITNLCPFDEVFNATEFASVYAWNRKRISNCVADYSVLYNLAPFFTFKCYGVSPTKLNDLCFTNVYADSFVIRGDEVRQIAPGQTGNIADYNYKLPDDFTGCVIAWNSNKPDSKVSGNYNYLYRLFRKSNLKPFERDISTEIYQAGNKPCNGVAGFNCYFPLRSYSFRPTYGVGHQPYRVVVLSFELLHAPATVCGPKKST	2	['R346E', 'L441P']	2022	Synthetic	ZCB11-
986	NITNLCPFHEVFNATRFASVYAWNRRRISNCVADYSVLYNLAPFVTFKCYGVSPTKLNDLCFTNVYADSFVIRGDEVRQIAPGQTGNIADYNYKLPDDFTGCVIAWNSNKLDSKVSGNYNYLYRLFRKSNLKPFERDISTEIYQAGHKPCNGVAGFNCYFPLRSYSFRPTYGVGHQPYRVVVLSFELLHAPAPVCGPKKST	5	['D339H', 'K356R', 'F375V', 'N477H', 'T523P']	2022	Synthetic	ZCB11-
987	NITNLCPFREVFNATRFASVYAWNRRRISNCVADYSVLYNLAPFPTFKCYGVSPTKLNDLCFTNVYADSFVIRGDEVRQIAPGQTGNIADYNYKLPDDFTGCVIAWNSNKLDSKVSGNYNYLYRLFRKSNLKPFERDISTEIYQAGNKPCNGVAGFNCYFPLRSYSFRPTYGVGYQPYRVVVLSFELLHAPAPVCGPRKST	6	['D339R', 'K356R', 'F375P', 'H505Y', 'T523P', 'K528R']	2022	Synthetic	ZCB11-
988	NITNLCPFDEVFNATRFASVYAWNRKRISNCVADYSVLYNLAPFVTFKCYGVSPTKLNDLCFTNVYADSFVIRGDEVRQIAPGQTGNIADYNYKLPDDFTGCVIAWNSNKLDSKVSGNYNYLYRLFRKSNLKPFERDISTEIYQAGNKPCNGVAGSNCYFPLRSYSFRPTYGVGHQPYRVVVLSFELLHAPTTVCRPKKST	4	['F375V', 'F486S', 'A522T', 'G526R']	2022	Synthetic	ZCB11-
989	NITNLCPFREVFNATRFASVYAWNRKRISNCVADYSVLYNLAPFPTFKCYGVSPTKLNDLCFTNVYADSFVIRGDEVRQIAPGQTGNIADYNYKLPDDFTGCVIAWNSNKLDSKVSGNYNYLYRLFRKSNLKPFERDISTEIYQAGNLPCNGVAGHNCYFPLRSYSFRMTYGVGHQPYRVVVLSFELLHAPAPVCGPKKST	6	['D339R', 'F375P', 'K478L', 'F486H', 'P499M', 'T523P']	2022	Synthetic	ZCB11-
990	NITNLCPFDEVFNATRFASVYAWNRTRISNCVADYSVLSNLAPFVTFKCYGVSPTKLNDLCFTNVYADSFVIRGDEVRQIAPGQTGNIADYNYKLPDDFTGCVIAWNSNKLDSKVSGNYNYLYRLFRKSNLKPFERDISTEIYQAGNKPCNGVAGVNCYFPLRSYSFRPTYGVGHQPYRVVVLSFELLHAPAPVCGPKKSN	6	['K356T', 'Y369S', 'F375V', 'F486V', 'T523P', 'T531N']	2022	Synthetic	ZCB11-
991	NITNLCPFDEVFNATRFASVYAWNRKRISNCVADYSVLYNLAPFLTFKCYGVSPTKLNDLCFTNVYADSFVIRGDEVRQIAPGQTGNIADYNYKLPDDFTGCVIAWNSNKLDSKVSGNYNYLYRLFRKSNLKPFERDISTEIYQASNKPCNGVAGFNCYFPLRSYSFRPTYGVGHQPYRVVVLSFELLHAPTTVCGPKKST	3	['F375L', 'G476S', 'A522T']	2022	Synthetic	ZCB11-
992	NITNLCPFDEVFNATRFASVYAWNRKRISNCVADYSVLYNLAPFFTFKCYGVSPTKLNDLCFTNVYADSFVIRGDEVRQIAPGQTGNIADYNYKLPDDFTGCVIAWNSNKLDSKVSGNYNYLYRLFWKSNLKPFERDISTEIYQAGNKPCNGVAGFNCYFPLKSYSFRPTYGVGHQPYRVVVLSFELLHAPATVCGPKKST	2	['R457W', 'R493K']	2022	Synthetic	ZCB11-
993	NITNLCPFHEVFNATRFASVYAWNRKRISNCVAGYSVLYNLAPFVTFKCYGVSPTKLNDLCFTNVYADSFVIRGDEVRQIAPGQTGNIADYNYKLPDDFTGCVIAWNSNKLDSKVSGNYNYLYRLFRKSNLKPFERDISTEIHQAGNKPCNGVAGFNCYFPLRSYSFRPTYGVGHQPYRVVVLSFELLHAPAPVCGPKKST	5	['D339H', 'D364G', 'F375V', 'Y473H', 'T523P']	2022	Synthetic	ZCB11-
994	NITNLCPFHEVFNATRFASVYAWNRKRISNCVADYSVLYNLAPFVTFKCYGVSPTKLNDLCFTNVYADSFVIRGDEVRQIAPGQTGNIADYNYKLPDDFTGCVIAWNSNKLDSKVSGNYNYLYRLFRKSNLKPFERDISTEIYQACNKPCNGVAGFNCYFPLLSYSFRPTYGVGHQPYRVVVLSFELLHAPAPVCGPKKST	5	['D339H', 'F375V', 'G476C', 'R493L', 'T523P']	2022	Synthetic	ZCB11-
995	NITNLCPFREVFNATRFASVYAWNRTRISNCVADYSVLYNLAPFFTFKCYGVSPTKLNDLCFTNVYADSFVIRGDEVRQIAPGQTGNIADYNYKLPDDFTGCVIAWNSNKLDSKQSGNYNYLYRLFRKSNLKPFERDISTEIYQAGNKPCNGVAGVNCFFPFRSYSFRPTYGVGHQPYRVVVLSFELLHAPATVCGPKKST	6	['D339R', 'K356T', 'V445Q', 'F486V', 'Y489F', 'L492F']	2022	Synthetic	ZCB11-
996	NITNLCPFREVFNATRFASVYAWNRKRISNCVADYSVLYNLAPFVTFKCYGVSPTKLNDLCFTNVYADSFVIRGDEVRQIAPGQTGNIADYNYKLPDDFTGCVIAWNSNKLDSKVSGNYNYLYRLFRKSNLKPFERDISTEIYQSGNKPCNGVSGFNCYFPLRSYSFRPTYGVGHQPYRVVVLSFELLHAPAPVCGPKKST	5	['D339R', 'F375V', 'A475S', 'A484S', 'T523P']	2022	Synthetic	ZCB11-
997	NITNLCPFDEVFNATGFASVYAWNRKRISNCVADYSVLYNLAPFFTFKCYGVSPTKLNDLCFTNVYADSFVIRGDEVRQIAPGQTGNIADYNYKLPDDFTGCVIAWNSNKLDSKVSGNYNYLYRLFRKSNLKPFERDISTEIYQAGNKPCNGVAGFNCYQPLRSYSFRPTYGVGHQPYRVVVLSFELLHAPATVCGPKKST	2	['R346G', 'F490Q']	2022	Synthetic	ZCB11-
998	NITNLCPFHEVFNATRFASVYAWNRRRISNCVADYSVLYNLAPFVTFKCYGVSPTKLNDLCFTNVYADSFVIRGDEVRQIAPGQTGNIADYNYKLPDDFTGCVIVWNSNKLDSKVSGNYNYLYRLFRKSNLKPFERDISTEIYQAGNKPCNGVAGFNCYFPLQSYSFRPTYGVGHQPYRVVVLSFELLHAPAPVCGPKKST	6	['D339H', 'K356R', 'F375V', 'A435V', 'R493Q', 'T523P']	2022	Synthetic	ZCB11-
999	NITNLCPFDEVFNATRFASVYAWNRKRISNCVADYSVLYNLAPFFTFKCYGVSPTKLNDFCFTNVYADSFVIRGDEVRQIAPGQTGNIADYNYKLPDDFTGCVIAWNSNKLDSKVSGNYNYLYRLFRKSNLKPFERDISTEIHQAGNKPCNGVAGFNCYFPLRSYSFRPTYGVGHQPYRVVVLSFELLHAPATVCGPKKST	2	['L390F', 'Y473H']	2022	Synthetic	ZCB11-
1000	NITNLCPFDEVFNATRFASVYAWNRTRISNCVADYSVLYNLAPFFTFKCYGVSPTKLNDLCFTNVYADSFVIRGDEVRQIAPGQTGNIADYNYKLPDDFTGCVIAWNSNKLDSKVSGNYNYLYRLFRKSTLKPFERDISGEIYQAGNKPCNGVAGFNCYFPLRSYSFRPTYGVGHQPYRVVVLSFELLHAPAPVCGPKKST	4	['K356T', 'N460T', 'T470G', 'T523P']	2022	Synthetic	ZCB11-
1001	NITNLCPFREVFNATRFASVYAWNRTRISNCVADYSVLYNLAPLFTFKCYGVSPTKLNDLCFTNVYADSFVIRGDEVRQIAPGQTGNIADYNYKLPDDFTGCVIAWNSNKLDSKQSGNYNYLYRLFRKSNLKPFERDISTENYQAGNKPCNGVAGVNCYFPLRSYSFRPTYGVGHQPYRVVVLSFELLHAPATVCGPKKST	6	['D339R', 'K356T', 'F374L', 'V445Q', 'I472N', 'F486V']	2022	Synthetic	ZCB11-
1002	NITNLCPFREVFNATRFASVYAWNRKRISNCVADYSVLYNLAPFPTFKCYGVSPTKLNDLCFTNVYADSFVIRGDEVRQIAPGQTGNIADYNYKLPDDFTGCVIAWNSNKLDSKVSGNYNYLYRLFRKSNLKGFERDISTEIYQAGNKPCNGVAGVNCYFPLRSYSFRPTYGVGYQPYRVVVLSFELLHAPAPVCGPKKST	6	['D339R', 'F375P', 'P463G', 'F486V', 'H505Y', 'T523P']	2022	Synthetic	ZCB11-
1003	NITNLCPFREVFNATRFASVYAWNRKRISNCVADYSVLYNLAPFPTFKCYGVSPTKLNDLCFTNVYADSFVIRGDEVRQIAPGQTGHIADYNYKLPDDFTGCVLAWNSNKLDSKVSGNYNYLYRLFRKSNLKPFERDISTEIYQAGNKPCNGVSGFNCYFPLRSYSFRPTYGVGHQPYRVVVLSFELLHAPAPVCGPKKST	6	['D339R', 'F375P', 'N417H', 'I434L', 'A484S', 'T523P']	2022	Synthetic	ZCB11-
1004	NITNLCPFREVFNATRFASVYAWNRKRISNCVADYSVLYNLAPFPTFQCYGVSPTKLNDLCFTNVYADSFVIRGDEVRQIAPGQTGNIADYNYKLPDDFTGCVIAWNSNKLDSKVSGNYNYLYRLFRKSNLKPFERDISTEIYQAGNKPCKGVAGFNCYFPLRSYSFRPTYGVGHQPYRVVVLSFELLHAPAPVCGPKKST	5	['D339R', 'F375P', 'K378Q', 'N481K', 'T523P']	2022	Synthetic	ZCB11-
1005	NITNLCPFDEVFNATRFASVYAWNRTRISNCVADYSVLYNLAPFFTFKCYGVSPTKLNDLCFTNVYADSFVIRGDEVRQIAPGQTGNIADYNYKLPDDFTGCVIAWNSNKLDSKVSGNYNYLYRWFRKSNLKPFERDISTEIYQAGNKPCNGVAGFNCYFPLLSYSFRPTYGVGHQPYRVVVLSFELLHAPATVCGPKKST	3	['K356T', 'L455W', 'R493L']	2022	Synthetic	ZCB11-
1006	NITNLCPFDEVFNATRFASVYAWNRKRISNCVADYSVLYNLAPFFTIKCYGVSPTKLNDLCFTNVYADSFVIRGDEVRQIAPGQTGNIADYNYKLPDDFTGCVIAWNSNKLDSKVSGNYNYLYRLFRKSNLKPFERDISTEIYQEGNKPCNGVAGFNCYFPLRSYSFRPTYGVGHQPYRVVVLSFELLHAPATVCGPKKST	2	['F377I', 'A475E']	2022	Synthetic	ZCB11-
1007	NITNLCPFDEVFNATRFASVYAWNRTRISNCVADYSVLYNLAPFFTCKCYGVSPTKLNDLCFTNVYADSFVIRGDEVRQIAPGQTGNIADYNYKLPDDFTGCVIAWNSNKLDSKVSGNYNYLYRLFRKSNLKPFERDISTEIYQVGNKPCNGVAGFNCYFPLRSYSFRPTYGVGHQPYRVVVLSFELLHAPAPVCGPKKST	4	['K356T', 'F377C', 'A475V', 'T523P']	2022	Synthetic	ZCB11-
1008	NITNLCPFDEVFNATRFASVYAWNRKRISNCVADYSVLYNLAPFLTFKCYGVSPTNLNDLCFTNVYADSFVIRGDEVRQIAPGQTGNIADYNYKLPDDFTGCVIAWNSNKLDSKVSGNYNYLYRLFRKSNLKPFERDISTEIYQAGNKPCNGVAGFNCYFPLRSYSFRPTYGVGHQPYRVVVLSFELLHAPAPVCGPKKST	3	['F375L', 'K386N', 'T523P']	2022	Synthetic	ZCB11-
1009	NITNLCPFDEVFNATRFASVYAWNRKRISNCVADYSVLYNLAPFFTFKCDGVSPTKLNDLCFTNVYADSFVIRGDEVRQIAPGQTGNIADYNYKLPDDFTGCVIAWNSNKLDSKVSGNYNYLYRLFRKSNLKPFERDISTEIYQAGNKPCNGVAGFNCYFPLRSYSFRPTYGVGHQPYRVVVLSFELLHAPATVCGPKKST	1	['Y380D']	2022	Synthetic	ZCB11-
1010	NITNLCPFDEVFNATRFASVYAWNRTRISNCVADYSVLSNLAPFVTFKCYGVSPTKLNDLCFTNVYADSFVIRGDEVRQISPGQTGNIADYNYKLPDDFTGCVIAWNSNKLDSKVSGNYNYLYRLFRKSNLKPFERDISTEIYQAGNKPCNGVAGVNCYFPLRSYSFRPTYGVGHQPYRVVVLSFELLHAPAPVCGPKKST	6	['K356T', 'Y369S', 'F375V', 'A411S', 'F486V', 'T523P']	2022	Synthetic	ZCB11-
1011	NITNLCPFREVFNATRFASVYAWNRKRISNCVADYSVLYNLAPFPTFKCYGVSPTKLNDLCFTNVYADSFVIRGDEVRQIAPGQTGNIADYNYKLPDDFTGCVIAWNSNKLDSKVSGNYNYLYRLFRKSNLKPFERDISTEIYQAGNKSCNGVAGVNCYFPLPSYSFRPTYGVGHQPYRVVVLSFELLHAPAPVCGPKKST	6	['D339R', 'F375P', 'P479S', 'F486V', 'R493P', 'T523P']	2022	Synthetic	ZCB11-
1012	NITNLCPFREVFNATRFASVYAWNRTRISNCVADYSVLYNLAPFFTFKCYGVSPTKLNALCFTNVYADSFVIRGDEVRQIVPGQTGNIADYNYKLPDDFTGCVIAWNSNKLDSKQSGNYNYLYRLFRKSNLKPFERDISTEIYQAGNKPCNGVAGVNCYFPLRSYSFRPTYGVGHQPYRVVVLSFELLHAPATVCGPKKST	6	['D339R', 'K356T', 'D389A', 'A411V', 'V445Q', 'F486V']	2022	Synthetic	ZCB11-
1013	NITNLCPFHEVFNATRFASVYAWNRKRISNCVADYSVLYNLAPFFTFKCYGVSPTKLSDLCFTNVYADSFVIRGDEVRQIAPGQTGNIADYNYKLPDDFTGCVIAWNSNKLDSKVSGNYNYLYRLFRKSNLKPFERDISTEIYQAGNKPCNGVAGFNCYFPLRSYSFRPTYGVGHQPYRVVVLSFESLHAPATVCGPKKST	3	['D339H', 'N388S', 'L517S']	2022	Synthetic	ZCB11-
1014	NITNLCPFHEVFNATRFASVYAWNRKRISNCVADYSVLYNLAPFLTFKCYGVSPTKLNDLCFTNVYADSFVIRGDEVRQIAPGQTGNIADYNYKLPDDFTGCVIAWNSNKLDSKVSGNYNYLYRLFRKSNLKPFERDISTEIYQAVNKPCNGVAGFNCYFPLRSYSFRPTYGVGHQPYRVVVLSFELLHAPAPVCGPKKST	4	['D339H', 'F375L', 'G476V', 'T523P']	2022	Synthetic	ZCB11-
1015	NITNLCPFREVFNATRFASVYAWKRKRISNCVADYSVLYNLAPFPTFKCYGVSPTKLNDLCFTNVYADSFVIRGDEVRQIAPGQTGNIADYNYKLPDDFTGCVIAWNSNKLDSKVSGNYNYLYRLFRKSNLKPFERDISTEIYQAGNLPCNGVAGFNCYFPLRSYSFRPTYGVGHQPYRVVVLSFELLHAPAPVCGPKKST	5	['D339R', 'N354K', 'F375P', 'K478L', 'T523P']	2022	Synthetic	ZCB11-
1016	NITNLCPFREVFNATIFASVYAWNRTKISNCVADYSVLYNLAPFFTFKCYGVSPTKLNDLCFTNVYADSFVIRGDEVRQIAPGQTGNIADYNYKLPDDFTGCVIAWNSNKLDSKQSGNYNYLYRLFRKSNLKPFERDISTEIYQAGNKPCNGVAGVNCYFPLRSYSFRPTYGVGHQPYRVVVLSFELLHAPATVCGPKKST	6	['D339R', 'R346I', 'K356T', 'R357K', 'V445Q', 'F486V']	2022	Synthetic	ZCB11-
1017	NITNLCPFREVFNATRFASVYAWNRTRISNCVVDYSVLYNLAPFFTFKCYGVSPTKLNDLCFTNVYADSFVIRGDEVRQIAPGQTGNIADYNYKLPDDFTGCVIAWNSNKLDSKQSGNYNYLYRLFRKSNLKPFERDISTEIYQAGNKPCKGVAGVNCYFPLRSYSFRPTYGVGHQPYRVVVLSFELLHAPATVCGPKKST	6	['D339R', 'K356T', 'A363V', 'V445Q', 'N481K', 'F486V']	2022	Synthetic	ZCB11-
1018	NITNLCPFREVFNATRFASVYAWNRKRISNCVADYSVLYNLAPFVTFKCYGVSPTKLNDLCFTNVYADSFVIRGDEVRQIAPGQTGNIADYNYKLPDDFTGCVIAWNSNKLDSKVSGNYNYLYRLFRKSNLKPFERDISTQIYQAGNKPCNGVAGANCYFPLRSYSFRPTYGVGHQPYRVVVLSFELLHAPAPVCGPKKST	5	['D339R', 'F375V', 'E471Q', 'F486A', 'T523P']	2022	Synthetic	ZCB11-
1019	NITNLCPFDEVFNATRFASVYAWNRNRISNCVADYSVLYNLAPFFTFKCYGVSPTKLNDLCFTNVYADSFVIRGDEVREIAPGQTGNIADYNYKLPDDFTGCVIAWNSNKLDSKVSGNYNYLYRLFRKSNLKPFERDISTEIYQAGNKPCNGVAGFNCYFPLRSYSFRPTYGVGHQPYRVVVLSFELLHAPATVCGPKKST	2	['K356N', 'Q409E']	2022	Synthetic	ZCB11-
1020	NITNLCPFDEVFNATRFASVYAWNRKRINNCVADYSVLYNLAPFLTFKCYGVSPTKLNDLCFTNVYADSFVIRGDEVRQIAPGQTGNIADYNYKLPDDFTGCVIAWNSNKLDSKVSGNYNYLYRLFRKSNLKPFERDISTEIYQAGNKPCNGVAGFNCYFPLRSYSFRPTYGVGHQPYRVVVLSFELLHAPATVCRPKKST	3	['S359N', 'F375L', 'G526R']	2022	Synthetic	ZCB11-
1021	NITNLCPFRKVFNATRFASVYAWNRKRISNCVADYSVLYNLAPFPTFKCYGVSPTKLNDLCFTNVYADSFVIRGNEVRQIAPGQTGNIADYNYKLPDDFTGCVIAWNSNKLDSKVSGNYNYLYRLFRKSNLKPFERDISTEIYQAGNLPCNGVAGFNCYFPLRSYSFRPTYGVGHQPYRVVVLSFELLHAPAPVCGPKKST	6	['D339R', 'E340K', 'F375P', 'D405N', 'K478L', 'T523P']	2022	Synthetic	ZCB11-
1022	NITNLCPFDEVFNATRFASVYAWNRKRISNCVADYSVLYNLAPFFTFKCYGVSPTKLNDLCFTNVYADSGVIRGDEVRQIAPGQTGNIADYNYKLPDDFTGCVIAWNSNKLDSKVSGNYNYLYRLFRKSNLKPFERDISTEIYQAGNKPCNGVAGVNCYFPLRSYSFRPTYGVGHQPYRVVVLSFELLHAPATVCGPKKST	2	['F400G', 'F486V']	2022	Synthetic	ZCB11-
1023	NITNLCPFDEVFNATRFASVYAWNRKRISNCVADYSVLYNLAPFPTFKCYGVSPTKLNDLCFTNVYTDSFVIRGAEVRQIAPGQTGNIADYNYKLPDDFTGCVIAWNSNKLDSKVSGNYNYLYRLFRKSNLKPFERDISTEIHQAGNKPCNGVAGFNCYFPLRSYSFRPTYGVGHQPYRVVVLSFELLHAPAPVCGPKKST	5	['F375P', 'A397T', 'D405A', 'Y473H', 'T523P']	2022	Synthetic	ZCB11-
1024	NITNLCPFHEVFNATRFASVYAWNRKRISNCVADYSVLYNLAPFFTFKCYGVSPTKLNDLCFTNVYADSFVIRGAEVRQIAPGQTGNIADYNYKLPDDFTGCVLAWNSNKLDSKVSGNYNYLYRLFRKSNLKPFERDISTEIHQAGNKPCNGVAGFNCYFPLRSYSFRPTYGVGHQPYRVVVLSFELLHAPAPVCGPKKST	5	['D339H', 'D405A', 'I434L', 'Y473H', 'T523P']	2022	Synthetic	ZCB11-
1025	NITNLCPFDEVFNATRFASVYAWNRKRISNCVADYSVLYNLAPFLTFKCYGVSPTKLNDLCFTNVYADSFVIRGDEVRQIAPGQTGNIADYNYKLPDDFTGCVKAWNSNKLDSKVSGNYNYLYRLFRKSNLKPFERDISTEIYQAGNKPCNGVAGFNCYFPLRSYSFRPTYGVGHQPYRVVVLSFELLHAPATVCGPKKST	2	['F375L', 'I434K']	2022	Synthetic	ZCB11-
1026	NITNLCPFDEVFNATRFASVYAWNRKRISNCVADYSVLYNLAPFFTFKCYGVSPTKLNDLCFTNVYVDSFVIRGDEVRQIAPGQTGNIADYNYKLPDDFTGCVIAWNSNKLDSKVSGNYNYLYRLFRKSNLKPFERDISTEIYQAGNKPCNGAAGFNCYFPLRSYSFRPTYGVGHQPYRVVVLSFELLHAPATVCGPKKST	2	['A397V', 'V483A']	2022	Synthetic	ZCB11-
1027	NITNLCPFHEVFNATRFASVYAWNRKRISNCVADYSVLYNLAPFFTFKCYGVSPTKLNDLCFTNVYADSFVIRGDEVRQIAPGQTGNIADYNYKLPDDFTGCVIAWNSNKLDSKVSGNYNYLYRLFRKSNLKPFERDISTEIYQAGNKPCNGVAGPNCYFPLRSYSFRPTYGVGHQPYRVVVLSFELLHAPATVCGSKKST	3	['D339H', 'F486P', 'P527S']	2022	Synthetic	ZCB11-
1028	NITNLCPFDEVFNATVFASVYAWNRKRISNCVADYSVLYNLAPFLTFKCYGVSPTKLNDLCFTNVYADSFVIRGDEVRQIAPGQTGNIADYNYKLPDDFTGCVIAWNSNKLDSKVSGNYNYLYRLFRKSNLKPFERDISTEIYQAGNKPCNGVAGFNCYFPLRSYSFRPTYGVGHQPYRVVVLSFELLHAPATVCRPKKST	3	['R346V', 'F375L', 'G526R']	2022	Synthetic	ZCB11-
1029	NITNLCPFDEVFNATRFASVYAWNRKRISNCVADYSVLYNLAPFLTFKCYGVSPTKLNDLCFTNVYADSFVIRGDEVRQIAPGQTGNIADYNYKLPDDFTGCVIAWNSNKLDSKVSGNYNYLYRLFRKSNLKPFERDISTEIYQAGNKPCNGVAGFNCYFPLRSYSFRPTYGVGHQPYRVVVLSFELLHHPTTVCGPKKST	3	['F375L', 'A520H', 'A522T']	2022	Synthetic	ZCB11-
1030	NITNLCPFDEVFNATRFASVYAWNRKRISNCVADYSVLYNLAPFFTFKCYGVSPTKLNDLCFTNVYADSFVIRGDEVRQIAPGQTGNIADYNYKLPDDFTGCVIAWNSNKLDSKVSGNYNYLYRLYRKSNLKPFERDISTEIYQAGNKPCNGVASFNCYFPLRSYSFRPTYGVGHQPYRVVVLSFELLHAPATVCGPKKST	2	['F456Y', 'G485S']	2022	Synthetic	ZCB11-
1031	NITNSCPFDEVFNATRFASVYAWNRKRISNCVADYSVLYNLAPFVTFKCYGVSPTKLNDLCFTNVYADSFVIRGDEVRQIAPGQTGNIADYNYKLPDDFTGCVIAWNSNKLDSKVSGNYNYLYRLFRKSNLKPFERDISTEIYQADNKPCNGVAGFNCYFPLRSYSFRPTYGVGHQPYRVVVLSFELLHAPAPVCGPKKST	4	['L335S', 'F375V', 'G476D', 'T523P']	2022	Synthetic	ZCB11-
1032	NITNLCPFDEVFNATRFASVYAWNRKRISNCVADYSVLYNLAPFFTFKCYGVSPTKLNDLCFTNVYADSFVIRGDEVRQIAPGQTGNIADYNYKLPDDFTGCVIAWNSNKLDSKVSGNYNYLYRLFRKSNLKPFERDISTEIYQAGNRPCNGVAGFHCYFPLRSYSFRPTYGVGHQPYRVVVLSFELLHAPATVCGPKKST	2	['K478R', 'N487H']	2022	Synthetic	ZCB11-
1033	NITNLCPFREVFNATRFASVYAWNRKRISNCVADYSVLYNLAPFPTFKCYGVSPTKLNDLCFTNVYADSFVIRGDEVRQIAPGQTGNIADYNYKLPDDFTGCVIAWNSNKLDSKVSGNYNYLYRLFRKSNLKPFERDISTEIYQEGNKPCNVVAGFNCYFPLRSYSFRPTYGVGYQPYRVVVLSFELLHAPAPVCGPKKST	6	['D339R', 'F375P', 'A475E', 'G482V', 'H505Y', 'T523P']	2022	Synthetic	ZCB11-
1034	NITNLCPFDEVFNATRFASVYAWTRKRISNCVADYSVLYNLAPFFTFKCYGVSPTKLNDLCFTNVYADSFVIRGDEVRQIAPGQTGNIADYNYKLPDDFTGCVIAWNSNKLDSTVSGNYNYLYRLFRKSNLKPFERDISTEIYQAGNKPCNGVAGFNCYFPLRSYSFRPTYGVGHQPYRVVVLSFELLHAPATVCGPKKST	2	['N354T', 'K444T']	2022	Synthetic	ZCB11-
1035	NITNFCPFHEVFNATRFASVYAWNRKRISNCVADYSVLYNLAPFVTFKCYGVSPTKLNDLCFTNVYADSFVIRGDEVRQIAPGQTGNIADYNYKLPDDFTGCVIAWNSNKLDSKVSGNYNYLYRLFRKSNLKPFERDISTEIYQAGNKPCNGVAGANCYFPLRSYSFRPTYGVGHQPYRVVVLSFELLHAPAPVCGPKKST	5	['L335F', 'D339H', 'F375V', 'F486A', 'T523P']	2022	Synthetic	ZCB11-
1036	NITNLCPFDEVFNATRFASVYAWNRKRISNCVADYSVLYNLAPFFTFKCYGVSPTKLNDLCFTNVYADSFVIRGDEVRQIAPGQTGNIADYNYKLPDDFTGCVIAWNSNKLDSKVSGNYNYLYRLFRKSNLKPFERDISTEIYQACNKPCNGVAGFNCYFPLRSYSFRPTYGVGYQPYRVVVLSFELLHAPATVCGPKKST	2	['G476C', 'H505Y']	2022	Synthetic	ZCB11-
1037	NITNLCPFHEVFNATRFASVYAWNRKRISNCVADYSVLYNLAPFVTFKCYGVSPTKLNDLCFTNVYADSFVIRGDEVRQIAPGQTGNIADYNYKLPDDFTGCVIAWNSNKLDSKVSGNYNYLYRLFRKSNLKPFERDISTEIYQAGNKPCNGVAGINCYFPLQSYSFRPTYGVGHQPYRVVVLSFELLLAPAPVCGPKKST	6	['D339H', 'F375V', 'F486I', 'R493Q', 'H519L', 'T523P']	2022	Synthetic	ZCB11-
1038	NITNLCPFREVFNATRFASVYAWNRRRISNCVADYSVLYNHAPFFTFKCYGVSPTKLNDLCFTNVYADSFVIRGDEVRQIAPGQTGNIADYNYKLPDDFTGCVIAWNSNKLDSKVSGNYNYLYRLFRKSNLKPFERDISTEIYQAGNKPCNGVAGFNCYFPLRSYSFRPTYGIGHQPYRVVVLSFELLHAPAPVCGPKKST	5	['D339R', 'K356R', 'L371H', 'V503I', 'T523P']	2022	Synthetic	ZCB11-
1039	NITNLCPFDEVFNATRFASVYAWNRKRISNCVADYSVLYNLATFFTFKCYGVSPTKLNDLCFTNVYADSFVIRGDEVRQIAPGQTGNIADYNYKLPDDFTGCVIAWNSNKLDSKVSGNYNYLYRLFRKSNLKPFERDISTEIYQAGNYPCNGVAGFNCYFPLRSYSFRPTYGVGHQPYRVVVLSFELLHAPATVCGPKKST	2	['P373T', 'K478Y']	2022	Synthetic	ZCB11-
1040	NITNLCPFDEVFNATRFASVYAWNRKRISNCVADYSVLYNLAPFLTFKCYGVSPTKLNDLCFTNVYADSFVIRGDEVRQIAPGQTGNIADYNYKLPDDFTGCVIAWNSNKLDSKVSGNYNYLYRLFRKSNLKPFERDISTEIYQAGNKPCNGVAGFNCYYPLRSYSFRPTYGVGHQPYRVVVLSFELLHAPAPVCGPKKST	3	['F375L', 'F490Y', 'T523P']	2022	Synthetic	ZCB11-
1041	NITNLCPFDEVFNATRFASVYAWNRKRISNCVADYSVLYNHAPFFTFKCYGVSPTKLNDLCFTNVYADSFVIRGDEVRQIAPGQTGNIADYNYKLPDDFTGCVIAWNSNKLDSTVSGNYNYLYRLFRKSNLKPFERDISTEIYQAGNKPCNGVAGFNCYFPLLSYSFRPTYGVGHQPYRVVVLSFELLHAPATVCGPKKST	3	['L371H', 'K444T', 'R493L']	2022	Synthetic	ZCB11-
1042	NITNLCPFREVFNATRFASVYAWNRKRISNCVADYSVLNNLAPFPTFKCYGVSPTKLNDLCFTNVYADSFVIRGDEVRQIAPGQTGNIADYNYKLPDHFTGCVIAWNSNKLDSKVSGNYNYLYRLFRKSNLKPFERDISTEIYQAGNKPCNGVSGFNCYFPLRSYSFRPTYGVGHQPYRVVVLSFELLHAPAPVCGPKKST	6	['D339R', 'Y369N', 'F375P', 'D428H', 'A484S', 'T523P']	2022	Synthetic	ZCB11-
1043	NIKNLCPFDEVFNATRFASVYAWNRKRISNCVADYSVLYNLAPFLTFKCYGVSPTKLNDLCFTNVYADSFVIRGDEVRQIAPGQTGNIADYNYKLPDDFTGCVIAWNSNKLDSKVSGNYNYLYRLFRKSNLKNFERDISTEIYQAGNKPCNGVAGFNCYFPLRSYSFRPTYGVGHQPYRVVVLSFELLHAPAPVCGPKKST	4	['T333K', 'F375L', 'P463N', 'T523P']	2022	Synthetic	ZCB11-
1044	NITNLCPFREVFNATRFASVYAWNRKRISNCVADYSVLNNLAPFPTFKCYGVSPTKLNDLCFTNVYADSFVIRGDEVRQIAPGQTGNIADYNYKLPDDFTGCVIAWNSNKLDSKVSGNYNYLYRLFRKSNLKPFERDISTEIYQAGNKPCNGVSGFNCYFPLRSYSFRPTYGVGHQPYRVVVLSFELLHATAPVCGPKKST	6	['D339R', 'Y369N', 'F375P', 'A484S', 'P521T', 'T523P']	2022	Synthetic	ZCB11-
1045	NITNLCPFDEVFNATRFASVYAWNRKRISNCVADYSVLYNLAPFFTFKCYGVSPTKLNDLCFTNVYADSFVIRGDEVRQIAPGQTGNIADYNYKLPDDFTGCVIAWNSNKLDSKVSGNYNYLYRLFRKSALKPFERDISTEIYQAGWKPCNGVAGFNCYFPLRSYSFRPTYGVGHQPYRVVVLSFELLHAPATVCGSKKST	3	['N460A', 'N477W', 'P527S']	2022	Synthetic	ZCB11-
1046	NITNLCPFDEVFNATRFASVYAWNRKRISNCVADYSVLYNHAPFFTFKCYGVSPTKLNDLCFTNVYADSFVIRGDEVRQIAPGQTGNIADFNYKLPDDFTGCVIAWNSNKLDSKVSGNYNYLYRLFRKSNLKPFERDISTEIYQAGNKPCNGVRGFNCYFPLRSYSFRPTYGVGHQPYRVVVLSFELLHAPATVCGPKKST	3	['L371H', 'Y421F', 'A484R']	2022	Synthetic	ZCB11-
1047	NITNLCPFHEVFNATRFASVYAWNRKRISNCVADYSVLYNLAPFFTFKCYGVSPTKLNDLCFTNVYADSFVIRGDEVRQIAPGQYGNIADYNYKLPDDFTGCVIAWNSNKLDSKVSGNYNYLYRLFRKSNLKPFERDISTEIYQAGNKPCNGVAGFNCYFPLRSYSFRPTYGVGHQPYRVVVLSFELLHAPTTVCGPKKST	3	['D339H', 'T415Y', 'A522T']	2022	Synthetic	ZCB11-
1048	NITNLCPFDEVFNATRFASVYAWNRTRISNCVADYSVLYNLAPFVTFKCYGVSPTKLNDLCFTNVYADSFVIRGDEVRQIAPGQTGNIADYNYKLPDDFKGCVIAWNSNKLDSKVSGNYNYLYRLFRKSNLKPFERDISTEIYQAGNKPCNGVAGVNCYFPLRPYSFRPTYGVGHQPYRVVVLSFELLHAPAPVCGPKKST	6	['K356T', 'F375V', 'T430K', 'F486V', 'S494P', 'T523P']	2022	Synthetic	ZCB11-
1049	NITNLCPFREVFNATRFASVYAWNRKRISNCVADYSVLYNLAPFPTFKCYGVSPTKLNDLCFTNVYADSFVIRGDEVRQIAPGQTGNIADYNYKLPDDFTGCVIAWNSNKLDSKVSGNYNYLYRLFRKSNLKPFERDISTEIYQAGNLPCNGVAGANCYFPLRSYSFRPTYGCGHQPYRVVVLSFELLHAPAPVCGPKKST	6	['D339R', 'F375P', 'K478L', 'F486A', 'V503C', 'T523P']	2022	Synthetic	ZCB11-
1050	NITNLCPFREVFNATRFASVYAWNRTRISNCVADYSVLYNLAPHFTFKCYGVSPTKLNDLCFTNVYADSFVIRGDEVRQIAPGQTGNIADYNYKLPDDFTGCVIAWNSNKLDSKQSGNYNYLYRLFRKSNLKPFERDISTEIYQAGIKPCNGVAGVNCYFPLRSYSFRPTYGVGHQPYRVVVLSFELLHAPATVCGPKKST	6	['D339R', 'K356T', 'F374H', 'V445Q', 'N477I', 'F486V']	2022	Synthetic	ZCB11-
1051	NITNLCPFDEVFNATRFASVYAWNRTRISNCVADYSVLYNLAPFVTFKCYGVSPTKLNDLCFTNVYADSFVIRGDQVRQIAPGQTGNIADYNYKLPDDFTGCVIAWNSNKLDSKVSGNYNYLYRLFRKSNLKPFERDISTEIYQAGNKPCNGVAGVNCYFPLHSYSFRPTYGVGHQPYRVVVLSFELLHAPAPVCGPKKST	6	['K356T', 'F375V', 'E406Q', 'F486V', 'R493H', 'T523P']	2022	Synthetic	ZCB11-
1052	NITNLCPFDEVFNATRFASVYAWNRKRISNCVADYSVLYNLAPFFTFKCYGVSPSKLNDLCFTNVYADSFVIRCDEVRQIAPGQTGNIADYNYKLPDDFTGCVIAWNSNKLDSKVSGNYNYLYRLFRKSNLKPFERDISTEIYQAGNKPCNGVAGFNCYFPLRSYSFRPTYGVGHQPYRVVVLSFELLHAPATVCGPKKST	2	['T385S', 'G404C']	2022	Synthetic	ZCB11-
1053	NITNLCPFREVFNATRFASVYAWNRRRISNCVADYSVLYNLAPFPTFKCYGVSPTKLNDLCFTNVYADSFVIRGDEVRQIAPGQTGNIADYNYKLPDDFTGCVIAWNSNKLDSKVSGNYNYLYRLFRKSNLKPFERDISTEIYQAGNKPCNGVRGFNCYFPLRSYPFRPTYGVGHQPYRVVVLSFELLHAPAPVCGPKKST	6	['D339R', 'K356R', 'F375P', 'A484R', 'S496P', 'T523P']	2022	Synthetic	ZCB11-
1054	NITNLCPFREVFNATRFASVYAWNRNRISNCVADYSVLYNLAPFPTFKSYGVSPTKLNDLCFTNVYADSFVIRGDEVRQIAPGQTGNIADYNYKLPDDFTGCVIAWNSNKLDSKVSGNYNYLYRLFRKSNLKPFERDISTEIYQAGNKPCNGVSGFNCYFPLRSYSFRPTYGVGHQPYRVVVLSFELLHAPAPVCGPKKST	6	['D339R', 'K356N', 'F375P', 'C379S', 'A484S', 'T523P']	2022	Synthetic	ZCB11-
1055	NITNLCPFDKVFNATRFASVYAWNRKRISNCVADYSVLYNLAPFFTFKCYGVSPTKLNDLCFTNVYADSFVIRGDEVGQIAPGQTGNIADYNYKLPDDFTGCVIAWNSNKLDSKVSGNYNYLYRLFRKSNLKPFERDISTEIYQAGNKPCNGVAGFNCYFPLRSYSFRPTYGVGHQPYRVVVLSFELLHAPATVCGPKKST	2	['E340K', 'R408G']	2022	Synthetic	ZCB11-
1056	NITNLCPFREVFNATRFASVYAWNRKRISNCVADYSVLYNLAPFPTFKCYGVSPTKLNDLCFTNVYADSFVIRGDEVRQIAPGQTGNIADYNYKLPDDFTGCVIAWNSNKLDSTVSGNYNYLYRLFRKSNLKPFERDISTEIYQAGNLPCNGVAGFNCYFPLRSYSFRPTYGVGHQPYRVVVLSFELLHAQAPVCGPKKST	6	['D339R', 'F375P', 'K444T', 'K478L', 'P521Q', 'T523P']	2022	Synthetic	ZCB11-
1057	NITNLCPFREVFNATRFASVYAWNRTRISNCVADYSVLYNLAPFFTFKCYGVSPTKLNGLCFTNVYADSFVIRGDEVRQIAPGQTGNIADYNYKLPDDFTGCVIAWNSNILDSKQSGNYNYLYRLFRKSNLKPFERDISTEIYQAGNKPCNGVAGVNCYFPLRSYSFRPTYGVGHQPYRVVVLSFELLHAPATVCGPKKST	6	['D339R', 'K356T', 'D389G', 'K440I', 'V445Q', 'F486V']	2022	Synthetic	ZCB11-
1058	NITKLCPFREVFNATRFASVYAWNRTRISNCVADYSVLYNLAPFFTFKCYGVSPTKLNDLCFTNVYADSFVIRGDEVRQIAPGQTGNIADYNYKVPDDFTGCVIAWNSNKLDSKQSGNYNYLYRLFRKSNLKPFERDISTEIYQAGNKPCNGVAGVNCYFPLRSYSFRPTYGVGHQPYRVVVLSFELLHAPATVCGPKKST	6	['N334K', 'D339R', 'K356T', 'L425V', 'V445Q', 'F486V']	2022	Synthetic	ZCB11-
1059	NITNLCPFDEVFNATRFASVYAWNRKRISNCVADYSVLYNLAPFFTFKCYGVSPTKLNDLCFTNVYADSFVIRGDEVRQIAPGQTGNIADYNYKLPDDFTGCVIAWNSNKLDSKVSGNYNYLYRLTRKSNLKPFERDISTEIYQAGNKPCIGVAGFNCYFPLRSYSFRPTYGVGHQPYRVVVLSFELLHAPATVCGPKKST	2	['F456T', 'N481I']	2022	Synthetic	ZCB11-
1060	NITNLCPFREVFNATRFASVYAWNRKRISNCVADYSVLYNLAPFPTFKCYGVSPTKLNDLCFTNVYADSFVIRGDEVRQIAPGQTVNIADYNYKLPDDFTGCVIAWNSNKLDSKVSGNYNYLYRLFRKSNLKPFERDISTEIYQAGNQPCNGVAGFNCYFPLRSYSFRPTYGVGYQPYRVVVLSFELLHAPAPVCGPKKST	6	['D339R', 'F375P', 'G416V', 'K478Q', 'H505Y', 'T523P']	2022	Synthetic	ZCB11-
1061	NITNSCPFDEVFNATRFASVYAWNRKRISNCVADYSVLYNLAPFFTFKCYGVSPTKLNDLCFTNVYADSFVIRGDEVRQIAPGQTGNIADYNYKLPDDFTGCVIAWNSNKLDSKVSGNYNYLYRLFRKSNLKPFERDISTEIYQAGNKPCNGVAGVNCYFPLRSYSFRPTYGVGHQPYRVVVLSFELLHAPATVCGPKKST	2	['L335S', 'F486V']	2022	Synthetic	ZCB11-
1062	NITNLCPFDEVFNATRFASVYAWNRTRISNCVADYSVLYNLAPFFTFKCYGVSPTKLNDLCFTNVYADSFVIRGDEVRQIAPGQTGNIADYNYKLPDDFTGCVIAWNSNKLDSKVSGNYNYLRRLFRKSNLKPFERDISTEIYQAGNKPCNGVAGFNCYFPLRSYSFRPTYGVGHQPYRVVVLSFELLHAPATVCRPKKST	3	['K356T', 'Y453R', 'G526R']	2022	Synthetic	ZCB11-
1063	NITNLCPFDEVFNATRFASVYAWNRTRISNCVADYSVLYNLAPFVTFKCYGVSPTKLNDLCFTNVYADSFVIRGDEVRQIAPGQTGNIADYDYKLPDDFTGCVIAWNSNKLDSKVSGNYNYLYRLFRKSNLKPFERDISTEIYQVGNKPCNGVAGVNCYFPLRSYSFRPTYGVGHQPYRVVVLSFELLHAPAPVCGPKKST	6	['K356T', 'F375V', 'N422D', 'A475V', 'F486V', 'T523P']	2022	Synthetic	ZCB11-
1064	NITNLCPFREVFNATKFASVYAWNRKRISNCVADYSVLNNLAPFPTFKCYGVSPTKLNDLCFTNVYADSFVIRGDEVRQIAPGQTGNIADYNYKLPDDFTGCVIAWNSNKLDSKVSGNYNYLYRLFRKSNLKPFERDISTEIYQAGNKPCNGVSGFNCYFPLRSYSFRPTYGVGHQPYRVVVLSFELLHAPAPVCGPKKST	6	['D339R', 'R346K', 'Y369N', 'F375P', 'A484S', 'T523P']	2022	Synthetic	ZCB11-
1065	NITNLCPFHEVFNATRFASVYAWNRKRISNCVAYYSVLYNLAPFVTFKCYGVSPTKLNDLCFTNVYADSFVIRGDEVRQIAPGQTGNIADYNYKLPDDFTGCVIAWNSNKLDSKVSGNYNYLYRLFRKSNLKPFERDISTEIYQAGNKPCNGVAGFNCYFPLRPYSFRPTYGVGHQPYRVVVLSFELLHAPAPVCGPKKST	5	['D339H', 'D364Y', 'F375V', 'S494P', 'T523P']	2022	Synthetic	ZCB11-
1066	NITNLCPFREVFNATRFASVYAWNRTRISNCVADYSVLYNLAPFFTFKCYGVSPTKLNDLCFTNVYADSFVIRGDEVRQIAPGQTGNIADYNYKLPDDFTRCVIAWNSNKLDSKQSGNYNYLYRLFRKSYLKPFERDISTEIYQAGNKPCNGVAGVNCYFPLRSYSFRPTYGVGHQPYRVVVLSFELLHAPATVCGPKKST	6	['D339R', 'K356T', 'G431R', 'V445Q', 'N460Y', 'F486V']	2022	Synthetic	ZCB11-
1067	NITNLCPFREVFNATIFASVYAWNRKRISNCVADYSVLYNLAPFPTFKCYGVSPTKLNDLCFTNVYADSFVIRGDEVRQIAPGQTGNIADYNYKLPDDFTGCVIAWNSNKLDSKVSGNYNYLYRLFRKSNLKPFERDISTEIYQAGNKPCNGFAGFNCYFPLRSYSFRPTYGVGYQPYRVVVLSFELLHAPAPVCGPKKST	6	['D339R', 'R346I', 'F375P', 'V483F', 'H505Y', 'T523P']	2022	Synthetic	ZCB11-
1068	NITNLCPFREVFNATRFASVYAWNRKRISNCVADYSVLYNLAPFPTFKCYGVSPTKLNDLCFTNVYADSFLIRGDEVRQIAPGQTGNIADYNYKSPDDFTGCVIAWNSNKLDSKVSGNYNYLYRLFRKSNLKPFERDISTEIYQAGNLPCNGVAGFNCYFPLRSYSFRPTYGVGHQPYRVVVLSFELLHAPAPVCGPKKST	6	['D339R', 'F375P', 'V401L', 'L425S', 'K478L', 'T523P']	2022	Synthetic	ZCB11-
1069	NITNLCPFREVFNATRFASVYAWNRTRISNCVADYSVLYNLAPFFTFKCYGVSPTKLNDLCFTNVYADSFVIRGDEVRQIAPGQTGNIADLNYKLPDDFTGCVIAWNSNKLDSKQSGNYNYLYRLFRKSNLKPFERDISNEIYQAGNKPCNGVAGVNCYFPLRSYSFRPTYGVGHQPYRVVVLSFELLHAPATVCGPKKST	6	['D339R', 'K356T', 'Y421L', 'V445Q', 'T470N', 'F486V']	2022	Synthetic	ZCB11-
1070	NITNLCPFDVVFNATRFASVYAWNRKRISNCVADYSVLYNLAPFFTFKCYGVSPTKLNDLCFTNVYADSFVIRGDEVRQIAPGQTGNIADYNYKLPDDFTGCVIAWNSNKLDSKVSGNYNYLYRLFRKSNLKPFERDISTEIYQAGNKPCNGVKGFNCYFPLRSYSFRPTYGVGHQPYRVVVLSFELLHAPATVCGPKKST	2	['E340V', 'A484K']	2022	Synthetic	ZCB11-
1071	NITNLCPFRKVFNATRFASVYAWNRKRISNCVADYSVLYNLAPFVTFKCYGVSPTKLNDLCFTNVYADSFVIRGDEVRQIAPGQTGNIADYNYKLPDDFTGCVIAWNSNKLDSKVSGNYNYLYRLFRKSNLKPFERDISTEIYQAGNKPCYGVAGFNCYFPLRSYSFRPTYGVGHQPYRVVVLSFELLHAPAPVCGPKKST	5	['D339R', 'E340K', 'F375V', 'N481Y', 'T523P']	2022	Synthetic	ZCB11-
1072	NITNLCPFREVFNATRFASVYAWNRTRISNCVADYSVLYNLAPFFVFKCYGVSPTKLNDLCFTNVYADSFVIRGDEVRQIAPGQTGNIADYNYKLPDDFTGCVIAWNSNKLDSKQSGNYNYLYRLFRKSNLKPFERDISTEIYQAGNKPCKGVAGVNCYFPLRSYSFRPTYGVGHQPYRVVVLSFELLHAPATVCGPKKST	6	['D339R', 'K356T', 'T376V', 'V445Q', 'N481K', 'F486V']	2022	Synthetic	ZCB11-
1073	NITNLCPFREVFNATRFASVYAWNRKRISNCVADYSVLYNLAPFPTFKCYGVSPTKLNDLCFTNVYADSFVIRGDEVRQIAPGQTGNIADYNYKLPDDFTGCVIAWNSNKLDSKVSGNYNYLYRLFRKSNLKPFERDISTEIYQAGNKPCNGVHGVNCYSPLRSYSFRPTYGVGHQPYRVVVLSFELLHAPAPVCGPKKST	6	['D339R', 'F375P', 'A484H', 'F486V', 'F490S', 'T523P']	2022	Synthetic	ZCB11-
1074	NITNLCPFNEVFNATRFASVYAWNRKRISNCVADYSVLYNLAPFFTFKCYGVSPTKLNDLCFTNVYADSFVIRGDEVRQIAPGQTGNIADYNYKLPDDFTGCVIAWNSNKLDSKVSGNYNYLYRLFRKSNLKPFERDISTEIYQAGNKPCNGVAGINCYFPLRSYSFRPTYGVGHQPYRVVVLSFELLHAPATVCGPKKST	2	['D339N', 'F486I']	2022	Synthetic	ZCB11-
1075	NITNLCPFREVFNATRFASVYAWNRKRSSNCVADYSVLYNLAPFLTFKCYGVSPTKLNDLCFTNVYADSFVIRGDEVRQIAPGQTGNIADYNYKLPDDFTGCVIAWNSNKLDSKVSGNYNYLYRLFRKSNLKPFERDISTEIYQAGNKPCNGVAGFNCYFPLRSYSFRPTYGVGHQPYRVVVLSFELLHAPAPVCGPKKST	4	['D339R', 'I358S', 'F375L', 'T523P']	2022	Synthetic	ZCB11-
[truncated: 38,209 more rows]

## Sheet: Fig 5f
mut	strength	n	strength_adj	posi	rank	type	type286
T523P	0.000428923	9	4.76581e-05	523	1	New mutation	Other mutation
D339R	0.000346544	8	4.3318e-05	339	2	Observed mutation position	Other mutation
[truncated: 48 more rows]
